# Supplementary material for: Comprehensive Genomic and Epigenomic Analyses on Transcriptomic Regulation in Stomach Adenocarcinoma
Source: Front Genet. 2022 Feb 11;12:778095. doi: 10.3389/fgene.2021.778095 (PMC8873582; doi:10.3389/fgene.2021.778095)
Supplement: Supplementary file 1 [file Table2.XLSX]

## Sheet: S2_Table
CnvRegion	CnvGene	ExpGene	Cor	Cor.pvalue	Z_value	FDR
AATF	AATF	AATF	0.984035	3.34907e-235	2.41124	4.52929e-231
EFTUD1	EFTUD1	EFTUD1	0.980428	1.43703e-221	2.3085	1.94329e-217
DDX1	DDX1	DDX1	0.971123	1.29567e-195	2.11165	1.75201e-191
ANKRD13D	ANKRD13D	ANKRD13D	0.970975	2.83818e-195	2.10905	3.8375e-191
KDM2A	KDM2A	KDM2A	0.96453	5.95794e-182	2.00717	8.05513e-178
NBAS	NBAS	NBAS	0.959288	8.04473e-173	1.93691	1.08757e-168
ZNF317	ZNF317	ZNF317	0.955945	1.32611e-167	1.89659	1.79264e-163
MED24	MED24	MED24	0.953187	1.34356e-163	1.86553	1.81609e-159
FGFR2	FGFR2	FGFR2	0.953024	2.28152e-163	1.86374	3.08371e-159
ST7	ST7	ST7	0.950391	8.94e-160	1.8358	1.20824e-155
PIAS2	PIAS2	PIAS2	0.948572	2.09003e-157	1.81734	2.82447e-153
RDH14	RDH14	RDH14	0.946997	2.01255e-155	1.80185	2.71956e-151
PEX1	PEX1	PEX1	0.946362	1.22031e-154	1.79573	1.64889e-150
ADRBK1	ADRBK1	ADRBK1	0.943755	1.5917e-151	1.77133	2.15054e-147
PEX16	PEX16	PEX16	0.942161	1.08196e-149	1.75695	1.46173e-145
PCTP	PCTP	PCTP	0.941985	1.71331e-149	1.75538	2.31451e-145
DGKZ	DGKZ	DGKZ	0.939986	2.83854e-147	1.73793	3.8343e-143
MSL1	MSL1	MSL1	0.931452	1.37536e-138	1.66924	1.8577e-134
FAM154B	FAM154B	FAM154B	0.930362	1.4638e-137	1.66108	1.97701e-133
TADA2A	TADA2A	TADA2A	0.929471	9.86194e-137	1.65449	1.33186e-132
EGFR	EGFR	EGFR	0.92863	5.82072e-136	1.64834	7.8603e-132
ANKIB1	ANKIB1	ANKIB1	0.927742	3.70908e-135	1.64193	5.00837e-131
ZNF3	ZNF3	ZNF3	0.926478	4.97118e-134	1.63294	6.71209e-130
ZNF283	ZNF283	ZNF283	0.926355	6.39186e-134	1.63206	8.62965e-130
CASC3	CASC3	CASC3	0.925574	3.09578e-133	1.62659	4.1793e-129
NEIL2	NEIL2	NEIL2	0.923459	2.04141e-131	1.61203	2.7557e-127
SMARCE1	SMARCE1	SMARCE1	0.923134	3.84692e-131	1.60982	5.19258e-127
RAD9A	RAD9A	RAD9A	0.920541	5.43988e-129	1.59256	7.34221e-125
CDK6	CDK6	CDK6	0.919836	2.02899e-128	1.58796	2.73833e-124
ZNF227	ZNF227	ZNF227	0.918788	1.40812e-127	1.58119	1.90026e-123
INTS4	INTS4	INTS4	0.918483	2.46115e-127	1.57924	3.32108e-123
WHSC1L1	WHSC1L1	WHSC1L1	0.917475	1.53298e-126	1.57283	2.06845e-122
FDFT1	FDFT1	FDFT1	0.91746	1.5766e-126	1.57274	2.12714e-122
URI1	URI1	URI1	0.916983	3.71833e-126	1.56973	5.01639e-122
CD24	CD24	CD24	0.91653	8.35414e-126	1.56689	1.12697e-121
TAF6	TAF6	TAF6	0.916362	1.12621e-125	1.56585	1.51914e-121
RPS15AP5	RPS15AP5	RPS15AP5	0.916216	1.46214e-125	1.56493	1.97213e-121
MET	MET	MET	0.914354	3.83992e-124	1.55346	5.1789e-120
GTPBP10	GTPBP10	GTPBP10	0.913336	2.22372e-123	1.54728	2.99891e-119
KRIT1	KRIT1	KRIT1	0.913175	2.92555e-123	1.54631	3.94511e-119
AP4M1	AP4M1	AP4M1	0.912539	8.64941e-123	1.5425	1.16629e-118
ATG5	ATG5	ATG5	0.91179	3.07002e-122	1.53804	4.13931e-118
GATAD1	GATAD1	GATAD1	0.91044	2.92121e-121	1.53009	3.93837e-117
CMAS	CMAS	CMAS	0.910199	4.35281e-121	1.52868	5.86803e-117
ALG8	ALG8	ALG8	0.908977	3.22807e-120	1.5216	4.35144e-116
IGF1R	IGF1R	IGF1R	0.908902	3.64939e-120	1.52117	4.91901e-116
PSMD3	PSMD3	PSMD3	0.908887	3.73413e-120	1.52109	5.03286e-116
FAM133B	FAM133B	FAM133B	0.90858	6.14589e-120	1.51933	8.28281e-116
MYCN	MYCN	MYCN	0.90695	8.42449e-119	1.51006	1.13528e-114
CCL23	CCL23	CCL23	0.906649	1.35849e-118	1.50837	1.83056e-114
TOM1L1	TOM1L1	TOM1L1	0.906194	2.78973e-118	1.50582	3.75889e-114
KRAS	KRAS	KRAS	0.906178	2.86032e-118	1.50573	3.85371e-114
P3H4	P3H4	P3H4	0.906147	3.00466e-118	1.50555	4.04788e-114
VPS37A	VPS37A	VPS37A	0.90614	3.03942e-118	1.50551	4.09441e-114
RBM48	RBM48	RBM48	0.906104	3.21313e-118	1.50532	4.32808e-114
PAK4	PAK4	PAK4	0.904809	2.43687e-117	1.49813	3.28222e-113
ORMDL3	ORMDL3	ORMDL3	0.904725	2.77761e-117	1.49766	3.74088e-113
CYP51A1	CYP51A1	CYP51A1	0.904326	5.14712e-117	1.49547	6.93162e-113
FRS2	FRS2	FRS2	0.903647	1.46356e-116	1.49176	1.97083e-112
POP4	POP4	POP4	0.903471	1.91888e-116	1.49079	2.58377e-112
ARMC10	ARMC10	ARMC10	0.903005	3.90367e-116	1.48827	5.2559e-112
RTN4IP1	RTN4IP1	RTN4IP1	0.902265	1.20027e-115	1.48427	1.61592e-111
VOPP1	VOPP1	VOPP1	0.902207	1.30958e-115	1.48396	1.76296e-111
STARD3	STARD3	STARD3	0.900782	1.10628e-114	1.47635	1.48916e-110
ARPC1A	ARPC1A	ARPC1A	0.900451	1.80784e-114	1.4746	2.43335e-110
ARIH1	ARIH1	ARIH1	0.900267	2.3755e-114	1.47363	3.19719e-110
COPS6	COPS6	COPS6	0.899991	3.56749e-114	1.47217	4.80113e-110
CCNE1	CCNE1	CCNE1	0.899262	1.04123e-113	1.46835	1.40119e-109
BRI3	BRI3	BRI3	0.899135	1.25338e-113	1.46769	1.68655e-109
MTG2	MTG2	MTG2	0.899055	1.40852e-113	1.46727	1.89516e-109
ORAOV1	ORAOV1	ORAOV1	0.898159	5.17822e-113	1.46261	6.96677e-109
JUP	JUP	JUP	0.89799	6.61381e-113	1.46174	8.89756e-109
FAM175B	FAM175B	FAM175B	0.897263	1.88014e-112	1.458	2.52917e-108
GRB7	GRB7	GRB7	0.897121	2.3042e-112	1.45727	3.09938e-108
MIEN1	MIEN1	MIEN1	0.896333	7.08447e-112	1.45325	9.52861e-108
CNOT7	CNOT7	CNOT7	0.896241	8.06916e-112	1.45278	1.08522e-107
PGAP3	PGAP3	PGAP3	0.896179	8.81022e-112	1.45246	1.1848e-107
SNAPC3	SNAPC3	SNAPC3	0.895832	1.43916e-111	1.4507	1.93523e-107
CNOT2	CNOT2	CNOT2	0.89553	2.20477e-111	1.44917	2.96454e-107
LAMTOR4	LAMTOR4	LAMTOR4	0.895336	2.89348e-111	1.4482	3.89029e-107
ZNF112	ZNF112	ZNF112	0.894912	5.24599e-111	1.44606	7.0527e-107
NELFCD	NELFCD	NELFCD	0.89401	1.84221e-110	1.44155	2.47649e-106
TBC1D22B	TBC1D22B	TBC1D22B	0.893552	3.46887e-110	1.43928	4.66285e-106
ORC5	ORC5	ORC5	0.893388	4.34986e-110	1.43846	5.84664e-106
BAIAP2L1	BAIAP2L1	BAIAP2L1	0.893094	6.5151e-110	1.43701	8.75629e-106
NARS2	NARS2	NARS2	0.892866	8.90462e-110	1.43589	1.19669e-105
ZNF558	ZNF558	ZNF558	0.890887	1.30663e-108	1.42621	1.75585e-104
CCDC132	CCDC132	CCDC132	0.890751	1.56954e-108	1.42555	2.10899e-104
CAPZA2	CAPZA2	CAPZA2	0.889282	1.11115e-107	1.41848	1.49294e-103
CD44	CD44	CD44	0.888796	2.11209e-107	1.41616	2.83759e-103
CDC5L	CDC5L	CDC5L	0.888743	2.26466e-107	1.41591	3.04234e-103
ZNF180	ZNF180	ZNF180	0.888187	4.69511e-107	1.41327	6.30695e-103
VAPB	VAPB	VAPB	0.887955	6.36559e-107	1.41217	8.55026e-103
KATNAL2	KATNAL2	KATNAL2	0.887839	7.40113e-107	1.41163	9.94045e-103
PPFIA1	PPFIA1	PPFIA1	0.887462	1.21014e-106	1.40985	1.62522e-102
SNX3	SNX3	SNX3	0.886723	3.15108e-106	1.40638	4.23159e-102
FGFR1OP2	FGFR1OP2	FGFR1OP2	0.88633	5.22998e-106	1.40455	7.02282e-102
MED1	MED1	MED1	0.885896	9.13622e-106	1.40252	1.22672e-101
TMEM63B	TMEM63B	TMEM63B	0.885618	1.30319e-105	1.40124	1.74966e-101
ZNF230	ZNF230	ZNF230	0.883832	1.25444e-104	1.39301	1.68408e-100
SRPK2	SRPK2	SRPK2	0.883775	1.34693e-104	1.39275	1.80812e-100
THRA	THRA	THRA	0.882967	3.70541e-104	1.38907	4.97377e-100
YEATS4	YEATS4	YEATS4	0.882722	5.0308e-104	1.38796	6.75234e-100
SEC63	SEC63	SEC63	0.882424	7.28231e-104	1.38662	9.77358e-100
KRT10	KRT10	KRT10	0.881879	1.42945e-103	1.38416	1.91832e-99
CCT2	CCT2	CCT2	0.881634	1.93321e-103	1.38306	2.59417e-99
C2CD5	C2CD5	C2CD5	0.880303	9.87048e-103	1.37711	1.32442e-98
METTL21A	METTL21A	METTL21A	0.878442	9.33808e-102	1.36891	1.25289e-97
RAP1B	RAP1B	RAP1B	0.877829	1.94327e-101	1.36622	2.60709e-97
MED29	MED29	MED29	0.877455	3.02965e-101	1.3646	4.06427e-97
TNKS	TNKS	TNKS	0.877283	3.71637e-101	1.36385	4.98514e-97
SLC35B2	SLC35B2	SLC35B2	0.874473	9.98688e-100	1.35178	1.33954e-95
ZNF155	ZNF155	ZNF155	0.873849	2.05192e-99	1.34913	2.75204e-95
CTTN	CTTN	CTTN	0.872617	8.40304e-99	1.34395	1.12693e-94
USP35	USP35	USP35	0.872135	1.45366e-98	1.34193	1.94936e-94
PDAP1	PDAP1	PDAP1	0.871892	1.91392e-98	1.34092	2.56637e-94
TECPR1	TECPR1	TECPR1	0.871793	2.14086e-98	1.3405	2.87046e-94
RTFDC1	RTFDC1	RTFDC1	0.868315	1.03348e-96	1.32619	1.38559e-92
UQCRFS1	UQCRFS1	UQCRFS1	0.86802	1.42914e-96	1.32499	1.9159e-92
ANKRD49	ANKRD49	ANKRD49	0.867576	2.32267e-96	1.32319	3.11354e-92
LSM8	LSM8	LSM8	0.866722	5.88255e-96	1.31975	7.88497e-92
AKAP9	AKAP9	AKAP9	0.86628	9.50021e-96	1.31798	1.27331e-91
XPO5	XPO5	XPO5	0.865661	1.8505e-95	1.3155	2.48004e-91
LURAP1L	LURAP1L	LURAP1L	0.865356	2.56847e-95	1.31429	3.44201e-91
AC007566.10	AC007566.10	AC007566.10	0.863486	1.87979e-94	1.30689	2.51892e-90
MED20	MED20	MED20	0.863045	2.9929e-94	1.30516	4.01018e-90
ZSCAN21	ZSCAN21	ZSCAN21	0.862725	4.19459e-94	1.3039	5.61991e-90
MTMR9	MTMR9	MTMR9	0.862552	5.02962e-94	1.30323	6.73818e-90
AIM1	AIM1	AIM1	0.861513	1.48789e-93	1.29919	1.99317e-89
DERA	DERA	DERA	0.86078	3.18315e-93	1.29635	4.26383e-89
SMURF1	SMURF1	SMURF1	0.860764	3.23599e-93	1.29629	4.33428e-89
GTPBP2	GTPBP2	GTPBP2	0.85892	2.15017e-92	1.28921	2.87972e-88
SDC1	SDC1	SDC1	0.858848	2.31516e-92	1.28894	3.10046e-88
PCLO	PCLO	PCLO	0.858507	3.27627e-92	1.28764	4.38726e-88
STXBP4	STXBP4	STXBP4	0.858158	4.66928e-92	1.28631	6.25216e-88
ZNF225	ZNF225	ZNF225	0.858048	5.21956e-92	1.2859	6.98847e-88
LEMD3	LEMD3	LEMD3	0.857895	6.09346e-92	1.28532	8.15792e-88
PSMC2	PSMC2	PSMC2	0.856978	1.53632e-91	1.28185	2.05668e-87
AK3	AK3	AK3	0.856362	2.84863e-91	1.27954	3.81318e-87
MBLAC1	MBLAC1	MBLAC1	0.856087	3.74968e-91	1.27851	5.01895e-87
HDHD2	HDHD2	HDHD2	0.855491	6.78751e-91	1.27628	9.0844e-87
FAM84B	FAM84B	FAM84B	0.854629	1.59233e-90	1.27308	2.13101e-86
PSMD11	PSMD11	PSMD11	0.852481	1.30453e-89	1.26516	1.74572e-85
TAF4	TAF4	TAF4	0.852387	1.43001e-89	1.26482	1.9135e-85
GATA4	GATA4	GATA4	0.852082	1.92133e-89	1.2637	2.57074e-85
ADIPOR2	ADIPOR2	ADIPOR2	0.851264	4.23276e-89	1.26073	5.66301e-85
GOLT1B	GOLT1B	GOLT1B	0.851096	4.9773e-89	1.26011	6.65863e-85
LMTK2	LMTK2	LMTK2	0.851051	5.19616e-89	1.25995	6.9509e-85
ERI1	ERI1	ERI1	0.850528	8.58218e-89	1.25806	1.14795e-84
C19orf12	C19orf12	C19orf12	0.849123	3.2724e-88	1.253	4.37684e-84
ZNF271P	ZNF271P	ZNF271P	0.848789	4.48916e-88	1.2518	6.0038e-84
UNC93B1	UNC93B1	UNC93B1	0.848645	5.14061e-88	1.25129	6.87453e-84
GAB2	GAB2	GAB2	0.848481	6.00205e-88	1.25071	8.02594e-84
TRIM4	TRIM4	TRIM4	0.847954	9.86291e-88	1.24882	1.31877e-83
CLDN12	CLDN12	CLDN12	0.846527	3.74514e-87	1.24377	5.00725e-83
ZNF226	ZNF226	ZNF226	0.846476	3.92419e-87	1.24359	5.24625e-83
ZNF131	ZNF131	ZNF131	0.845901	6.69415e-87	1.24156	8.94874e-83
RINT1	RINT1	RINT1	0.845666	8.31888e-87	1.24074	1.11198e-82
RAB21	RAB21	RAB21	0.845567	9.11339e-87	1.24039	1.2181e-82
FAM185A	FAM185A	FAM185A	0.845422	1.04238e-86	1.23988	1.39315e-82
CDC6	CDC6	CDC6	0.845098	1.40431e-86	1.23875	1.87672e-82
DDX27	DDX27	DDX27	0.844743	1.94787e-86	1.23751	2.60294e-82
MAD2L1BP	MAD2L1BP	MAD2L1BP	0.843648	5.30445e-86	1.23369	7.08781e-82
C12orf66	C12orf66	C12orf66	0.842918	1.02965e-85	1.23117	1.37572e-81
DNAJB12	DNAJB12	DNAJB12	0.842818	1.12729e-85	1.23082	1.50606e-81
MED21	MED21	MED21	0.842648	1.31529e-85	1.23024	1.75709e-81
ASUN	ASUN	ASUN	0.841555	3.52172e-85	1.22648	4.70432e-81
ASH2L	ASH2L	ASH2L	0.841145	5.08792e-85	1.22508	6.79593e-81
SS18L1	SS18L1	SS18L1	0.840885	6.42084e-85	1.22419	8.57568e-81
DBF4	DBF4	DBF4	0.840735	7.34214e-85	1.22368	9.80543e-81
RCHY1	RCHY1	RCHY1	0.840514	8.941e-85	1.22292	1.19398e-80
KCTD21	KCTD21	KCTD21	0.840251	1.13024e-84	1.22203	1.50921e-80
ECD	ECD	ECD	0.839482	2.23772e-84	1.21942	2.9878e-80
TSPAN31	TSPAN31	TSPAN31	0.839289	2.65399e-84	1.21876	3.54334e-80
STX16	STX16	STX16	0.838679	4.54761e-84	1.2167	6.07106e-80
CSTF1	CSTF1	CSTF1	0.838331	6.17177e-84	1.21553	8.2387e-80
TLK2	TLK2	TLK2	0.837505	1.27301e-83	1.21276	1.69922e-79
KIAA1462	KIAA1462	KIAA1462	0.836919	2.12072e-83	1.2108	2.83053e-79
C9orf85	C9orf85	C9orf85	0.836662	2.6535e-83	1.20994	3.54136e-79
MRE11A	MRE11A	MRE11A	0.836638	2.70774e-83	1.20986	3.61347e-79
PUS7	PUS7	PUS7	0.836327	3.54876e-83	1.20882	4.73547e-79
SLC39A11	SLC39A11	SLC39A11	0.836019	4.63007e-83	1.2078	6.1779e-79
CDC37L1	CDC37L1	CDC37L1	0.835346	8.27593e-83	1.20557	1.10417e-78
IPO8	IPO8	IPO8	0.83488	1.23522e-82	1.20403	1.64791e-78
FAM206A	FAM206A	FAM206A	0.834604	1.56533e-82	1.20312	2.08815e-78
CWC25	CWC25	CWC25	0.834195	2.22043e-82	1.20178	2.96183e-78
ERGIC2	ERGIC2	ERGIC2	0.833538	3.88975e-82	1.19962	5.18814e-78
PAIP1	PAIP1	PAIP1	0.832357	1.05735e-81	1.19576	1.41018e-77
PLAGL1	PLAGL1	PLAGL1	0.832336	1.07608e-81	1.19569	1.43506e-77
CLTA	CLTA	CLTA	0.831681	1.86874e-81	1.19356	2.49196e-77
ACLY	ACLY	ACLY	0.831648	1.92048e-81	1.19346	2.56077e-77
EIF3M	EIF3M	EIF3M	0.83158	2.0343e-81	1.19324	2.71233e-77
APIP	APIP	APIP	0.831155	2.90373e-81	1.19186	3.87125e-77
ERBB2	ERBB2	ERBB2	0.830622	4.53318e-81	1.19014	6.04319e-77
RAB3IP	RAB3IP	RAB3IP	0.828904	1.88569e-80	1.18462	2.51362e-76
LSM1	LSM1	LSM1	0.828683	2.26356e-80	1.18392	3.0171e-76
AAMDC	AAMDC	AAMDC	0.827664	5.2233e-80	1.18068	6.96161e-76
ZNF699	ZNF699	ZNF699	0.826872	9.97013e-80	1.17817	1.32872e-75
LASP1	LASP1	LASP1	0.826871	9.98262e-80	1.17816	1.33028e-75
POLR1C	POLR1C	POLR1C	0.826097	1.87246e-79	1.17572	2.49506e-75
PMPCB	PMPCB	PMPCB	0.825169	3.9619e-79	1.1728	5.27883e-75
C6orf203	C6orf203	C6orf203	0.825138	4.05982e-79	1.17271	5.4089e-75
CACNB1	CACNB1	CACNB1	0.824872	5.03214e-79	1.17187	6.70382e-75
C6orf89	C6orf89	C6orf89	0.824468	6.95597e-79	1.17061	9.26604e-75
FKBP10	FKBP10	FKBP10	0.823134	2.01885e-78	1.16646	2.68911e-74
ACTL6A	ACTL6A	ACTL6A	0.822939	2.35663e-78	1.16586	3.1388e-74
PSMF1	PSMF1	PSMF1	0.82292	2.39284e-78	1.1658	3.18678e-74
ZKSCAN5	ZKSCAN5	ZKSCAN5	0.822758	2.72182e-78	1.16529	3.62465e-74
MSRA	MSRA	MSRA	0.822725	2.79249e-78	1.16519	3.71848e-74
NUP107	NUP107	NUP107	0.822286	3.95409e-78	1.16384	5.26486e-74
WASL	WASL	WASL	0.822165	4.35105e-78	1.16346	5.79299e-74
SLC25A40	SLC25A40	SLC25A40	0.821768	5.95173e-78	1.16224	7.92354e-74
UBAC2	UBAC2	UBAC2	0.821053	1.04488e-77	1.16004	1.39095e-73
STRAP	STRAP	STRAP	0.820886	1.19069e-77	1.15953	1.58492e-73
AEBP2	AEBP2	AEBP2	0.820485	1.62999e-77	1.1583	2.16952e-73
ZKSCAN1	ZKSCAN1	ZKSCAN1	0.820061	2.26997e-77	1.157	3.0211e-73
BUD31	BUD31	BUD31	0.819941	2.49364e-77	1.15664	3.31854e-73
ASCC1	ASCC1	ASCC1	0.818152	9.97633e-77	1.1512	1.32755e-72
CREB3L1	CREB3L1	CREB3L1	0.81741	1.76487e-76	1.14896	2.34834e-72
MRPS35	MRPS35	MRPS35	0.816833	2.74451e-76	1.14723	3.65157e-72
ANXA7	ANXA7	ANXA7	0.816225	4.3651e-76	1.1454	5.80733e-72
OSBPL2	OSBPL2	OSBPL2	0.816026	5.08199e-76	1.1448	6.76057e-72
STX10	STX10	STX10	0.815529	7.41188e-76	1.14332	9.85928e-72
PPAPDC1B	PPAPDC1B	PPAPDC1B	0.815504	7.55477e-76	1.14324	1.00486e-71
MRPS10	MRPS10	MRPS10	0.815231	9.28866e-76	1.14243	1.23539e-71
CMTR1	CMTR1	CMTR1	0.815224	9.33783e-76	1.14241	1.24184e-71
TPGS2	TPGS2	TPGS2	0.814838	1.25044e-75	1.14126	1.66284e-71
ZSWIM1	ZSWIM1	ZSWIM1	0.814828	1.25946e-75	1.14123	1.67471e-71
BORA	BORA	BORA	0.814044	2.27365e-75	1.1389	3.02305e-71
MTERF1	MTERF1	MTERF1	0.813707	2.92852e-75	1.1379	3.89347e-71
WDYHV1	WDYHV1	WDYHV1	0.813365	3.78657e-75	1.13689	5.03387e-71
COMMD9	COMMD9	COMMD9	0.813293	3.99344e-75	1.13668	5.30848e-71
PPP2CB	PPP2CB	PPP2CB	0.813274	4.05137e-75	1.13662	5.38508e-71
BET1	BET1	BET1	0.813032	4.85631e-75	1.13591	6.45452e-71
KAT6B	KAT6B	KAT6B	0.812579	6.80782e-75	1.13457	9.04759e-71
ZNF224	ZNF224	ZNF224	0.812371	7.94783e-75	1.13396	1.05619e-70
PTPN2	PTPN2	PTPN2	0.812249	8.70371e-75	1.1336	1.15655e-70
TBK1	TBK1	TBK1	0.812157	9.31713e-75	1.13333	1.23797e-70
RAB22A	RAB22A	RAB22A	0.811718	1.29106e-74	1.13205	1.7153e-70
TBC1D30	TBC1D30	TBC1D30	0.811489	1.52953e-74	1.13137	2.03198e-70
IFT52	IFT52	IFT52	0.810937	2.29996e-74	1.12976	3.05527e-70
AP3M1	AP3M1	AP3M1	0.810801	2.5424e-74	1.12936	3.37708e-70
LONRF1	LONRF1	LONRF1	0.81059	2.9711e-74	1.12875	3.94621e-70
WNT3	WNT3	WNT3	0.810271	3.75564e-74	1.12782	4.98787e-70
TJAP1	TJAP1	TJAP1	0.810107	4.23811e-74	1.12734	5.62821e-70
ZNF706	ZNF706	ZNF706	0.810102	4.25422e-74	1.12732	5.64917e-70
KCTD14	KCTD14	KCTD14	0.809456	6.82953e-74	1.12545	9.06825e-70
ANAPC16	ANAPC16	ANAPC16	0.809351	7.37088e-74	1.12515	9.78632e-70
MIB1	MIB1	MIB1	0.809114	8.76612e-74	1.12446	1.16379e-69
EIF1	EIF1	EIF1	0.80773	2.39708e-73	1.12046	3.18213e-69
CSNK2A1	CSNK2A1	CSNK2A1	0.807353	3.14891e-73	1.11938	4.17987e-69
ELP2	ELP2	ELP2	0.807146	3.65675e-73	1.11878	4.8536e-69
CRCP	CRCP	CRCP	0.806921	4.30034e-73	1.11814	5.70741e-69
VIMP	VIMP	VIMP	0.806018	8.22635e-73	1.11556	1.09172e-68
PCM1	PCM1	PCM1	0.805907	8.90927e-73	1.11524	1.18226e-68
PPP2R5D	PPP2R5D	PPP2R5D	0.80581	9.54847e-73	1.11496	1.26699e-68
KIAA0020	KIAA0020	KIAA0020	0.805203	1.47402e-72	1.11323	1.95573e-68
TRAF6	TRAF6	TRAF6	0.804139	3.14071e-72	1.11022	4.16679e-68
MCPH1	MCPH1	MCPH1	0.803798	3.99993e-72	1.10925	5.30631e-68
RHOT1	RHOT1	RHOT1	0.803591	4.63056e-72	1.10867	6.14244e-68
ARPC1B	ARPC1B	ARPC1B	0.803577	4.67444e-72	1.10863	6.20018e-68
CTSB	CTSB	CTSB	0.802932	7.36853e-72	1.10681	9.77289e-68
FAM60A	FAM60A	FAM60A	0.802786	8.16288e-72	1.1064	1.08256e-67
G3BP2	G3BP2	G3BP2	0.802571	9.49851e-72	1.10579	1.2596e-67
TOP2A	TOP2A	TOP2A	0.802529	9.78451e-72	1.10568	1.29743e-67
AC005076.5	AC005076.5	AC005076.5	0.802113	1.30971e-71	1.10451	1.73655e-67
ARMC8	ARMC8	ARMC8	0.801457	2.07274e-71	1.10267	2.74804e-67
CUL4A	CUL4A	CUL4A	0.801026	2.79919e-71	1.10147	3.71088e-67
VAPA	VAPA	VAPA	0.80041	4.29531e-71	1.09975	5.69386e-67
SAMD8	SAMD8	SAMD8	0.799137	1.03568e-70	1.09622	1.3728e-66
NFX1	NFX1	NFX1	0.798272	1.87631e-70	1.09383	2.48686e-66
UTP6	UTP6	UTP6	0.797947	2.3443e-70	1.09294	3.10689e-66
STAU1	STAU1	STAU1	0.797939	2.35719e-70	1.09291	3.12375e-66
PHF3	PHF3	PHF3	0.797281	3.6945e-70	1.09111	4.89558e-66
OSER1	OSER1	OSER1	0.796692	5.51862e-70	1.08949	7.31217e-66
VKORC1L1	VKORC1L1	VKORC1L1	0.796434	6.57695e-70	1.08878	8.71381e-66
C18orf25	C18orf25	C18orf25	0.796222	7.59218e-70	1.0882	1.00581e-65
LYRM5	LYRM5	LYRM5	0.796129	8.08421e-70	1.08795	1.07092e-65
PTPRA	PTPRA	PTPRA	0.795957	9.08551e-70	1.08748	1.20347e-65
SRI	SRI	SRI	0.795498	1.23841e-69	1.08623	1.64028e-65
MDM2	MDM2	MDM2	0.795245	1.46911e-69	1.08554	1.94568e-65
VDAC2	VDAC2	VDAC2	0.795136	1.58139e-69	1.08524	2.09424e-65
KLHDC3	KLHDC3	KLHDC3	0.794796	1.9882e-69	1.08432	2.63278e-65
WDR70	WDR70	WDR70	0.794376	2.63584e-69	1.08318	3.49012e-65
DIS3	DIS3	DIS3	0.794329	2.72029e-69	1.08305	3.60167e-65
TM9SF4	TM9SF4	TM9SF4	0.794274	2.82157e-69	1.08291	3.73548e-65
MTUS1	MTUS1	MTUS1	0.794136	3.09631e-69	1.08253	4.0989e-65
ASB7	ASB7	ASB7	0.793163	5.93175e-69	1.0799	7.85185e-65
ACOT8	ACOT8	ACOT8	0.793099	6.19072e-69	1.07973	8.19404e-65
XPOT	XPOT	XPOT	0.792784	7.63003e-69	1.07888	1.00983e-64
USP47	USP47	USP47	0.79272	7.96379e-69	1.07871	1.05393e-64
MRFAP1	MRFAP1	MRFAP1	0.792476	9.36304e-69	1.07805	1.23901e-64
TASP1	TASP1	TASP1	0.791602	1.67039e-68	1.07571	2.21026e-64
COG1	COG1	COG1	0.790508	3.43468e-68	1.07278	4.54442e-64
TMEM248	TMEM248	TMEM248	0.790309	3.91233e-68	1.07226	5.17601e-64
RBM22	RBM22	RBM22	0.789593	6.25281e-68	1.07035	8.27184e-64
SEC61G	SEC61G	SEC61G	0.788813	1.03975e-67	1.06828	1.37538e-63
PDSS2	PDSS2	PDSS2	0.78757	2.32796e-67	1.065	3.0792e-63
PCID2	PCID2	PCID2	0.787157	3.03926e-67	1.06391	4.01973e-63
PTCD1	PTCD1	PTCD1	0.786747	3.95857e-67	1.06284	5.23521e-63
CPSF6	CPSF6	CPSF6	0.786098	6.00717e-67	1.06113	7.94388e-63
C18orf8	C18orf8	C18orf8	0.785467	8.99504e-67	1.05949	1.18941e-62
ARMC1	ARMC1	ARMC1	0.785276	1.01634e-66	1.05899	1.34381e-62
SWSAP1	SWSAP1	SWSAP1	0.785219	1.05398e-66	1.05884	1.39347e-62
KIAA2026	KIAA2026	KIAA2026	0.785029	1.18952e-66	1.05834	1.57255e-62
PABPC1	PABPC1	PABPC1	0.785019	1.19744e-66	1.05832	1.58289e-62
ABCC10	ABCC10	ABCC10	0.784764	1.40798e-66	1.05765	1.86107e-62
KLHL11	KLHL11	KLHL11	0.784667	1.49838e-66	1.0574	1.98041e-62
ATP5E	ATP5E	ATP5E	0.784346	1.83673e-66	1.05657	2.42743e-62
ZNF397	ZNF397	ZNF397	0.784037	2.23531e-66	1.05576	2.95396e-62
LANCL2	LANCL2	LANCL2	0.783849	2.51768e-66	1.05528	3.32686e-62
SMU1	SMU1	SMU1	0.783672	2.81707e-66	1.05482	3.72219e-62
CLPTM1L	CLPTM1L	CLPTM1L	0.782881	4.64298e-66	1.05277	6.1343e-62
CAND1	CAND1	CAND1	0.78268	5.26962e-66	1.05225	6.96169e-62
TTI1	TTI1	TTI1	0.781401	1.17567e-65	1.04896	1.55306e-61
CRNKL1	CRNKL1	CRNKL1	0.78139	1.18363e-65	1.04893	1.56346e-61
MRPL14	MRPL14	MRPL14	0.781323	1.23447e-65	1.04876	1.63048e-61
TMEM261	TMEM261	TMEM261	0.780955	1.5526e-65	1.04781	2.05051e-61
C8orf49	C8orf49	C8orf49	0.780835	1.67377e-65	1.04751	2.21038e-61
C8orf76	C8orf76	C8orf76	0.780004	2.80722e-65	1.04538	3.70693e-61
MFN1	MFN1	MFN1	0.779794	3.19734e-65	1.04484	4.22177e-61
PEX3	PEX3	PEX3	0.778592	6.72182e-65	1.04178	8.87481e-61
PSMD4	PSMD4	PSMD4	0.778307	8.01005e-65	1.04106	1.05749e-60
PSMA7	PSMA7	PSMA7	0.778146	8.84562e-65	1.04065	1.16771e-60
PROSER1	PROSER1	PROSER1	0.77765	1.19892e-64	1.0394	1.58258e-60
WEE1	WEE1	WEE1	0.77757	1.2592e-64	1.0392	1.66202e-60
ELOF1	ELOF1	ELOF1	0.777477	1.33331e-64	1.03896	1.7597e-60
TOPORS	TOPORS	TOPORS	0.777407	1.39174e-64	1.03878	1.83669e-60
FAM49B	FAM49B	FAM49B	0.776905	1.89227e-64	1.03751	2.49705e-60
PSMG2	PSMG2	PSMG2	0.776563	2.3311e-64	1.03665	3.07589e-60
CDK5RAP1	CDK5RAP1	CDK5RAP1	0.776446	2.50386e-64	1.03636	3.3036e-60
SLC25A13	SLC25A13	SLC25A13	0.775998	3.28863e-64	1.03523	4.3387e-60
SNHG11	SNHG11	SNHG11	0.775835	3.63072e-64	1.03482	4.78965e-60
CARKD	CARKD	CARKD	0.775276	5.09591e-64	1.03342	6.72202e-60
GNS	GNS	GNS	0.774837	6.64601e-64	1.03232	8.76608e-60
ATE1	ATE1	ATE1	0.774038	1.0761e-63	1.03032	1.41927e-59
SS18	SS18	SS18	0.774017	1.0893e-63	1.03027	1.43656e-59
ASAH1	ASAH1	ASAH1	0.773835	1.21555e-63	1.02982	1.60294e-59
SEMA3A	SEMA3A	SEMA3A	0.773456	1.5266e-63	1.02887	2.01297e-59
DNAJC2	DNAJC2	DNAJC2	0.772699	2.40232e-63	1.02699	3.16746e-59
SLC35E3	SLC35E3	SLC35E3	0.772581	2.577e-63	1.0267	3.39751e-59
KIF5B	KIF5B	KIF5B	0.771871	3.93555e-63	1.02494	5.18823e-59
ZSCAN25	ZSCAN25	ZSCAN25	0.771736	4.26519e-63	1.02461	5.62237e-59
BAG4	BAG4	BAG4	0.771714	4.3203e-63	1.02455	5.69458e-59
PIBF1	PIBF1	PIBF1	0.771515	4.86254e-63	1.02406	6.40883e-59
UBR2	UBR2	UBR2	0.771297	5.53593e-63	1.02352	7.2958e-59
UROS	UROS	UROS	0.771121	6.14481e-63	1.02309	8.09763e-59
ZNF789	ZNF789	ZNF789	0.771104	6.20647e-63	1.02305	8.17826e-59
RECQL	RECQL	RECQL	0.770953	6.78722e-63	1.02267	8.94284e-59
GNB2	GNB2	GNB2	0.770787	7.48699e-63	1.02226	9.8641e-59
TSFM	TSFM	TSFM	0.769592	1.51611e-62	1.01933	1.99733e-58
HAUS1	HAUS1	HAUS1	0.76891	2.26211e-62	1.01766	2.97987e-58
CLNS1A	CLNS1A	CLNS1A	0.768369	3.10646e-62	1.01633	4.09183e-58
PPP6C	PPP6C	PPP6C	0.768064	3.71224e-62	1.01559	4.8894e-58
RAB2A	RAB2A	RAB2A	0.767684	4.63204e-62	1.01466	6.10039e-58
BRF2	BRF2	BRF2	0.766848	7.53387e-62	1.01263	9.92135e-58
TRIM44	TRIM44	TRIM44	0.766675	8.32876e-62	1.01221	1.09673e-57
ABHD3	ABHD3	ABHD3	0.766615	8.62209e-62	1.01207	1.13527e-57
SARAF	SARAF	SARAF	0.766604	8.67732e-62	1.01204	1.14246e-57
TTC33	TTC33	TTC33	0.766438	9.55071e-62	1.01164	1.25735e-57
UBE2R2	UBE2R2	UBE2R2	0.765439	1.7009e-61	1.00922	2.23907e-57
R3HDM2	R3HDM2	R3HDM2	0.765198	1.95443e-61	1.00864	2.57262e-57
SEH1L	SEH1L	SEH1L	0.764994	2.19715e-61	1.00815	2.89189e-57
RNF114	RNF114	RNF114	0.764719	2.57414e-61	1.00748	3.38783e-57
XRN2	XRN2	XRN2	0.764632	2.70506e-61	1.00727	3.55986e-57
DCAF13	DCAF13	DCAF13	0.764021	3.84002e-61	1.0058	5.05309e-57
TAF8	TAF8	TAF8	0.763849	4.23673e-61	1.00539	5.57469e-57
SERINC3	SERINC3	SERINC3	0.763104	6.48035e-61	1.0036	8.5262e-57
INTS8	INTS8	INTS8	0.76305	6.68261e-61	1.00348	8.79164e-57
CPNE1	CPNE1	CPNE1	0.762861	7.4417e-61	1.00302	9.78955e-57
CUL9	CUL9	CUL9	0.762789	7.75085e-61	1.00285	1.01955e-56
LRRC28	LRRC28	LRRC28	0.762471	9.29009e-61	1.00209	1.22193e-56
FURIN	FURIN	FURIN	0.762003	1.21073e-60	1.00098	1.59235e-56
YTHDF1	YTHDF1	YTHDF1	0.761752	1.39586e-60	1.00038	1.8357e-56
PLAA	PLAA	PLAA	0.761407	1.69606e-60	0.999556	2.23032e-56
APTX	APTX	APTX	0.760552	2.74736e-60	0.997522	3.61251e-56
WSB1	WSB1	WSB1	0.760056	3.62914e-60	0.996348	4.7716e-56
NSMCE4A	NSMCE4A	NSMCE4A	0.760005	3.73462e-60	0.996227	4.9099e-56
MCM8	MCM8	MCM8	0.75954	4.84464e-60	0.995128	6.36877e-56
YWHAZ	YWHAZ	YWHAZ	0.758652	7.95841e-60	0.99303	1.04613e-55
MFHAS1	MFHAS1	MFHAS1	0.75849	8.70716e-60	0.99265	1.14447e-55
RAB7A	RAB7A	RAB7A	0.758203	1.02128e-59	0.991976	1.34227e-55
SPATA2	SPATA2	SPATA2	0.758158	1.04724e-59	0.991869	1.37629e-55
METTL1	METTL1	METTL1	0.758044	1.11619e-59	0.9916	1.46679e-55
UBE2Q1	UBE2Q1	UBE2Q1	0.757966	1.16563e-59	0.991416	1.53164e-55
DIDO1	DIDO1	DIDO1	0.756766	2.26489e-59	0.988603	2.97584e-55
MMD	MMD	MMD	0.756638	2.4303e-59	0.988304	3.19293e-55
CFAP69	CFAP69	CFAP69	0.756403	2.76662e-59	0.987754	3.63451e-55
LSM14A	LSM14A	LSM14A	0.756257	2.9983e-59	0.987413	3.93857e-55
TMEM230	TMEM230	TMEM230	0.756256	3.00005e-59	0.987411	3.94056e-55
GOLGA7	GOLGA7	GOLGA7	0.756132	3.21168e-59	0.987121	4.21823e-55
RAB5A	RAB5A	RAB5A	0.756013	3.42989e-59	0.986843	4.50447e-55
MOCS3	MOCS3	MOCS3	0.755861	3.7291e-59	0.986488	4.89705e-55
ZNF133	ZNF133	ZNF133	0.755787	3.88233e-59	0.986317	5.09789e-55
PDHX	PDHX	PDHX	0.755787	3.88324e-59	0.986316	5.09869e-55
PIP4K2C	PIP4K2C	PIP4K2C	0.755328	4.99452e-59	0.985247	6.55731e-55
RICTOR	RICTOR	RICTOR	0.755127	5.57796e-59	0.984778	7.32275e-55
PPFIBP1	PPFIBP1	PPFIBP1	0.754577	7.53497e-59	0.9835	9.89115e-55
MBIP	MBIP	MBIP	0.753979	1.04405e-58	0.982113	1.37042e-54
NKIRAS2	NKIRAS2	NKIRAS2	0.753834	1.12987e-58	0.981777	1.48296e-54
GATA6	GATA6	GATA6	0.753552	1.31735e-58	0.981124	1.72889e-54
ZNF335	ZNF335	ZNF335	0.753412	1.42158e-58	0.9808	1.86554e-54
AIG1	AIG1	AIG1	0.753223	1.57512e-58	0.980363	2.06687e-54
TUBGCP3	TUBGCP3	TUBGCP3	0.752704	2.08707e-58	0.979164	2.73845e-54
CRTC3	CRTC3	CRTC3	0.751688	3.61262e-58	0.976824	4.73976e-54
FANCG	FANCG	FANCG	0.751481	4.03914e-58	0.976348	5.29894e-54
SLC12A9	SLC12A9	SLC12A9	0.751222	4.64201e-58	0.975754	6.08939e-54
GLTSCR1L	GLTSCR1L	GLTSCR1L	0.751208	4.67792e-58	0.975721	6.13603e-54
EMC2	EMC2	EMC2	0.750778	5.89269e-58	0.974735	7.72885e-54
EIF2AK1	EIF2AK1	EIF2AK1	0.750666	6.2563e-58	0.974479	8.20514e-54
ZNF559	ZNF559	ZNF559	0.750278	7.70052e-58	0.973592	1.00985e-53
AGPAT6	AGPAT6	AGPAT6	0.750224	7.92814e-58	0.973467	1.03962e-53
SYT13	SYT13	SYT13	0.750091	8.5108e-58	0.973164	1.11594e-53
GTF2E2	GTF2E2	GTF2E2	0.749826	9.80493e-58	0.972558	1.28552e-53
SENP2	SENP2	SENP2	0.749667	1.06759e-57	0.972194	1.39962e-53
MED4	MED4	MED4	0.749642	1.08209e-57	0.972137	1.41851e-53
NUFIP2	NUFIP2	NUFIP2	0.749631	1.08829e-57	0.972112	1.42653e-53
PYROXD1	PYROXD1	PYROXD1	0.749548	1.13736e-57	0.971923	1.49074e-53
AAR2	AAR2	AAR2	0.749369	1.25125e-57	0.971515	1.63989e-53
SUB1	SUB1	SUB1	0.749286	1.30818e-57	0.971325	1.71437e-53
RCL1	RCL1	RCL1	0.748775	1.71648e-57	0.970161	2.24927e-53
CCNYL1	CCNYL1	CCNYL1	0.74855	1.93488e-57	0.969648	2.53527e-53
ZFAND3	ZFAND3	ZFAND3	0.748432	2.05904e-57	0.969382	2.69776e-53
RPP38	RPP38	RPP38	0.747485	3.40071e-57	0.96723	4.45527e-53
ITFG2	ITFG2	ITFG2	0.747101	4.16259e-57	0.966362	5.45299e-53
CCDC90B	CCDC90B	CCDC90B	0.746769	4.95946e-57	0.96561	6.4964e-53
CCDC91	CCDC91	CCDC91	0.746193	6.714e-57	0.964309	8.794e-53
ABCF1	ABCF1	ABCF1	0.745995	7.44666e-57	0.963864	9.75289e-53
DPM1	DPM1	DPM1	0.745847	8.04984e-57	0.963529	1.05421e-52
SNRPD1	SNRPD1	SNRPD1	0.745752	8.45801e-57	0.963316	1.10758e-52
FAM149B1	FAM149B1	FAM149B1	0.74544	9.96264e-57	0.962612	1.30451e-52
LHPP	LHPP	LHPP	0.745159	1.15369e-56	0.96198	1.51052e-52
TRMT6	TRMT6	TRMT6	0.745138	1.16615e-56	0.961934	1.52672e-52
PIGU	PIGU	PIGU	0.745054	1.2189e-56	0.961744	1.59567e-52
DYNC1LI1	DYNC1LI1	DYNC1LI1	0.744971	1.27249e-56	0.961559	1.66569e-52
PNPLA6	PNPLA6	PNPLA6	0.744653	1.50247e-56	0.960843	1.96658e-52
CTNNBL1	CTNNBL1	CTNNBL1	0.74399	2.12164e-56	0.959356	2.7768e-52
PLEKHA5	PLEKHA5	PLEKHA5	0.743766	2.38273e-56	0.958856	3.11828e-52
CDC40	CDC40	CDC40	0.743609	2.58463e-56	0.958505	3.38225e-52
INTS9	INTS9	INTS9	0.743491	2.7481e-56	0.958241	3.59589e-52
MICU2	MICU2	MICU2	0.743357	2.94571e-56	0.957941	3.85416e-52
MAEA	MAEA	MAEA	0.742985	3.57114e-56	0.95711	4.67212e-52
SLX4IP	SLX4IP	SLX4IP	0.742274	5.15495e-56	0.955525	6.7437e-52
C11orf24	C11orf24	C11orf24	0.742017	5.88461e-56	0.954953	7.69766e-52
MAGEF1	MAGEF1	MAGEF1	0.741816	6.52541e-56	0.954506	8.53524e-52
GYLTL1B	GYLTL1B	GYLTL1B	0.741237	8.78623e-56	0.953219	1.14915e-51
CHCHD7	CHCHD7	CHCHD7	0.741112	9.36986e-56	0.952941	1.22539e-51
ASNS	ASNS	ASNS	0.741075	9.54917e-56	0.952859	1.24874e-51
DDX11	DDX11	DDX11	0.740269	1.44169e-55	0.951075	1.88516e-51
RARA	RARA	RARA	0.740106	1.56681e-55	0.950715	2.04861e-51
LSM14B	LSM14B	LSM14B	0.740053	1.61019e-55	0.950596	2.10517e-51
FAM173B	FAM173B	FAM173B	0.739687	1.94031e-55	0.949788	2.53656e-51
BYSL	BYSL	BYSL	0.739625	2.00262e-55	0.949651	2.61783e-51
RBM18	RBM18	RBM18	0.739259	2.41283e-55	0.948843	3.15381e-51
RAE1	RAE1	RAE1	0.739188	2.50158e-55	0.948686	3.26956e-51
IPO7	IPO7	IPO7	0.738885	2.91747e-55	0.948019	3.81284e-51
ATP6V1C1	ATP6V1C1	ATP6V1C1	0.738708	3.19078e-55	0.94763	4.16971e-51
CEP192	CEP192	CEP192	0.738391	3.74632e-55	0.946933	4.89532e-51
FBXO3	FBXO3	FBXO3	0.73809	4.36381e-55	0.94627	5.70176e-51
ZNF396	ZNF396	ZNF396	0.737512	5.84347e-55	0.945001	7.63449e-51
POLR3A	POLR3A	POLR3A	0.737349	6.34265e-55	0.944645	8.28604e-51
MBD1	MBD1	MBD1	0.737315	6.45327e-55	0.944569	8.4299e-51
CREBZF	CREBZF	CREBZF	0.736593	9.27632e-55	0.94299	1.21167e-50
CACNA2D4	CACNA2D4	CACNA2D4	0.736329	1.05931e-54	0.942412	1.38356e-50
FAM32A	FAM32A	FAM32A	0.736158	1.15394e-54	0.94204	1.50705e-50
THAP6	THAP6	THAP6	0.735886	1.32212e-54	0.941447	1.72656e-50
TM9SF2	TM9SF2	TM9SF2	0.735522	1.58621e-54	0.940653	2.07127e-50
SMC5	SMC5	SMC5	0.735423	1.66657e-54	0.940438	2.17603e-50
DNTTIP1	DNTTIP1	DNTTIP1	0.735409	1.6784e-54	0.940407	2.19132e-50
TULP3	TULP3	TULP3	0.735019	2.03939e-54	0.939557	2.66242e-50
MAPRE1	MAPRE1	MAPRE1	0.735005	2.05342e-54	0.939527	2.68053e-50
LINC01152	LINC01152	LINC01152	0.734886	2.17852e-54	0.939269	2.84362e-50
FIG4	FIG4	FIG4	0.734623	2.48433e-54	0.938696	3.24254e-50
NCOA6	NCOA6	NCOA6	0.734596	2.51787e-54	0.938637	3.28608e-50
DSN1	DSN1	DSN1	0.734254	2.98455e-54	0.937895	3.89484e-50
DDX50	DDX50	DDX50	0.733284	4.82536e-54	0.935795	6.29662e-50
GZF1	GZF1	GZF1	0.732979	5.61156e-54	0.935135	7.32196e-50
PTPN9	PTPN9	PTPN9	0.732863	5.94359e-54	0.934884	7.7546e-50
ZMAT5	ZMAT5	ZMAT5	0.732835	6.02532e-54	0.934824	7.86064e-50
ARF1	ARF1	ARF1	0.732719	6.379e-54	0.934574	8.32141e-50
PMS2P1	PMS2P1	PMS2P1	0.732535	6.98587e-54	0.934176	9.11236e-50
FOXP4	FOXP4	FOXP4	0.73219	8.28034e-54	0.933432	1.08001e-49
2020-03-06	2020-03-06	2020-03-06	0.732113	8.60159e-54	0.933265	1.12182e-49
GNAS	GNAS	GNAS	0.731735	1.0357e-53	0.932452	1.35066e-49
LTV1	LTV1	LTV1	0.731697	1.05504e-53	0.932371	1.37577e-49
ZNF235	ZNF235	ZNF235	0.731412	1.21333e-53	0.931758	1.58205e-49
SLC25A38	SLC25A38	SLC25A38	0.731106	1.40977e-53	0.9311	1.83806e-49
PRUNE	PRUNE	PRUNE	0.730978	1.50132e-53	0.930824	1.95727e-49
CCDC25	CCDC25	CCDC25	0.730893	1.56462e-53	0.930643	2.03963e-49
GPR3	GPR3	GPR3	0.730856	1.59358e-53	0.930562	2.07723e-49
PIP4K2B	PIP4K2B	PIP4K2B	0.7305	1.89636e-53	0.929799	2.47171e-49
UBE2V1	UBE2V1	UBE2V1	0.730459	1.93481e-53	0.929711	2.52164e-49
ZNF622	ZNF622	ZNF622	0.730096	2.30934e-53	0.928934	3.00953e-49
ZNF318	ZNF318	ZNF318	0.729855	2.59804e-53	0.928417	3.3855e-49
ZSWIM3	ZSWIM3	ZSWIM3	0.729424	3.20447e-53	0.927495	4.17543e-49
ZC3H3	ZC3H3	ZC3H3	0.729354	3.31526e-53	0.927345	4.31945e-49
ESCO1	ESCO1	ESCO1	0.728948	4.03672e-53	0.926479	5.25904e-49
STK35	STK35	STK35	0.728883	4.16605e-53	0.926341	5.42712e-49
SAYSD1	SAYSD1	SAYSD1	0.728691	4.57237e-53	0.925931	5.95596e-49
CRLS1	CRLS1	CRLS1	0.728236	5.70029e-53	0.924961	7.42463e-49
VPS16	VPS16	VPS16	0.728068	6.18052e-53	0.924604	8.04951e-49
EBLN3	EBLN3	EBLN3	0.72779	7.06931e-53	0.924013	9.20637e-49
PRKCSH	PRKCSH	PRKCSH	0.727648	7.56975e-53	0.923711	9.85733e-49
PTDSS1	PTDSS1	PTDSS1	0.727588	7.79403e-53	0.923583	1.01486e-48
YWHAB	YWHAB	YWHAB	0.726383	1.39109e-52	0.921028	1.8112e-48
GPD1L	GPD1L	GPD1L	0.726311	1.43977e-52	0.920876	1.87443e-48
DROSHA	DROSHA	DROSHA	0.726309	1.44178e-52	0.92087	1.87691e-48
SAP30BP	SAP30BP	SAP30BP	0.726054	1.6291e-52	0.92033	2.12061e-48
NNT	NNT	NNT	0.725961	1.70255e-52	0.920135	2.21604e-48
SLC25A32	SLC25A32	SLC25A32	0.725828	1.81514e-52	0.919853	2.3624e-48
ELAC1	ELAC1	ELAC1	0.725786	1.85141e-52	0.919765	2.40943e-48
PPME1	PPME1	PPME1	0.725669	1.95794e-52	0.919518	2.54787e-48
GTF2F2	GTF2F2	GTF2F2	0.725017	2.6737e-52	0.918141	3.47902e-48
REEP5	REEP5	REEP5	0.724781	2.99179e-52	0.917644	3.89261e-48
RIOK3	RIOK3	RIOK3	0.72458	3.29244e-52	0.91722	4.28346e-48
ABHD13	ABHD13	ABHD13	0.724362	3.65226e-52	0.916761	4.75122e-48
ERC1	ERC1	ERC1	0.724269	3.81588e-52	0.916567	4.9637e-48
SUPT20H	SUPT20H	SUPT20H	0.724067	4.20118e-52	0.916141	5.46448e-48
ENY2	ENY2	ENY2	0.723562	5.33769e-52	0.915081	6.9422e-48
TYW1	TYW1	TYW1	0.723291	6.06874e-52	0.914512	7.89239e-48
VPS36	VPS36	VPS36	0.723028	6.87209e-52	0.91396	8.93646e-48
ABHD12	ABHD12	ABHD12	0.722888	7.3404e-52	0.913668	9.54472e-48
DNM1L	DNM1L	DNM1L	0.72282	7.5802e-52	0.913526	9.85577e-48
TBC1D15	TBC1D15	TBC1D15	0.722644	8.23705e-52	0.913157	1.0709e-47
VEGFA	VEGFA	VEGFA	0.722555	8.58849e-52	0.912971	1.1165e-47
MRPL45	MRPL45	MRPL45	0.722095	1.06698e-51	0.912008	1.38696e-47
TXNL1	TXNL1	TXNL1	0.721819	1.2147e-51	0.911433	1.57887e-47
MTFR1	MTFR1	MTFR1	0.721787	1.23342e-51	0.911365	1.60308e-47
ZNF217	ZNF217	ZNF217	0.721293	1.55522e-51	0.910335	2.02117e-47
CEP57L1	CEP57L1	CEP57L1	0.72108	1.71824e-51	0.909891	2.23285e-47
NSFL1C	NSFL1C	NSFL1C	0.720939	1.83601e-51	0.909597	2.38571e-47
SHFM1	SHFM1	SHFM1	0.720795	1.96348e-51	0.909298	2.55114e-47
CLTC	CLTC	CLTC	0.720664	2.08757e-51	0.909025	2.71217e-47
SUZ12	SUZ12	SUZ12	0.720527	2.22619e-51	0.908739	2.89204e-47
UBAP1	UBAP1	UBAP1	0.720391	2.37226e-51	0.908457	3.08157e-47
RALBP1	RALBP1	RALBP1	0.720196	2.59778e-51	0.908052	3.37425e-47
PICALM	PICALM	PICALM	0.719689	3.29142e-51	0.906999	4.2749e-47
PCMT1	PCMT1	PCMT1	0.719674	3.31376e-51	0.906968	4.30359e-47
C5orf22	C5orf22	C5orf22	0.719199	4.1325e-51	0.905984	5.36646e-47
RBM17	RBM17	RBM17	0.71912	4.28707e-51	0.905821	5.56676e-47
LCMT1	LCMT1	LCMT1	0.718837	4.89037e-51	0.905234	6.34966e-47
FBXO22	FBXO22	FBXO22	0.718825	4.9168e-51	0.90521	6.38349e-47
COMMD7	COMMD7	COMMD7	0.718816	4.93791e-51	0.905191	6.41039e-47
NUPL2	NUPL2	NUPL2	0.718677	5.26515e-51	0.904904	6.83469e-47
CRY2	CRY2	CRY2	0.717711	8.23233e-51	0.902909	1.06856e-46
MRPS18A	MRPS18A	MRPS18A	0.717405	9.48066e-51	0.902278	1.2305e-46
MTMR7	MTMR7	MTMR7	0.717271	1.00872e-50	0.902001	1.30911e-46
COG4	COG4	COG4	0.717123	1.07974e-50	0.901697	1.40118e-46
PRKAA1	PRKAA1	PRKAA1	0.717102	1.09011e-50	0.901654	1.41453e-46
MAPK1IP1L	MAPK1IP1L	MAPK1IP1L	0.716986	1.15007e-50	0.901415	1.49222e-46
CABLES1	CABLES1	CABLES1	0.716803	1.25139e-50	0.901037	1.62355e-46
OARD1	OARD1	OARD1	0.716625	1.35792e-50	0.900672	1.76163e-46
VDAC3	VDAC3	VDAC3	0.716472	1.45652e-50	0.900358	1.8894e-46
SLC35C1	SLC35C1	SLC35C1	0.715971	1.83307e-50	0.899329	2.37767e-46
LINC01510	LINC01510	LINC01510	0.715876	1.91503e-50	0.899133	2.48379e-46
CAPRIN2	CAPRIN2	CAPRIN2	0.715654	2.11993e-50	0.898678	2.74934e-46
BCCIP	BCCIP	BCCIP	0.715553	2.22015e-50	0.898471	2.87909e-46
UBAP2	UBAP2	UBAP2	0.715319	2.47047e-50	0.897992	3.20345e-46
XPO7	XPO7	XPO7	0.714806	3.1222e-50	0.896943	4.04824e-46
ELP4	ELP4	ELP4	0.714789	3.1471e-50	0.896907	4.08022e-46
PPP2R2D	PPP2R2D	PPP2R2D	0.714647	3.35622e-50	0.896619	4.351e-46
PTAR1	PTAR1	PTAR1	0.714611	3.41284e-50	0.896544	4.42406e-46
LINC00511	LINC00511	LINC00511	0.714332	3.87437e-50	0.895975	5.02195e-46
ETNK1	ETNK1	ETNK1	0.713988	4.53155e-50	0.895271	5.87334e-46
MYNN	MYNN	MYNN	0.713924	4.66341e-50	0.895142	6.04378e-46
CDK14	CDK14	CDK14	0.71392	4.67265e-50	0.895134	6.05528e-46
GSDMA	GSDMA	GSDMA	0.713601	5.39962e-50	0.894484	6.99683e-46
RASSF3	RASSF3	RASSF3	0.713374	5.9852e-50	0.894022	7.75502e-46
KIAA1328	KIAA1328	KIAA1328	0.713142	6.65084e-50	0.893548	8.61683e-46
C1orf43	C1orf43	C1orf43	0.713112	6.73901e-50	0.893488	8.73039e-46
ANKEF1	ANKEF1	ANKEF1	0.713085	6.82242e-50	0.893433	8.83776e-46
LINC00657	LINC00657	LINC00657	0.712867	7.53039e-50	0.892989	9.75412e-46
NDUFAF6	NDUFAF6	NDUFAF6	0.712378	9.3918e-50	0.891996	1.21643e-45
MTRF1	MTRF1	MTRF1	0.712214	1.01115e-49	0.891663	1.30954e-45
MKRN1	MKRN1	MKRN1	0.711939	1.14488e-49	0.891104	1.48261e-45
RBBP8	RBBP8	RBBP8	0.711108	1.66333e-49	0.889421	2.15385e-45
KIN	KIN	KIN	0.711062	1.69767e-49	0.889329	2.19815e-45
UBE2V2	UBE2V2	UBE2V2	0.711042	1.71351e-49	0.889287	2.21848e-45
NUDCD1	NUDCD1	NUDCD1	0.710738	1.96355e-49	0.888673	2.54201e-45
AC004231.2	AC004231.2	AC004231.2	0.710395	2.28889e-49	0.887982	2.96296e-45
CMTM6	CMTM6	CMTM6	0.71029	2.39945e-49	0.887769	3.10585e-45
COA4	COA4	COA4	0.709971	2.76671e-49	0.887126	3.58095e-45
LRIG2	LRIG2	LRIG2	0.709925	2.82467e-49	0.887032	3.65569e-45
ZBTB24	ZBTB24	ZBTB24	0.709641	3.20608e-49	0.88646	4.14899e-45
SNX5	SNX5	SNX5	0.709203	3.89682e-49	0.885579	5.04249e-45
AZIN1	AZIN1	AZIN1	0.709181	3.93597e-49	0.885533	5.09275e-45
HELB	HELB	HELB	0.708952	4.35744e-49	0.885074	5.63765e-45
RFWD2	RFWD2	RFWD2	0.708847	4.566e-49	0.884862	5.90704e-45
NUFIP1	NUFIP1	NUFIP1	0.708764	4.7376e-49	0.884695	6.12856e-45
EIF2B5	EIF2B5	EIF2B5	0.708541	5.23105e-49	0.884247	6.76637e-45
MRPL1	MRPL1	MRPL1	0.70843	5.49457e-49	0.884025	7.10667e-45
PFDN4	PFDN4	PFDN4	0.707997	6.6584e-49	0.883155	8.61131e-45
MIPOL1	MIPOL1	MIPOL1	0.707569	8.0439e-49	0.882299	1.04024e-44
SUGT1	SUGT1	SUGT1	0.707436	8.53268e-49	0.882032	1.10336e-44
ZC3H15	ZC3H15	ZC3H15	0.707231	9.33916e-49	0.881623	1.20755e-44
ASCC2	ASCC2	ASCC2	0.707176	9.56885e-49	0.881513	1.23716e-44
KATNA1	KATNA1	KATNA1	0.707016	1.02717e-48	0.881191	1.32793e-44
NAPEPLD	NAPEPLD	NAPEPLD	0.706959	1.05326e-48	0.881078	1.36155e-44
HUS1	HUS1	HUS1	0.706267	1.42834e-48	0.879696	1.84627e-44
LRRC37A4P	LRRC37A4P	LRRC37A4P	0.706232	1.45057e-48	0.879626	1.87487e-44
SOCS7	SOCS7	SOCS7	0.705749	1.79328e-48	0.878663	2.31764e-44
CPM	CPM	CPM	0.70552	1.98264e-48	0.878207	2.56216e-44
ESF1	ESF1	ESF1	0.705266	2.21633e-48	0.877701	2.86394e-44
KANSL2	KANSL2	KANSL2	0.704971	2.52142e-48	0.877114	3.25793e-44
AC087491.2	AC087491.2	AC087491.2	0.704971	2.52164e-48	0.877114	3.25795e-44
MEPCE	MEPCE	MEPCE	0.704926	2.57081e-48	0.877026	3.32123e-44
ABHD17B	ABHD17B	ABHD17B	0.704855	2.65244e-48	0.876884	3.42643e-44
ACTN4	ACTN4	ACTN4	0.7045	3.09668e-48	0.87618	3.99998e-44
RALY	RALY	RALY	0.704481	3.12242e-48	0.876142	4.03292e-44
FBXL20	FBXL20	FBXL20	0.704171	3.57504e-48	0.875526	4.61716e-44
APMAP	APMAP	APMAP	0.704166	3.58317e-48	0.875516	4.62731e-44
RHBDD3	RHBDD3	RHBDD3	0.704076	3.7267e-48	0.875337	4.81228e-44
KMT2E	KMT2E	KMT2E	0.704049	3.77082e-48	0.875283	4.86888e-44
METTL4	METTL4	METTL4	0.704046	3.77473e-48	0.875279	4.87356e-44
C10orf88	C10orf88	C10orf88	0.704023	3.81239e-48	0.875233	4.92179e-44
CTNNB1	CTNNB1	CTNNB1	0.70387	4.07498e-48	0.87493	5.26039e-44
CHMP7	CHMP7	CHMP7	0.703774	4.24888e-48	0.87474	5.48446e-44
REEP4	REEP4	REEP4	0.70346	4.87219e-48	0.874116	6.28853e-44
INTS6	INTS6	INTS6	0.703269	5.29308e-48	0.873739	6.83125e-44
STAT6	STAT6	STAT6	0.703155	5.56197e-48	0.873513	7.17772e-44
SFR1	SFR1	SFR1	0.702981	5.99596e-48	0.87317	7.73719e-44
CUL7	CUL7	CUL7	0.702542	7.25318e-48	0.872302	9.35877e-44
SMIM19	SMIM19	SMIM19	0.701956	9.34377e-48	0.871146	1.20553e-43
VPS26A	VPS26A	VPS26A	0.701762	1.01607e-47	0.870764	1.31084e-43
GDPGP1	GDPGP1	GDPGP1	0.701647	1.06789e-47	0.870537	1.37757e-43
DCTN4	DCTN4	DCTN4	0.701281	1.2502e-47	0.869816	1.61264e-43
IST1	IST1	IST1	0.700788	1.54511e-47	0.868848	1.99289e-43
ARHGAP12	ARHGAP12	ARHGAP12	0.700739	1.57837e-47	0.868751	2.03562e-43
FXR1	FXR1	FXR1	0.7005	1.74915e-47	0.868281	2.25571e-43
LEPROTL1	LEPROTL1	LEPROTL1	0.700497	1.75093e-47	0.868276	2.25782e-43
DDHD2	DDHD2	DDHD2	0.700384	1.838e-47	0.868054	2.36992e-43
DNAJC7	DNAJC7	DNAJC7	0.700192	1.99593e-47	0.867677	2.57335e-43
TOX4	TOX4	TOX4	0.700109	2.06838e-47	0.867514	2.66656e-43
MED10	MED10	MED10	0.700044	2.12624e-47	0.867387	2.74093e-43
PIGT	PIGT	PIGT	0.700044	2.1263e-47	0.867387	2.74093e-43
ZCCHC7	ZCCHC7	ZCCHC7	0.699955	2.20944e-47	0.867212	2.84775e-43
FAM200A	FAM200A	FAM200A	0.69981	2.35031e-47	0.866929	3.02908e-43
EPC1	EPC1	EPC1	0.69979	2.37047e-47	0.866889	3.05482e-43
ERGIC3	ERGIC3	ERGIC3	0.699416	2.78232e-47	0.866156	3.5853e-43
SEC22A	SEC22A	SEC22A	0.699257	2.97673e-47	0.865846	3.83551e-43
TIMM50	TIMM50	TIMM50	0.699005	3.31473e-47	0.865353	4.2707e-43
PRKRIP1	PRKRIP1	PRKRIP1	0.698903	3.46235e-47	0.865153	4.46055e-43
ARHGEF7	ARHGEF7	ARHGEF7	0.698669	3.82565e-47	0.864696	4.9282e-43
POLH	POLH	POLH	0.698661	3.83896e-47	0.86468	4.94497e-43
CSRP2BP	CSRP2BP	CSRP2BP	0.698554	4.0184e-47	0.86447	5.1757e-43
NCOA5	NCOA5	NCOA5	0.698261	4.55157e-47	0.863898	5.86196e-43
BAZ1B	BAZ1B	BAZ1B	0.698207	4.65769e-47	0.863793	5.99818e-43
DCP1B	DCP1B	DCP1B	0.698205	4.66074e-47	0.86379	6.00164e-43
ELMO2	ELMO2	ELMO2	0.698179	4.71217e-47	0.863739	6.06739e-43
RNF219	RNF219	RNF219	0.698176	4.71955e-47	0.863732	6.07642e-43
COPRS	COPRS	COPRS	0.698141	4.78935e-47	0.863665	6.16581e-43
CMTM8	CMTM8	CMTM8	0.697858	5.40198e-47	0.863112	6.95397e-43
TAF2	TAF2	TAF2	0.697493	6.30421e-47	0.862403	8.11478e-43
RNF6	RNF6	RNF6	0.697441	6.44727e-47	0.8623	8.29828e-43
ELP3	ELP3	ELP3	0.696928	8.00858e-47	0.861303	1.0307e-42
CEP250	CEP250	CEP250	0.696688	8.86571e-47	0.860835	1.14093e-42
FANCF	FANCF	FANCF	0.696618	9.13041e-47	0.8607	1.1749e-42
BFAR	BFAR	BFAR	0.696598	9.20735e-47	0.860661	1.18471e-42
TCEB1	TCEB1	TCEB1	0.696285	1.05102e-46	0.860052	1.35225e-42
RPRD1B	RPRD1B	RPRD1B	0.695669	1.36225e-46	0.858858	1.75254e-42
SMAD4	SMAD4	SMAD4	0.69519	1.66591e-46	0.857931	2.14303e-42
DMTF1	DMTF1	DMTF1	0.695135	1.70506e-46	0.857824	2.19322e-42
RNF8	RNF8	RNF8	0.694897	1.88417e-46	0.857363	2.42341e-42
ZFP64	ZFP64	ZFP64	0.694821	1.94491e-46	0.857217	2.50134e-42
CAMSAP3	CAMSAP3	CAMSAP3	0.694685	2.05861e-46	0.856955	2.64738e-42
PDCD2	PDCD2	PDCD2	0.69446	2.2627e-46	0.856518	2.90961e-42
NACC1	NACC1	NACC1	0.694382	2.33701e-46	0.856369	3.00493e-42
AURKA	AURKA	AURKA	0.694049	2.6871e-46	0.855725	3.4548e-42
FAM91A1	FAM91A1	FAM91A1	0.693667	3.15161e-46	0.854989	4.05171e-42
ARHGAP17	ARHGAP17	ARHGAP17	0.693316	3.64701e-46	0.854314	4.68824e-42
PSAP	PSAP	PSAP	0.692965	4.22158e-46	0.853638	5.42642e-42
RALGAPB	RALGAPB	RALGAPB	0.692756	4.60576e-46	0.853235	5.91978e-42
GSR	GSR	GSR	0.692641	4.82984e-46	0.853015	6.20732e-42
MAPK1	MAPK1	MAPK1	0.692271	5.63256e-46	0.852304	7.2384e-42
TTI2	TTI2	TTI2	0.692222	5.7472e-46	0.85221	7.38515e-42
ABCB4	ABCB4	ABCB4	0.692138	5.95146e-46	0.852049	7.64703e-42
RPP25L	RPP25L	RPP25L	0.691619	7.37994e-46	0.851052	9.48174e-42
PPP2R2A	PPP2R2A	PPP2R2A	0.691523	7.67909e-46	0.850868	9.86532e-42
KIAA1324L	KIAA1324L	KIAA1324L	0.691456	7.89425e-46	0.85074	1.0141e-41
NIPBL	NIPBL	NIPBL	0.691295	8.43662e-46	0.850432	1.08368e-41
TM2D2	TM2D2	TM2D2	0.690791	1.03872e-45	0.849468	1.33413e-41
SMAD2	SMAD2	SMAD2	0.690526	1.15857e-45	0.848961	1.48795e-41
TACC2	TACC2	TACC2	0.690503	1.16958e-45	0.848917	1.50198e-41
VPS72	VPS72	VPS72	0.690432	1.20437e-45	0.848781	1.54653e-41
USO1	USO1	USO1	0.69036	1.24051e-45	0.848644	1.59281e-41
R3HCC1	R3HCC1	R3HCC1	0.690163	1.3453e-45	0.848267	1.72723e-41
TMEM68	TMEM68	TMEM68	0.690151	1.35219e-45	0.848244	1.73594e-41
TEAD4	TEAD4	TEAD4	0.689978	1.45205e-45	0.847913	1.86399e-41
GATA5	GATA5	GATA5	0.689185	2.01043e-45	0.846401	2.58059e-41
ZNF592	ZNF592	ZNF592	0.689144	2.04418e-45	0.846324	2.6237e-41
MDH2	MDH2	MDH2	0.689101	2.08019e-45	0.846242	2.66971e-41
PNKP	PNKP	PNKP	0.688312	2.87223e-45	0.844741	3.68594e-41
TOMM20	TOMM20	TOMM20	0.688197	3.01004e-45	0.844523	3.86248e-41
NUDT2	NUDT2	NUDT2	0.688169	3.04464e-45	0.84447	3.90658e-41
ELF1	ELF1	ELF1	0.68803	3.22267e-45	0.844205	4.13469e-41
GPATCH1	GPATCH1	GPATCH1	0.687797	3.54393e-45	0.843763	4.54651e-41
STYXL1	STYXL1	STYXL1	0.687556	3.90936e-45	0.843306	5.01492e-41
KIAA1429	KIAA1429	KIAA1429	0.687301	4.33699e-45	0.842822	5.56305e-41
GRTP1	GRTP1	GRTP1	0.687108	4.69096e-45	0.842456	6.01663e-41
TSPAN14	TSPAN14	TSPAN14	0.687017	4.86776e-45	0.842283	6.2429e-41
RAB5B	RAB5B	RAB5B	0.686904	5.096e-45	0.84207	6.5351e-41
CLDN23	CLDN23	CLDN23	0.686612	5.73716e-45	0.841517	7.35676e-41
SAR1A	SAR1A	SAR1A	0.686537	5.91231e-45	0.841376	7.58077e-41
TMEM123	TMEM123	TMEM123	0.686468	6.08109e-45	0.841245	7.79657e-41
PITPNB	PITPNB	PITPNB	0.686166	6.87332e-45	0.840673	8.8116e-41
RSPH9	RSPH9	RSPH9	0.685935	7.54466e-45	0.840238	9.6715e-41
TRPC4AP	TRPC4AP	TRPC4AP	0.685824	7.89139e-45	0.840028	1.01152e-40
CDK4	CDK4	CDK4	0.684417	1.3914e-44	0.837376	1.78336e-40
PELP1	PELP1	PELP1	0.684185	1.52695e-44	0.836941	1.95694e-40
PARN	PARN	PARN	0.684136	1.55757e-44	0.836848	1.99602e-40
MAU2	MAU2	MAU2	0.684101	1.57969e-44	0.836782	2.02421e-40
RANBP3	RANBP3	RANBP3	0.683792	1.78816e-44	0.836201	2.29117e-40
SIN3A	SIN3A	SIN3A	0.68378	1.79655e-44	0.836179	2.30174e-40
ZFAND6	ZFAND6	ZFAND6	0.68361	1.92343e-44	0.835859	2.4641e-40
TMEM129	TMEM129	TMEM129	0.683311	2.16779e-44	0.835299	2.77694e-40
NDUFAF5	NDUFAF5	NDUFAF5	0.683078	2.37978e-44	0.834861	3.04826e-40
MRFAP1L1	MRFAP1L1	MRFAP1L1	0.682967	2.48771e-44	0.834653	3.18626e-40
FUK	FUK	FUK	0.682624	2.85295e-44	0.83401	3.65377e-40
RBM39	RBM39	RBM39	0.682494	3.00432e-44	0.833768	3.84733e-40
TMED4	TMED4	TMED4	0.682487	3.01279e-44	0.833755	3.85788e-40
ALKBH4	ALKBH4	ALKBH4	0.682212	3.36215e-44	0.833239	4.3049e-40
TCFL5	TCFL5	TCFL5	0.681801	3.95866e-44	0.832472	5.06827e-40
MRM1	MRM1	MRM1	0.681788	3.9797e-44	0.832447	5.09481e-40
CHMP2B	CHMP2B	CHMP2B	0.681743	4.05191e-44	0.832363	5.18685e-40
IKZF5	IKZF5	IKZF5	0.68157	4.34039e-44	0.83204	5.55569e-40
ABCB11	ABCB11	ABCB11	0.681091	5.24948e-44	0.831145	6.71881e-40
RMDN1	RMDN1	RMDN1	0.681041	5.35436e-44	0.831052	6.85251e-40
KCTD9	KCTD9	KCTD9	0.680802	5.88429e-44	0.830608	7.53013e-40
NFS1	NFS1	NFS1	0.680171	7.55392e-44	0.829432	9.666e-40
GUSB	GUSB	GUSB	0.680067	7.87163e-44	0.829238	1.00718e-39
STK38L	STK38L	STK38L	0.679323	1.05547e-43	0.827856	1.35037e-39
EMC3	EMC3	EMC3	0.679149	1.1303e-43	0.827533	1.446e-39
AC004893.11	AC004893.11	AC004893.11	0.679129	1.13924e-43	0.827496	1.45732e-39
KIF24	KIF24	KIF24	0.678789	1.30226e-43	0.826865	1.66572e-39
FRS3	FRS3	FRS3	0.678671	1.3639e-43	0.826646	1.74443e-39
AP1S1	AP1S1	AP1S1	0.678587	1.40951e-43	0.826491	1.80262e-39
KPNA1	KPNA1	KPNA1	0.678492	1.4631e-43	0.826315	1.87101e-39
RIC1	RIC1	RIC1	0.678313	1.56967e-43	0.825983	2.00714e-39
TUBE1	TUBE1	TUBE1	0.678091	1.71259e-43	0.825571	2.18972e-39
SRP68	SRP68	SRP68	0.678083	1.7176e-43	0.825557	2.19596e-39
MRPL48	MRPL48	MRPL48	0.677919	1.8316e-43	0.825254	2.34152e-39
PTP4A1	PTP4A1	PTP4A1	0.677893	1.85048e-43	0.825205	2.36547e-39
AP000487.5	AP000487.5	AP000487.5	0.677885	1.85611e-43	0.825191	2.37247e-39
AARS	AARS	AARS	0.677735	1.96889e-43	0.824912	2.51644e-39
MUT	MUT	MUT	0.677258	2.37181e-43	0.824032	3.03117e-39
DCUN1D2	DCUN1D2	DCUN1D2	0.677249	2.38021e-43	0.824015	3.04168e-39
MAST3	MAST3	MAST3	0.677227	2.4011e-43	0.823974	3.06812e-39
COMMD2	COMMD2	COMMD2	0.677104	2.519e-43	0.823747	3.21853e-39
TRAPPC8	TRAPPC8	TRAPPC8	0.676364	3.36098e-43	0.822382	4.29398e-39
NAA20	NAA20	NAA20	0.676223	3.55038e-43	0.822122	4.53561e-39
SHANK2	SHANK2	SHANK2	0.676148	3.65662e-43	0.821983	4.67097e-39
CD164	CD164	CD164	0.675754	4.26019e-43	0.821259	5.44154e-39
ITPA	ITPA	ITPA	0.675693	4.36335e-43	0.821145	5.57287e-39
SLC1A2	SLC1A2	SLC1A2	0.675624	4.48159e-43	0.821018	5.72343e-39
FNTA	FNTA	FNTA	0.675345	4.99251e-43	0.820506	6.37544e-39
APTR	APTR	APTR	0.675322	5.03838e-43	0.820463	6.43351e-39
PXMP4	PXMP4	PXMP4	0.67526	5.16139e-43	0.820349	6.59006e-39
PAN3	PAN3	PAN3	0.674897	5.94019e-43	0.819682	7.58384e-39
RNF41	RNF41	RNF41	0.67429	7.51068e-43	0.818568	9.58814e-39
ERBB3	ERBB3	ERBB3	0.674088	8.11986e-43	0.818197	1.0365e-38
MZT1	MZT1	MZT1	0.673333	1.08589e-42	0.816815	1.38603e-38
PIK3CA	PIK3CA	PIK3CA	0.673201	1.14213e-42	0.816575	1.4577e-38
NSF	NSF	NSF	0.67222	1.66451e-42	0.814782	2.12425e-38
NMT1	NMT1	NMT1	0.671901	1.88029e-42	0.814201	2.39944e-38
FUT10	FUT10	FUT10	0.671879	1.89601e-42	0.814161	2.41931e-38
PEX14	PEX14	PEX14	0.671695	2.03406e-42	0.813826	2.59525e-38
ENDOV	ENDOV	ENDOV	0.671563	2.13943e-42	0.813585	2.72948e-38
SLC37A3	SLC37A3	SLC37A3	0.671344	2.32587e-42	0.813187	2.96712e-38
WIZ	WIZ	WIZ	0.671044	2.60854e-42	0.812639	3.32745e-38
MRPS30	MRPS30	MRPS30	0.670947	2.70642e-42	0.812463	3.45203e-38
DDX19A	DDX19A	DDX19A	0.670894	2.76111e-42	0.812368	3.52151e-38
YWHAG	YWHAG	YWHAG	0.670762	2.90402e-42	0.812127	3.7035e-38
PIK3C3	PIK3C3	PIK3C3	0.670574	3.11941e-42	0.811785	3.97788e-38
ATP6V1H	ATP6V1H	ATP6V1H	0.670513	3.19207e-42	0.811675	4.07021e-38
ATAD1	ATAD1	ATAD1	0.670432	3.29296e-42	0.811527	4.19853e-38
GLYR1	GLYR1	GLYR1	0.670386	3.35038e-42	0.811444	4.2714e-38
ZSWIM8	ZSWIM8	ZSWIM8	0.670135	3.68576e-42	0.810988	4.69861e-38
DYM	DYM	DYM	0.669969	3.92582e-42	0.810686	5.00425e-38
NAA15	NAA15	NAA15	0.66951	4.67124e-42	0.809855	5.95396e-38
DPY19L4	DPY19L4	DPY19L4	0.669328	5.00433e-42	0.809525	6.37801e-38
TMEM120A	TMEM120A	TMEM120A	0.668991	5.68644e-42	0.808914	7.24681e-38
CHCHD3	CHCHD3	CHCHD3	0.668968	5.73561e-42	0.808873	7.30889e-38
STK3	STK3	STK3	0.668783	6.14983e-42	0.808539	7.83612e-38
COPA	COPA	COPA	0.668301	7.3764e-42	0.807667	9.39827e-38
LRIG3	LRIG3	LRIG3	0.668223	7.59655e-42	0.807526	9.67801e-38
RAB6A	RAB6A	RAB6A	0.668197	7.67338e-42	0.807478	9.77512e-38
DAGLB	DAGLB	DAGLB	0.668177	7.73051e-42	0.807443	9.84712e-38
MICU1	MICU1	MICU1	0.668085	8.00323e-42	0.807276	1.01937e-37
INIP	INIP	INIP	0.668071	8.04515e-42	0.807251	1.02463e-37
RNMT	RNMT	RNMT	0.667782	8.96989e-42	0.80673	1.14232e-37
AC005307.3	AC005307.3	AC005307.3	0.667771	9.00695e-42	0.80671	1.14694e-37
ATG3	ATG3	ATG3	0.667332	1.06233e-41	0.805918	1.35267e-37
PSMD8	PSMD8	PSMD8	0.667327	1.06442e-41	0.805909	1.35523e-37
RRBP1	RRBP1	RRBP1	0.667274	1.08578e-41	0.805813	1.3823e-37
FITM2	FITM2	FITM2	0.667225	1.10604e-41	0.805725	1.40798e-37
DNAJB11	DNAJB11	DNAJB11	0.667023	1.19298e-41	0.805361	1.51854e-37
KLC4	KLC4	KLC4	0.666898	1.2505e-41	0.805135	1.59164e-37
TBP	TBP	TBP	0.666871	1.26324e-41	0.805086	1.60773e-37
ECSIT	ECSIT	ECSIT	0.666755	1.31927e-41	0.804878	1.6789e-37
TMEM205	TMEM205	TMEM205	0.666504	1.44957e-41	0.804425	1.84457e-37
RAD52	RAD52	RAD52	0.666498	1.4525e-41	0.804416	1.84816e-37
SPIDR	SPIDR	SPIDR	0.666395	1.50951e-41	0.804231	1.92055e-37
DCUN1D1	DCUN1D1	DCUN1D1	0.666036	1.72663e-41	0.803585	2.19661e-37
RNF214	RNF214	RNF214	0.665899	1.81704e-41	0.803339	2.31145e-37
BTBD9	BTBD9	BTBD9	0.665881	1.82979e-41	0.803306	2.3275e-37
CAPRIN1	CAPRIN1	CAPRIN1	0.66577	1.9073e-41	0.803106	2.4259e-37
GSDMB	GSDMB	GSDMB	0.665722	1.94169e-41	0.80302	2.46945e-37
RPF2	RPF2	RPF2	0.665719	1.94362e-41	0.803015	2.4717e-37
LACE1	LACE1	LACE1	0.665652	1.99312e-41	0.802894	2.53445e-37
ZRANB1	ZRANB1	ZRANB1	0.665645	1.99851e-41	0.802881	2.54111e-37
STAM	STAM	STAM	0.665415	2.17754e-41	0.802468	2.76852e-37
CAAP1	CAAP1	CAAP1	0.665141	2.41079e-41	0.801979	3.06484e-37
NOL6	NOL6	NOL6	0.664853	2.68419e-41	0.801461	3.41214e-37
PAK1	PAK1	PAK1	0.664845	2.69258e-41	0.801446	3.42254e-37
TFG	TFG	TFG	0.664687	2.85465e-41	0.801165	3.62825e-37
POR	POR	POR	0.664683	2.85949e-41	0.801156	3.63413e-37
UBE2C	UBE2C	UBE2C	0.664553	3.00031e-41	0.800925	3.81279e-37
TMTC4	TMTC4	TMTC4	0.664376	3.20461e-41	0.800607	4.07209e-37
STK24	STK24	STK24	0.664166	3.46483e-41	0.800231	4.40242e-37
RHBDD2	RHBDD2	RHBDD2	0.664162	3.46974e-41	0.800224	4.4083e-37
BIN3	BIN3	BIN3	0.663948	3.756e-41	0.799842	4.77162e-37
RSRC1	RSRC1	RSRC1	0.663912	3.8065e-41	0.799777	4.83539e-37
RAPGEFL1	RAPGEFL1	RAPGEFL1	0.663791	3.9812e-41	0.799561	5.05692e-37
UFM1	UFM1	UFM1	0.663377	4.64066e-41	0.798821	5.8941e-37
MTO1	MTO1	MTO1	0.663323	4.73513e-41	0.798724	6.01361e-37
SYPL1	SYPL1	SYPL1	0.663195	4.96349e-41	0.798496	6.30314e-37
NUDT5	NUDT5	NUDT5	0.663098	5.14597e-41	0.798322	6.53435e-37
UTP23	UTP23	UTP23	0.66309	5.16133e-41	0.798308	6.55334e-37
SETDB1	SETDB1	SETDB1	0.66308	5.17878e-41	0.798291	6.57498e-37
GTF3A	GTF3A	GTF3A	0.662938	5.45855e-41	0.798037	6.92964e-37
ASXL1	ASXL1	ASXL1	0.662807	5.72821e-41	0.797804	7.27139e-37
KIAA0196	KIAA0196	KIAA0196	0.662599	6.18602e-41	0.797433	7.85191e-37
C17orf80	C17orf80	C17orf80	0.662586	6.21576e-41	0.79741	7.88905e-37
TM7SF3	TM7SF3	TM7SF3	0.662478	6.46764e-41	0.797218	8.20808e-37
ACAD9	ACAD9	ACAD9	0.662443	6.55269e-41	0.797154	8.31536e-37
KLHL7	KLHL7	KLHL7	0.661993	7.73327e-41	0.796353	9.81275e-37
SPINT2	SPINT2	SPINT2	0.661884	8.04909e-41	0.79616	1.02127e-36
CUL2	CUL2	CUL2	0.661858	8.12684e-41	0.796113	1.03105e-36
DCLRE1C	DCLRE1C	DCLRE1C	0.661443	9.4656e-41	0.795375	1.20081e-36
VPS45	VPS45	VPS45	0.661346	9.80955e-41	0.795202	1.24434e-36
TPX2	TPX2	TPX2	0.661225	1.02557e-40	0.794987	1.30084e-36
NAPB	NAPB	NAPB	0.66081	1.19399e-40	0.79425	1.51434e-36
RNF10	RNF10	RNF10	0.660716	1.23588e-40	0.794083	1.56734e-36
CTBP2	CTBP2	CTBP2	0.660546	1.31531e-40	0.793781	1.66794e-36
RAD21	RAD21	RAD21	0.660477	1.34884e-40	0.793659	1.71033e-36
SPPL3	SPPL3	SPPL3	0.660304	1.43673e-40	0.793353	1.82163e-36
ENSA	ENSA	ENSA	0.660083	1.5579e-40	0.79296	1.9751e-36
PCBP2	PCBP2	PCBP2	0.660059	1.57154e-40	0.792918	1.99224e-36
DDA1	DDA1	DDA1	0.659838	1.70362e-40	0.792526	2.15951e-36
HSCB	HSCB	HSCB	0.659832	1.70711e-40	0.792516	2.16376e-36
M6PR	M6PR	M6PR	0.659799	1.72814e-40	0.792457	2.19024e-36
GTPBP8	GTPBP8	GTPBP8	0.659485	1.93776e-40	0.791901	2.45573e-36
CAPZB	CAPZB	CAPZB	0.659429	1.97766e-40	0.791802	2.50609e-36
NOL7	NOL7	NOL7	0.658727	2.55283e-40	0.790562	3.23469e-36
TRMT1	TRMT1	TRMT1	0.658706	2.57254e-40	0.790525	3.2594e-36
TIMM21	TIMM21	TIMM21	0.658694	2.58367e-40	0.790504	3.27326e-36
POLR2K	POLR2K	POLR2K	0.658536	2.73679e-40	0.790224	3.46697e-36
TGDS	TGDS	TGDS	0.658446	2.82732e-40	0.790065	3.58137e-36
ESRP1	ESRP1	ESRP1	0.6584	2.87528e-40	0.789984	3.64184e-36
DOCK1	DOCK1	DOCK1	0.658293	2.98894e-40	0.789795	3.78549e-36
WAC	WAC	WAC	0.658219	3.06962e-40	0.789665	3.88736e-36
TMEM99	TMEM99	TMEM99	0.658156	3.14064e-40	0.789554	3.97699e-36
MDM1	MDM1	MDM1	0.657943	3.39316e-40	0.789178	4.29642e-36
MED7	MED7	MED7	0.657596	3.84763e-40	0.788566	4.87148e-36
CEP89	CEP89	CEP89	0.657523	3.94973e-40	0.788438	5.00035e-36
PDCD10	PDCD10	PDCD10	0.657483	4.00856e-40	0.788366	5.07444e-36
HACE1	HACE1	HACE1	0.657313	4.26218e-40	0.788068	5.39507e-36
WDR48	WDR48	WDR48	0.657159	4.50581e-40	0.787797	5.70301e-36
GMPR2	GMPR2	GMPR2	0.657146	4.52684e-40	0.787774	5.72917e-36
MTIF3	MTIF3	MTIF3	0.657135	4.54497e-40	0.787755	5.75166e-36
POM121C	POM121C	POM121C	0.657101	4.60128e-40	0.787695	5.82246e-36
TMEM5	TMEM5	TMEM5	0.65705	4.68664e-40	0.787605	5.93e-36
EIF3B	EIF3B	EIF3B	0.656994	4.78245e-40	0.787506	6.05076e-36
IMPACT	IMPACT	IMPACT	0.656975	4.81493e-40	0.787473	6.09137e-36
TBCCD1	TBCCD1	TBCCD1	0.656504	5.70781e-40	0.786644	7.22038e-36
TRIP13	TRIP13	TRIP13	0.656332	6.07161e-40	0.786343	7.67998e-36
ORC3	ORC3	ORC3	0.6563	6.14238e-40	0.786286	7.76889e-36
DHX36	DHX36	DHX36	0.655976	6.90054e-40	0.785718	8.72712e-36
CCT5	CCT5	CCT5	0.655647	7.76791e-40	0.78514	9.82329e-36
MROH1	MROH1	MROH1	0.655587	7.93643e-40	0.785035	1.00356e-35
SLC9A8	SLC9A8	SLC9A8	0.655468	8.28434e-40	0.784826	1.04747e-35
NCKAP1	NCKAP1	NCKAP1	0.655355	8.62757e-40	0.784627	1.09078e-35
SCRIB	SCRIB	SCRIB	0.655232	9.01494e-40	0.784413	1.13967e-35
NUP54	NUP54	NUP54	0.655229	9.02583e-40	0.784407	1.14096e-35
FBXO7	FBXO7	FBXO7	0.655188	9.15844e-40	0.784335	1.15763e-35
PSMD7	PSMD7	PSMD7	0.654976	9.88338e-40	0.783963	1.24916e-35
LINC00662	LINC00662	LINC00662	0.6549	1.01529e-39	0.783832	1.28312e-35
NFKBIB	NFKBIB	NFKBIB	0.654828	1.0421e-39	0.783704	1.3169e-35
CASC1	CASC1	CASC1	0.654748	1.07241e-39	0.783564	1.3551e-35
PI4KB	PI4KB	PI4KB	0.654737	1.07629e-39	0.783546	1.35989e-35
HGH1	HGH1	HGH1	0.654538	1.15599e-39	0.783197	1.46048e-35
PDCD5	PDCD5	PDCD5	0.654353	1.2351e-39	0.782873	1.5603e-35
OPA3	OPA3	OPA3	0.654341	1.24014e-39	0.782853	1.56655e-35
C19orf47	C19orf47	C19orf47	0.65414	1.33262e-39	0.782501	1.68324e-35
MTRR	MTRR	MTRR	0.654026	1.38792e-39	0.782302	1.75294e-35
PTRH2	PTRH2	PTRH2	0.653985	1.40856e-39	0.78223	1.77887e-35
ATP6V1B2	ATP6V1B2	ATP6V1B2	0.653954	1.42407e-39	0.782176	1.79832e-35
PYCR2	PYCR2	PYCR2	0.653888	1.45806e-39	0.782061	1.84109e-35
CARS2	CARS2	CARS2	0.653737	1.53884e-39	0.781797	1.94294e-35
TATDN1	TATDN1	TATDN1	0.653708	1.55484e-39	0.781746	1.96298e-35
CSE1L	CSE1L	CSE1L	0.653657	1.58304e-39	0.781658	1.99843e-35
KEAP1	KEAP1	KEAP1	0.653571	1.63238e-39	0.781508	2.06055e-35
RAF1	RAF1	RAF1	0.653424	1.72037e-39	0.78125	2.17145e-35
NAT10	NAT10	NAT10	0.653027	1.98144e-39	0.780558	2.50077e-35
FAM120B	FAM120B	FAM120B	0.652651	2.26408e-39	0.779904	2.85728e-35
NOL4L	NOL4L	NOL4L	0.652587	2.31621e-39	0.779792	2.92283e-35
LINC01004	LINC01004	LINC01004	0.652456	2.42672e-39	0.779563	3.06204e-35
LAPTM4A	LAPTM4A	LAPTM4A	0.652443	2.43788e-39	0.779541	3.07587e-35
LNX2	LNX2	LNX2	0.652398	2.47763e-39	0.779462	3.12578e-35
EPS15L1	EPS15L1	EPS15L1	0.652194	2.66325e-39	0.779107	3.35969e-35
WBP11	WBP11	WBP11	0.652136	2.71806e-39	0.779007	3.42856e-35
AP5Z1	AP5Z1	AP5Z1	0.651864	2.99303e-39	0.778534	3.7751e-35
KIF3B	KIF3B	KIF3B	0.65181	3.05078e-39	0.77844	3.84765e-35
AGPAT5	AGPAT5	AGPAT5	0.651585	3.30434e-39	0.778048	4.1671e-35
HBS1L	HBS1L	HBS1L	0.651182	3.81031e-39	0.777347	4.8048e-35
TSPAN9	TSPAN9	TSPAN9	0.651001	4.06044e-39	0.777035	5.11981e-35
FASTK	FASTK	FASTK	0.650985	4.0846e-39	0.777006	5.14987e-35
WBP2	WBP2	WBP2	0.650758	4.42438e-39	0.776612	5.57781e-35
EPG5	EPG5	EPG5	0.650714	4.49433e-39	0.776535	5.66555e-35
NDUFV3	NDUFV3	NDUFV3	0.650596	4.6836e-39	0.776332	5.90368e-35
LRRD1	LRRD1	LRRD1	0.650563	4.7396e-39	0.776274	5.97379e-35
RAB40C	RAB40C	RAB40C	0.650474	4.89053e-39	0.77612	6.16354e-35
ICA1	ICA1	ICA1	0.650303	5.19341e-39	0.775824	6.54473e-35
COG2	COG2	COG2	0.649949	5.88196e-39	0.775211	7.41186e-35
MRPS31	MRPS31	MRPS31	0.649416	7.09307e-39	0.774288	8.93727e-35
GDI2	GDI2	GDI2	0.649356	7.24432e-39	0.774184	9.12711e-35
LYRM4	LYRM4	LYRM4	0.648877	8.56687e-39	0.773357	1.07925e-34
TBCE	TBCE	TBCE	0.648845	8.66287e-39	0.773302	1.09126e-34
DNAJA2	DNAJA2	DNAJA2	0.648821	8.73572e-39	0.773261	1.10035e-34
CNP	CNP	CNP	0.648774	8.88169e-39	0.773179	1.11865e-34
FLJ13224	FLJ13224	FLJ13224	0.648753	8.94601e-39	0.773143	1.12666e-34
PPP6R3	PPP6R3	PPP6R3	0.648731	9.01695e-39	0.773104	1.1355e-34
IKBKAP	IKBKAP	IKBKAP	0.648511	9.73858e-39	0.772724	1.22628e-34
SERP1	SERP1	SERP1	0.648461	9.90953e-39	0.772638	1.24771e-34
MSL2	MSL2	MSL2	0.64831	1.04447e-38	0.772379	1.31499e-34
ADAM22	ADAM22	ADAM22	0.648192	1.08845e-38	0.772175	1.37025e-34
SUMO1	SUMO1	SUMO1	0.648169	1.0974e-38	0.772134	1.38141e-34
SEPHS1	SEPHS1	SEPHS1	0.648102	1.12337e-38	0.772019	1.41398e-34
REEP3	REEP3	REEP3	0.648039	1.14821e-38	0.771911	1.44514e-34
PPP3CB	PPP3CB	PPP3CB	0.648026	1.15336e-38	0.771889	1.4515e-34
SDF2	SDF2	SDF2	0.647748	1.271e-38	0.771409	1.59942e-34
COG3	COG3	COG3	0.647704	1.29068e-38	0.771333	1.62407e-34
TNIP2	TNIP2	TNIP2	0.64706	1.61517e-38	0.770224	2.0322e-34
EIF3K	EIF3K	EIF3K	0.647046	1.62276e-38	0.770201	2.04159e-34
OSBPL10	OSBPL10	OSBPL10	0.64696	1.6719e-38	0.770053	2.10325e-34
ADO	ADO	ADO	0.646934	1.68701e-38	0.770009	2.12209e-34
DENND5B	DENND5B	DENND5B	0.646883	1.71765e-38	0.76992	2.16046e-34
TMUB2	TMUB2	TMUB2	0.646425	2.0133e-38	0.769133	2.53212e-34
IPO5	IPO5	IPO5	0.646246	2.14229e-38	0.768826	2.69414e-34
GORASP1	GORASP1	GORASP1	0.646054	2.28968e-38	0.768496	2.87927e-34
MYO10	MYO10	MYO10	0.645965	2.36118e-38	0.768344	2.96894e-34
AKIRIN1	AKIRIN1	AKIRIN1	0.645629	2.65252e-38	0.767767	3.33501e-34
AP3S2	AP3S2	AP3S2	0.645543	2.73295e-38	0.767619	3.43586e-34
MTAP	MTAP	MTAP	0.64537	2.90105e-38	0.767323	3.64691e-34
UBE4B	UBE4B	UBE4B	0.645314	2.95784e-38	0.767227	3.718e-34
ADCK2	ADCK2	ADCK2	0.645129	3.15263e-38	0.76691	3.96254e-34
SLC35G5	SLC35G5	SLC35G5	0.644978	3.32162e-38	0.766651	4.17461e-34
MRPS28	MRPS28	MRPS28	0.644853	3.46788e-38	0.766437	4.35809e-34
MAP3K7	MAP3K7	MAP3K7	0.644835	3.48891e-38	0.766407	4.38416e-34
FOXM1	FOXM1	FOXM1	0.644825	3.50186e-38	0.766389	4.40008e-34
RPN2	RPN2	RPN2	0.64473	3.61755e-38	0.766227	4.5451e-34
PARK7	PARK7	PARK7	0.644441	3.99739e-38	0.765731	5.02192e-34
TRIM35	TRIM35	TRIM35	0.644251	4.26646e-38	0.765408	5.35953e-34
AVL9	AVL9	AVL9	0.643769	5.03578e-38	0.764584	6.32545e-34
DNAJC19	DNAJC19	DNAJC19	0.64345	5.61761e-38	0.76404	7.05572e-34
MED30	MED30	MED30	0.643226	6.06743e-38	0.763657	7.62008e-34
PPP4R1L	PPP4R1L	PPP4R1L	0.643224	6.07017e-38	0.763654	7.62292e-34
TMEM126A	TMEM126A	TMEM126A	0.642777	7.07589e-38	0.762891	8.8852e-34
PHTF1	PHTF1	PHTF1	0.6426	7.51692e-38	0.76259	9.43824e-34
PPP2R1A	PPP2R1A	PPP2R1A	0.642543	7.66468e-38	0.762493	9.623e-34
FAM210A	FAM210A	FAM210A	0.642499	7.78169e-38	0.762418	9.76913e-34
UBP1	UBP1	UBP1	0.642422	7.98802e-38	0.762287	1.00274e-33
ARFGEF2	ARFGEF2	ARFGEF2	0.642362	8.15479e-38	0.762184	1.02359e-33
MRPL13	MRPL13	MRPL13	0.642327	8.25189e-38	0.762125	1.03569e-33
PRPSAP1	PRPSAP1	PRPSAP1	0.64209	8.94661e-38	0.761722	1.1228e-33
IRF3	IRF3	IRF3	0.641991	9.25596e-38	0.761553	1.16153e-33
PLEKHM1	PLEKHM1	PLEKHM1	0.64195	9.38464e-38	0.761484	1.17758e-33
CHMP5	CHMP5	CHMP5	0.641928	9.45676e-38	0.761446	1.18654e-33
AKAP10	AKAP10	AKAP10	0.641844	9.73064e-38	0.761304	1.22081e-33
UBA2	UBA2	UBA2	0.641718	1.01599e-37	0.761088	1.27456e-33
ALG11	ALG11	ALG11	0.641715	1.01684e-37	0.761084	1.27552e-33
RNF7	RNF7	RNF7	0.641695	1.02369e-37	0.761051	1.28402e-33
AK9	AK9	AK9	0.64168	1.029e-37	0.761025	1.29057e-33
C2orf76	C2orf76	C2orf76	0.641554	1.07435e-37	0.76081	1.34734e-33
TMEM14B	TMEM14B	TMEM14B	0.641371	1.14339e-37	0.760499	1.43381e-33
OSTM1	OSTM1	OSTM1	0.641299	1.17158e-37	0.760377	1.46904e-33
ARCN1	ARCN1	ARCN1	0.641003	1.29565e-37	0.759875	1.62449e-33
CKAP2	CKAP2	CKAP2	0.640834	1.37215e-37	0.759588	1.72026e-33
CCDC73	CCDC73	CCDC73	0.640603	1.48436e-37	0.759196	1.8608e-33
OS9	OS9	OS9	0.640401	1.58967e-37	0.758853	1.99266e-33
SMAD7	SMAD7	SMAD7	0.640251	1.67255e-37	0.758599	2.09638e-33
PTEN	PTEN	PTEN	0.640248	1.67404e-37	0.758594	2.09808e-33
IFT88	IFT88	IFT88	0.640152	1.72951e-37	0.758432	2.16743e-33
CDC123	CDC123	CDC123	0.640118	1.74992e-37	0.758373	2.19283e-33
ASL	ASL	ASL	0.640083	1.77022e-37	0.758315	2.21809e-33
IRAK3	IRAK3	IRAK3	0.639921	1.87069e-37	0.758039	2.34378e-33
TTF1	TTF1	TTF1	0.639681	2.0289e-37	0.757633	2.54181e-33
XRCC6BP1	XRCC6BP1	XRCC6BP1	0.639644	2.05415e-37	0.757571	2.57323e-33
NEK3	NEK3	NEK3	0.639478	2.1729e-37	0.75729	2.72177e-33
MAPK7	MAPK7	MAPK7	0.639341	2.27589e-37	0.757058	2.85055e-33
BRAP	BRAP	BRAP	0.639214	2.37534e-37	0.756844	2.97488e-33
SPATA6L	SPATA6L	SPATA6L	0.639198	2.38804e-37	0.756817	2.99054e-33
PRCC	PRCC	PRCC	0.639064	2.4987e-37	0.75659	3.12887e-33
CPSF4L	CPSF4L	CPSF4L	0.638956	2.59181e-37	0.756407	3.2452e-33
GNL1	GNL1	GNL1	0.638951	2.59558e-37	0.7564	3.24967e-33
LRRC47	LRRC47	LRRC47	0.638841	2.69395e-37	0.756213	3.37256e-33
LEMD2	LEMD2	LEMD2	0.638665	2.859e-37	0.755915	3.5789e-33
SYNCRIP	SYNCRIP	SYNCRIP	0.638544	2.97771e-37	0.755712	3.7272e-33
CEP104	CEP104	CEP104	0.638526	2.99574e-37	0.755681	3.74947e-33
NUDCD3	NUDCD3	NUDCD3	0.638401	3.12514e-37	0.755469	3.91111e-33
RCE1	RCE1	RCE1	0.638324	3.20692e-37	0.75534	4.01314e-33
COG6	COG6	COG6	0.638132	3.42039e-37	0.755017	4.27994e-33
COA5	COA5	COA5	0.637793	3.83403e-37	0.754444	4.79714e-33
YME1L1	YME1L1	YME1L1	0.63766	4.00819e-37	0.754221	5.01464e-33
MED26	MED26	MED26	0.637616	4.06798e-37	0.754147	5.08905e-33
SPRYD7	SPRYD7	SPRYD7	0.637608	4.07895e-37	0.754133	5.10236e-33
RECQL5	RECQL5	RECQL5	0.637584	4.11283e-37	0.754091	5.14432e-33
CDK9	CDK9	CDK9	0.637503	4.22488e-37	0.753957	5.28406e-33
HNRNPUL1	HNRNPUL1	HNRNPUL1	0.637395	4.38207e-37	0.753773	5.48022e-33
TRIM27	TRIM27	TRIM27	0.637096	4.84318e-37	0.753271	6.0564e-33
XKR6	XKR6	XKR6	0.636987	5.024e-37	0.753086	6.28201e-33
MON1B	MON1B	MON1B	0.636704	5.52247e-37	0.752611	6.90474e-33
MAN2A2	MAN2A2	MAN2A2	0.636679	5.5683e-37	0.752569	6.96149e-33
POLG	POLG	POLG	0.636502	5.90896e-37	0.752271	7.38679e-33
PIGX	PIGX	PIGX	0.636402	6.10901e-37	0.752104	7.63626e-33
TGS1	TGS1	TGS1	0.636338	6.24235e-37	0.751995	7.80231e-33
ALG5	ALG5	ALG5	0.636219	6.49544e-37	0.751795	8.118e-33
C7orf26	C7orf26	C7orf26	0.636201	6.53348e-37	0.751766	8.16489e-33
USP42	USP42	USP42	0.636149	6.64846e-37	0.751678	8.30791e-33
NSUN6	NSUN6	NSUN6	0.636136	6.67795e-37	0.751656	8.3441e-33
PACSIN2	PACSIN2	PACSIN2	0.636126	6.70039e-37	0.751639	8.37147e-33
NADSYN1	NADSYN1	NADSYN1	0.6361	6.7576e-37	0.751596	8.44227e-33
EXOSC10	EXOSC10	EXOSC10	0.635758	7.57563e-37	0.751021	9.46348e-33
SYMPK	SYMPK	SYMPK	0.635538	8.15194e-37	0.750652	1.01826e-32
TNPO3	TNPO3	TNPO3	0.635309	8.79561e-37	0.750269	1.09857e-32
DDX52	DDX52	DDX52	0.635229	9.03248e-37	0.750135	1.12807e-32
ARFGAP2	ARFGAP2	ARFGAP2	0.635188	9.15897e-37	0.750065	1.14377e-32
RNF4	RNF4	RNF4	0.635177	9.192e-37	0.750047	1.14781e-32
GTF3C1	GTF3C1	GTF3C1	0.634905	1.00602e-36	0.749592	1.25611e-32
TUBD1	TUBD1	TUBD1	0.634786	1.04691e-36	0.749391	1.30706e-32
SEC23B	SEC23B	SEC23B	0.634679	1.08448e-36	0.749213	1.35387e-32
NDUFS8	NDUFS8	NDUFS8	0.634517	1.14471e-36	0.748941	1.42894e-32
SNF8	SNF8	SNF8	0.634417	1.18315e-36	0.748774	1.47681e-32
EED	EED	EED	0.634335	1.21582e-36	0.748637	1.51746e-32
ACN9	ACN9	ACN9	0.634313	1.22475e-36	0.7486	1.52849e-32
MTPAP	MTPAP	MTPAP	0.634277	1.23955e-36	0.748539	1.54683e-32
CRTC2	CRTC2	CRTC2	0.634219	1.26331e-36	0.748443	1.57636e-32
SLC33A1	SLC33A1	SLC33A1	0.633845	1.43002e-36	0.747818	1.78424e-32
SUV420H1	SUV420H1	SUV420H1	0.633548	1.57779e-36	0.747321	1.96845e-32
SHKBP1	SHKBP1	SHKBP1	0.633447	1.63158e-36	0.747152	2.0354e-32
BAG1	BAG1	BAG1	0.632938	1.92979e-36	0.746303	2.40722e-32
ZDHHC4	ZDHHC4	ZDHHC4	0.632874	1.97143e-36	0.746195	2.45896e-32
METTL20	METTL20	METTL20	0.632323	2.36359e-36	0.745278	2.94787e-32
COX6C	COX6C	COX6C	0.632273	2.40283e-36	0.745194	2.99656e-32
SNIP1	SNIP1	SNIP1	0.632268	2.40682e-36	0.745186	3.00131e-32
DSCC1	DSCC1	DSCC1	0.632214	2.45001e-36	0.745096	3.05491e-32
UTP3	UTP3	UTP3	0.632088	2.55386e-36	0.744886	3.18415e-32
SIGMAR1	SIGMAR1	SIGMAR1	0.631938	2.68323e-36	0.744635	3.34519e-32
PRPF18	PRPF18	PRPF18	0.631629	2.96993e-36	0.744121	3.70231e-32
SCO1	SCO1	SCO1	0.631501	3.09721e-36	0.743909	3.86067e-32
ARHGAP27	ARHGAP27	ARHGAP27	0.631482	3.11681e-36	0.743877	3.88479e-32
HM13	HM13	HM13	0.631479	3.11939e-36	0.743872	3.8877e-32
JRKL	JRKL	JRKL	0.631472	3.12625e-36	0.743861	3.89594e-32
CC2D1A	CC2D1A	CC2D1A	0.631401	3.20071e-36	0.743742	3.9884e-32
MAP2K4	MAP2K4	MAP2K4	0.631329	3.27721e-36	0.743622	4.0834e-32
HAUS6	HAUS6	HAUS6	0.631253	3.36001e-36	0.743496	4.18624e-32
TMEM161A	TMEM161A	TMEM161A	0.631067	3.57056e-36	0.743188	4.4482e-32
TFCP2	TFCP2	TFCP2	0.631029	3.61525e-36	0.743125	4.50352e-32
ARFIP1	ARFIP1	ARFIP1	0.630823	3.86842e-36	0.742781	4.8185e-32
PHF20L1	PHF20L1	PHF20L1	0.630802	3.89486e-36	0.742747	4.85105e-32
LMBRD2	LMBRD2	LMBRD2	0.630669	4.06756e-36	0.742527	5.06573e-32
SMCO2	SMCO2	SMCO2	0.630563	4.21114e-36	0.742351	5.24413e-32
BUB3	BUB3	BUB3	0.630519	4.27277e-36	0.742277	5.32045e-32
WDR20	WDR20	WDR20	0.630459	4.35719e-36	0.742178	5.42513e-32
PLEKHA1	PLEKHA1	PLEKHA1	0.630403	4.43831e-36	0.742084	5.5257e-32
AFG3L2	AFG3L2	AFG3L2	0.630314	4.56809e-36	0.741938	5.68681e-32
ARNTL2	ARNTL2	ARNTL2	0.630196	4.74796e-36	0.741741	5.91027e-32
YKT6	YKT6	YKT6	0.630161	4.80316e-36	0.741683	5.97849e-32
TBL2	TBL2	TBL2	0.630004	5.05625e-36	0.741422	6.29301e-32
TPP2	TPP2	TPP2	0.629602	5.76388e-36	0.740756	7.17314e-32
NGLY1	NGLY1	NGLY1	0.629571	5.82176e-36	0.740706	7.2446e-32
BCL7B	BCL7B	BCL7B	0.629562	5.8395e-36	0.74069	7.26609e-32
RBM4	RBM4	RBM4	0.629538	5.88626e-36	0.74065	7.32368e-32
PRR14	PRR14	PRR14	0.629458	6.04133e-36	0.740517	7.51602e-32
FNDC3B	FNDC3B	FNDC3B	0.62899	7.03505e-36	0.739743	8.7516e-32
MED13	MED13	MED13	0.628986	7.04429e-36	0.739736	8.76239e-32
MYBL2	MYBL2	MYBL2	0.628914	7.21021e-36	0.739618	8.96805e-32
SLC7A2	SLC7A2	SLC7A2	0.628895	7.25583e-36	0.739586	9.02408e-32
PCGF2	PCGF2	PCGF2	0.62873	7.65463e-36	0.739314	9.51929e-32
DRG2	DRG2	DRG2	0.628362	8.62725e-36	0.738705	1.0728e-31
SF3B4	SF3B4	SF3B4	0.62835	8.65942e-36	0.738686	1.07671e-31
CLK3	CLK3	CLK3	0.628257	8.9252e-36	0.738532	1.10967e-31
BCL2L13	BCL2L13	BCL2L13	0.628074	9.47235e-36	0.738229	1.1776e-31
ZMYND8	ZMYND8	ZMYND8	0.627882	1.00783e-35	0.737913	1.25283e-31
STX18	STX18	STX18	0.627776	1.04304e-35	0.737738	1.2965e-31
ZNF282	ZNF282	ZNF282	0.627746	1.05326e-35	0.737688	1.30909e-31
PA2G4	PA2G4	PA2G4	0.627484	1.14637e-35	0.737256	1.42471e-31
ACTR1A	ACTR1A	ACTR1A	0.627396	1.17975e-35	0.73711	1.46608e-31
ZC3H13	ZC3H13	ZC3H13	0.627345	1.19909e-35	0.737027	1.48998e-31
NAA16	NAA16	NAA16	0.627335	1.20299e-35	0.73701	1.49471e-31
ABI1	ABI1	ABI1	0.627315	1.21102e-35	0.736976	1.50457e-31
2020-03-05	2020-03-05	2020-03-05	0.627284	1.22309e-35	0.736926	1.51945e-31
USP13	USP13	USP13	0.627215	1.25083e-35	0.736811	1.55378e-31
OGFOD1	OGFOD1	OGFOD1	0.62713	1.28553e-35	0.736672	1.59676e-31
MAVS	MAVS	MAVS	0.626899	1.3849e-35	0.736292	1.72005e-31
MCU	MCU	MCU	0.626884	1.39193e-35	0.736266	1.72864e-31
WIPI2	WIPI2	WIPI2	0.62661	1.52065e-35	0.735814	1.88835e-31
LYSMD4	LYSMD4	LYSMD4	0.626537	1.55651e-35	0.735695	1.93272e-31
HSPA14	HSPA14	HSPA14	0.626419	1.61701e-35	0.7355	2.00769e-31
CCNY	CCNY	CCNY	0.626346	1.65557e-35	0.73538	2.0554e-31
POFUT1	POFUT1	POFUT1	0.626168	1.753e-35	0.735088	2.17617e-31
TMEM14A	TMEM14A	TMEM14A	0.625786	1.98241e-35	0.734459	2.46077e-31
ADAMTS17	ADAMTS17	ADAMTS17	0.625734	2.01596e-35	0.734373	2.50221e-31
GLUD1P3	GLUD1P3	GLUD1P3	0.625683	2.04897e-35	0.73429	2.54298e-31
H3F3B	H3F3B	H3F3B	0.625442	2.21428e-35	0.733893	2.74792e-31
ZNF136	ZNF136	ZNF136	0.625319	2.30345e-35	0.733691	2.85835e-31
NPLOC4	NPLOC4	NPLOC4	0.625234	2.36686e-35	0.733553	2.93679e-31
RERGL	RERGL	RERGL	0.62502	2.53468e-35	0.733202	3.14478e-31
PPIL4	PPIL4	PPIL4	0.625005	2.5475e-35	0.733176	3.16042e-31
YY1AP1	YY1AP1	YY1AP1	0.624795	2.72422e-35	0.732833	3.3794e-31
NUP133	NUP133	NUP133	0.62477	2.74643e-35	0.732791	3.40667e-31
BTG3	BTG3	BTG3	0.624528	2.9673e-35	0.732395	3.68034e-31
CNOT3	CNOT3	CNOT3	0.624519	2.97657e-35	0.732379	3.69155e-31
COG5	COG5	COG5	0.624391	3.10014e-35	0.73217	3.84449e-31
HDDC3	HDDC3	HDDC3	0.624373	3.11887e-35	0.73214	3.8674e-31
FARS2	FARS2	FARS2	0.623806	3.73809e-35	0.731211	4.63486e-31
GSK3A	GSK3A	GSK3A	0.623525	4.08836e-35	0.730752	5.06875e-31
MOCOS	MOCOS	MOCOS	0.623512	4.10498e-35	0.730731	5.08895e-31
SRSF6	SRSF6	SRSF6	0.623442	4.19859e-35	0.730615	5.20457e-31
CCDC130	CCDC130	CCDC130	0.623284	4.41449e-35	0.730358	5.47175e-31
PSMD9	PSMD9	PSMD9	0.623202	4.53171e-35	0.730223	5.6166e-31
PSMB3	PSMB3	PSMB3	0.623174	4.57206e-35	0.730178	5.66615e-31
RCCD1	RCCD1	RCCD1	0.622864	5.04578e-35	0.729671	6.25273e-31
AGFG2	AGFG2	AGFG2	0.622852	5.06483e-35	0.729652	6.27583e-31
FBXO18	FBXO18	FBXO18	0.622754	5.22563e-35	0.729491	6.47456e-31
VPS25	VPS25	VPS25	0.622591	5.50315e-35	0.729226	6.81785e-31
TNRC6A	TNRC6A	TNRC6A	0.622574	5.53434e-35	0.729197	6.85594e-31
TOP1MT	TOP1MT	TOP1MT	0.622549	5.57821e-35	0.729156	6.90972e-31
ZNF316	ZNF316	ZNF316	0.622467	5.72549e-35	0.729022	7.09159e-31
ZNF148	ZNF148	ZNF148	0.622466	5.72687e-35	0.729021	7.09273e-31
EIF3H	EIF3H	EIF3H	0.622378	5.88813e-35	0.728878	7.29187e-31
ANKRD42	ANKRD42	ANKRD42	0.622332	5.97606e-35	0.728802	7.40015e-31
SNX27	SNX27	SNX27	0.622092	6.448e-35	0.728411	7.98391e-31
LIG3	LIG3	LIG3	0.62196	6.7248e-35	0.728195	8.32598e-31
EAPP	EAPP	EAPP	0.621913	6.8249e-35	0.728119	8.44922e-31
ZNF627	ZNF627	ZNF627	0.621901	6.85056e-35	0.728099	8.4803e-31
PABPC1L	PABPC1L	PABPC1L	0.621727	7.2387e-35	0.727816	8.96007e-31
MRPL51	MRPL51	MRPL51	0.62166	7.39432e-35	0.727706	9.15195e-31
WDR1	WDR1	WDR1	0.621165	8.64904e-35	0.7269	1.07041e-30
FTSJ2	FTSJ2	FTSJ2	0.621117	8.7813e-35	0.726821	1.08669e-30
CHMP4B	CHMP4B	CHMP4B	0.620839	9.5858e-35	0.72637	1.18615e-30
PREP	PREP	PREP	0.620678	1.00872e-34	0.726107	1.24808e-30
ACTR5	ACTR5	ACTR5	0.620494	1.06899e-34	0.725808	1.32256e-30
DPH1	DPH1	DPH1	0.620471	1.07661e-34	0.725771	1.33187e-30
DDX23	DDX23	DDX23	0.620438	1.08796e-34	0.725717	1.34581e-30
ALG2	ALG2	ALG2	0.620308	1.13334e-34	0.725506	1.40183e-30
SDAD1	SDAD1	SDAD1	0.620229	1.16193e-34	0.725378	1.43707e-30
ODF2	ODF2	ODF2	0.620216	1.16702e-34	0.725355	1.44326e-30
MGST1	MGST1	MGST1	0.620162	1.18701e-34	0.725268	1.46785e-30
BUD13	BUD13	BUD13	0.620084	1.21625e-34	0.725142	1.50389e-30
SDHAF1	SDHAF1	SDHAF1	0.620024	1.23946e-34	0.725045	1.53246e-30
LDHB	LDHB	LDHB	0.619884	1.29525e-34	0.724817	1.60132e-30
CAPN7	CAPN7	CAPN7	0.619837	1.31474e-34	0.72474	1.62528e-30
CDK12	CDK12	CDK12	0.619572	1.42886e-34	0.724311	1.76622e-30
ARIH2	ARIH2	ARIH2	0.619559	1.43469e-34	0.72429	1.77327e-30
MLLT4	MLLT4	MLLT4	0.619546	1.44088e-34	0.724267	1.78079e-30
DHX8	DHX8	DHX8	0.619524	1.45088e-34	0.724232	1.793e-30
RPRD2	RPRD2	RPRD2	0.619259	1.57661e-34	0.723802	1.94822e-30
HMGB1	HMGB1	HMGB1	0.619212	1.60028e-34	0.723725	1.9773e-30
PHF20	PHF20	PHF20	0.619177	1.61761e-34	0.72367	1.99856e-30
CSDE1	CSDE1	CSDE1	0.619108	1.65299e-34	0.723558	2.04211e-30
EHMT1	EHMT1	EHMT1	0.618962	1.73046e-34	0.723321	2.13764e-30
SPECC1L	SPECC1L	SPECC1L	0.618832	1.80268e-34	0.72311	2.22667e-30
NPC1	NPC1	NPC1	0.618826	1.806e-34	0.7231	2.23059e-30
PPP2R5E	PPP2R5E	PPP2R5E	0.618814	1.8131e-34	0.72308	2.23918e-30
PAPD7	PAPD7	PAPD7	0.618762	1.84246e-34	0.722997	2.27525e-30
VPS41	VPS41	VPS41	0.618758	1.84501e-34	0.72299	2.27821e-30
AHCY	AHCY	AHCY	0.61875	1.84975e-34	0.722977	2.28389e-30
RNF138	RNF138	RNF138	0.618748	1.85082e-34	0.722974	2.28502e-30
CEP63	CEP63	CEP63	0.618642	1.91326e-34	0.722802	2.36191e-30
BSDC1	BSDC1	BSDC1	0.618608	1.93348e-34	0.722748	2.38669e-30
UBE2D3	UBE2D3	UBE2D3	0.618596	1.94085e-34	0.722728	2.39559e-30
RPRD1A	RPRD1A	RPRD1A	0.618569	1.95757e-34	0.722684	2.41603e-30
RPS6KB1	RPS6KB1	RPS6KB1	0.618511	1.99355e-34	0.722589	2.46024e-30
TOR1A	TOR1A	TOR1A	0.618323	2.11439e-34	0.722285	2.60915e-30
CRK	CRK	CRK	0.618125	2.2491e-34	0.721965	2.77516e-30
ANKRD46	ANKRD46	ANKRD46	0.618016	2.32742e-34	0.721788	2.87157e-30
USP32	USP32	USP32	0.617956	2.3711e-34	0.721692	2.92523e-30
CBFA2T2	CBFA2T2	CBFA2T2	0.617899	2.41406e-34	0.721599	2.97798e-30
MANBAL	MANBAL	MANBAL	0.617761	2.5206e-34	0.721375	3.10916e-30
URGCP	URGCP	URGCP	0.617749	2.52988e-34	0.721356	3.12036e-30
SKP1	SKP1	SKP1	0.617498	2.73585e-34	0.720951	3.37412e-30
ZNF337	ZNF337	ZNF337	0.617465	2.7641e-34	0.720898	3.40868e-30
LRRC27	LRRC27	LRRC27	0.617333	2.88044e-34	0.720684	3.55187e-30
MGRN1	MGRN1	MGRN1	0.617076	3.12083e-34	0.720269	3.84798e-30
NDUFB9	NDUFB9	NDUFB9	0.617011	3.18423e-34	0.720164	3.92584e-30
ZNF414	ZNF414	ZNF414	0.616327	3.93913e-34	0.719061	4.85616e-30
PPIF	PPIF	PPIF	0.61594	4.44177e-34	0.718437	5.47537e-30
LAPTM4B	LAPTM4B	LAPTM4B	0.615908	4.48709e-34	0.718385	5.53078e-30
RUFY1	RUFY1	RUFY1	0.615811	4.62334e-34	0.718229	5.69826e-30
TP53TG1	TP53TG1	TP53TG1	0.6158	4.63944e-34	0.718211	5.71765e-30
COMTD1	COMTD1	COMTD1	0.615715	4.76295e-34	0.718075	5.86938e-30
USP49	USP49	USP49	0.615558	5.00153e-34	0.717821	6.16289e-30
RBM34	RBM34	RBM34	0.615422	5.21603e-34	0.717602	6.42667e-30
CUL1	CUL1	CUL1	0.615325	5.37578e-34	0.717446	6.62296e-30
SMOX	SMOX	SMOX	0.615218	5.55619e-34	0.717274	6.84468e-30
PPHLN1	PPHLN1	PPHLN1	0.615176	5.6287e-34	0.717207	6.93344e-30
LRRFIP2	LRRFIP2	LRRFIP2	0.615135	5.70082e-34	0.71714	7.0217e-30
NABP2	NABP2	NABP2	0.615067	5.82094e-34	0.717032	7.16907e-30
KPNA7	KPNA7	KPNA7	0.61489	6.1498e-34	0.716746	7.57348e-30
MTDH	MTDH	MTDH	0.614846	6.23429e-34	0.716675	7.6769e-30
CFDP1	CFDP1	CFDP1	0.614812	6.29922e-34	0.716621	7.75623e-30
C8orf59	C8orf59	C8orf59	0.614603	6.71885e-34	0.716286	8.27225e-30
ZNF76	ZNF76	ZNF76	0.614548	6.83515e-34	0.716196	8.41476e-30
ZNHIT1	ZNHIT1	ZNHIT1	0.614482	6.97538e-34	0.716091	8.5867e-30
TTC9C	TTC9C	TTC9C	0.61441	7.13182e-34	0.715975	8.77855e-30
KBTBD2	KBTBD2	KBTBD2	0.614238	7.52061e-34	0.715699	9.25636e-30
MEX3C	MEX3C	MEX3C	0.614172	7.67441e-34	0.715593	9.44489e-30
TRIM56	TRIM56	TRIM56	0.614097	7.85361e-34	0.715473	9.66466e-30
RAVER1	RAVER1	RAVER1	0.613883	8.38976e-34	0.715129	1.03236e-29
CCNI	CCNI	CCNI	0.613688	8.9089e-34	0.714816	1.09615e-29
RPL37	RPL37	RPL37	0.613431	9.64244e-34	0.714404	1.18631e-29
WRNIP1	WRNIP1	WRNIP1	0.613394	9.75355e-34	0.714344	1.19988e-29
SLC29A3	SLC29A3	SLC29A3	0.613257	1.01711e-33	0.714125	1.25115e-29
WRN	WRN	WRN	0.61316	1.04802e-33	0.713969	1.28907e-29
ATAT1	ATAT1	ATAT1	0.61313	1.05753e-33	0.713922	1.30065e-29
GTF2H1	GTF2H1	GTF2H1	0.612897	1.13613e-33	0.713548	1.39721e-29
PCYT1A	PCYT1A	PCYT1A	0.612801	1.16989e-33	0.713395	1.43861e-29
ARHGEF39	ARHGEF39	ARHGEF39	0.612673	1.21692e-33	0.713189	1.49632e-29
EIF4EBP2	EIF4EBP2	EIF4EBP2	0.612516	1.27679e-33	0.712939	1.56982e-29
TMEM184A	TMEM184A	TMEM184A	0.612485	1.28888e-33	0.712889	1.58455e-29
CENPJ	CENPJ	CENPJ	0.612398	1.32397e-33	0.712749	1.62755e-29
GSK3B	GSK3B	GSK3B	0.612165	1.42173e-33	0.712377	1.74759e-29
MESDC2	MESDC2	MESDC2	0.611858	1.56188e-33	0.711886	1.91971e-29
C10orf76	C10orf76	C10orf76	0.61175	1.61423e-33	0.711713	1.98389e-29
TERF1	TERF1	TERF1	0.611572	1.70431e-33	0.711429	2.09443e-29
SENP6	SENP6	SENP6	0.611522	1.73081e-33	0.711349	2.12682e-29
FAR2	FAR2	FAR2	0.611395	1.79913e-33	0.711146	2.21059e-29
MAP1S	MAP1S	MAP1S	0.611209	1.90438e-33	0.710849	2.33973e-29
KDSR	KDSR	KDSR	0.611111	1.96195e-33	0.710693	2.41026e-29
ARRDC4	ARRDC4	ARRDC4	0.611042	2.00346e-33	0.710583	2.46105e-29
MAP2K1	MAP2K1	MAP2K1	0.611014	2.02079e-33	0.710538	2.48214e-29
AMN1	AMN1	AMN1	0.610967	2.05008e-33	0.710463	2.51791e-29
XPO6	XPO6	XPO6	0.610934	2.07056e-33	0.710411	2.54286e-29
GINS1	GINS1	GINS1	0.610766	2.17949e-33	0.710142	2.67642e-29
TYSND1	TYSND1	TYSND1	0.610728	2.20462e-33	0.710082	2.70706e-29
RSF1	RSF1	RSF1	0.610635	2.26804e-33	0.709934	2.7847e-29
SIRT2	SIRT2	SIRT2	0.610595	2.29575e-33	0.70987	2.8185e-29
CDYL	CDYL	CDYL	0.610562	2.31907e-33	0.709817	2.84689e-29
PON2	PON2	PON2	0.610481	2.37681e-33	0.709688	2.91753e-29
CTDSP2	CTDSP2	CTDSP2	0.610411	2.42816e-33	0.709576	2.98032e-29
PSMD5	PSMD5	PSMD5	0.610285	2.52291e-33	0.709376	3.09637e-29
ATAD2	ATAD2	ATAD2	0.610196	2.59242e-33	0.709233	3.18142e-29
GSTO2	GSTO2	GSTO2	0.610182	2.6032e-33	0.709211	3.19439e-29
KLHL12	KLHL12	KLHL12	0.610069	2.69432e-33	0.709031	3.30593e-29
NAA50	NAA50	NAA50	0.610055	2.70549e-33	0.709009	3.31936e-29
KIF16B	KIF16B	KIF16B	0.609977	2.77031e-33	0.708885	3.39861e-29
CCDC174	CCDC174	CCDC174	0.609951	2.79295e-33	0.708843	3.42611e-29
WDR82	WDR82	WDR82	0.609904	2.83272e-33	0.708768	3.47462e-29
KIAA0556	KIAA0556	KIAA0556	0.609836	2.89191e-33	0.70866	3.54692e-29
FBXO46	FBXO46	FBXO46	0.609717	2.99812e-33	0.708471	3.67689e-29
DAP3	DAP3	DAP3	0.609715	2.99994e-33	0.708468	3.67883e-29
MAN2B2	MAN2B2	MAN2B2	0.609675	3.03705e-33	0.708403	3.72403e-29
RYK	RYK	RYK	0.609646	3.0632e-33	0.708358	3.75579e-29
HRSP12	HRSP12	HRSP12	0.609569	3.13604e-33	0.708235	3.84478e-29
PLGRKT	PLGRKT	PLGRKT	0.609459	3.24192e-33	0.708061	3.97426e-29
MRS2	MRS2	MRS2	0.609411	3.29004e-33	0.707983	4.03293e-29
GGA3	GGA3	GGA3	0.609295	3.40714e-33	0.7078	4.17614e-29
UBE2G2	UBE2G2	UBE2G2	0.608983	3.74504e-33	0.707303	4.58992e-29
PDCD2L	PDCD2L	PDCD2L	0.60897	3.75935e-33	0.707283	4.60708e-29
EVI5L	EVI5L	EVI5L	0.608806	3.95057e-33	0.707023	4.84103e-29
AC068533.7	AC068533.7	AC068533.7	0.608691	4.09028e-33	0.70684	5.01182e-29
CIZ1	CIZ1	CIZ1	0.608461	4.38516e-33	0.706474	5.3727e-29
ASB6	ASB6	ASB6	0.60846	4.38677e-33	0.706472	5.37423e-29
ARHGAP28	ARHGAP28	ARHGAP28	0.608421	4.43863e-33	0.706411	5.43732e-29
WAPAL	WAPAL	WAPAL	0.60829	4.61801e-33	0.706202	5.65661e-29
PIP5K1A	PIP5K1A	PIP5K1A	0.608261	4.65875e-33	0.706156	5.70603e-29
GTF3C3	GTF3C3	GTF3C3	0.608213	4.72684e-33	0.70608	5.78896e-29
UIMC1	UIMC1	UIMC1	0.608116	4.86608e-33	0.705927	5.959e-29
LRTOMT	LRTOMT	LRTOMT	0.608088	4.90738e-33	0.705883	6.00908e-29
GLE1	GLE1	GLE1	0.607867	5.24565e-33	0.705532	6.42277e-29
DSCR3	DSCR3	DSCR3	0.607828	5.30835e-33	0.705469	6.49901e-29
TDRKH	TDRKH	TDRKH	0.60781	5.33768e-33	0.70544	6.53439e-29
CDK19	CDK19	CDK19	0.60774	5.45092e-33	0.70533	6.67247e-29
NDRG3	NDRG3	NDRG3	0.607644	5.61082e-33	0.705178	6.86765e-29
ELL	ELL	ELL	0.607605	5.67688e-33	0.705116	6.94793e-29
HERC4	HERC4	HERC4	0.607491	5.87571e-33	0.704935	7.1907e-29
RNF20	RNF20	RNF20	0.607445	5.95826e-33	0.704862	7.29112e-29
DNAJC16	DNAJC16	DNAJC16	0.607414	6.01258e-33	0.704814	7.35699e-29
MAP3K13	MAP3K13	MAP3K13	0.607035	6.74022e-33	0.704212	8.24666e-29
SH2D4A	SH2D4A	SH2D4A	0.607019	6.77165e-33	0.704188	8.28443e-29
TRIM39	TRIM39	TRIM39	0.606299	8.4052e-33	0.703048	1.02821e-28
MTRF1L	MTRF1L	MTRF1L	0.606271	8.47572e-33	0.703004	1.03675e-28
FOXO3	FOXO3	FOXO3	0.60627	8.47772e-33	0.703003	1.03691e-28
WDR75	WDR75	WDR75	0.606121	8.86567e-33	0.702767	1.08427e-28
HNF4A	HNF4A	HNF4A	0.605989	9.22427e-33	0.702558	1.12804e-28
POLR1E	POLR1E	POLR1E	0.605899	9.4753e-33	0.702416	1.15864e-28
ATP9A	ATP9A	ATP9A	0.605823	9.69253e-33	0.702296	1.18511e-28
RUFY2	RUFY2	RUFY2	0.605743	9.92935e-33	0.702169	1.21396e-28
CHMP4C	CHMP4C	CHMP4C	0.60571	1.0027e-32	0.702117	1.2258e-28
ASNSD1	ASNSD1	ASNSD1	0.605411	1.09644e-32	0.701645	1.34029e-28
GALT	GALT	GALT	0.605315	1.1285e-32	0.701493	1.37936e-28
NUP50	NUP50	NUP50	0.605274	1.14243e-32	0.701428	1.39628e-28
SERAC1	SERAC1	SERAC1	0.605204	1.16639e-32	0.701319	1.42545e-28
MORF4L1	MORF4L1	MORF4L1	0.605139	1.1893e-32	0.701216	1.45332e-28
ATG7	ATG7	ATG7	0.605062	1.21701e-32	0.701094	1.48706e-28
TRAPPC9	TRAPPC9	TRAPPC9	0.604975	1.24903e-32	0.700957	1.52607e-28
METTL22	METTL22	METTL22	0.604854	1.29495e-32	0.700766	1.58204e-28
SLC39A6	SLC39A6	SLC39A6	0.604722	1.34663e-32	0.700559	1.64505e-28
NDUFS4	NDUFS4	NDUFS4	0.604636	1.38171e-32	0.700423	1.68776e-28
UFC1	UFC1	UFC1	0.604632	1.38348e-32	0.700416	1.68978e-28
METTL15	METTL15	METTL15	0.604612	1.39188e-32	0.700384	1.6999e-28
TMEM60	TMEM60	TMEM60	0.60449	1.44329e-32	0.700192	1.76255e-28
CCDC6	CCDC6	CCDC6	0.604172	1.58643e-32	0.699692	1.9372e-28
PRPF3	PRPF3	PRPF3	0.60379	1.77728e-32	0.699091	2.17006e-28
MFF	MFF	MFF	0.60373	1.80911e-32	0.698997	2.20875e-28
DLGAP4	DLGAP4	DLGAP4	0.603274	2.07174e-32	0.698278	2.52918e-28
SELT	SELT	SELT	0.603253	2.08477e-32	0.698245	2.54488e-28
OGFOD3	OGFOD3	OGFOD3	0.603062	2.20631e-32	0.697945	2.69303e-28
DNAJC10	DNAJC10	DNAJC10	0.602948	2.28167e-32	0.697767	2.78477e-28
TMEM218	TMEM218	TMEM218	0.602874	2.33216e-32	0.69765	2.84617e-28
TBC1D9B	TBC1D9B	TBC1D9B	0.602844	2.35304e-32	0.697603	2.87141e-28
HINFP	HINFP	HINFP	0.602771	2.40424e-32	0.697489	2.93365e-28
LARP4B	LARP4B	LARP4B	0.60277	2.40524e-32	0.697487	2.93463e-28
PSMB1	PSMB1	PSMB1	0.602716	2.44385e-32	0.697402	2.98149e-28
MAPKAP1	MAPKAP1	MAPKAP1	0.602663	2.48277e-32	0.697318	3.02873e-28
PPP1CA	PPP1CA	PPP1CA	0.602586	2.53958e-32	0.697198	3.09778e-28
COL4A3BP	COL4A3BP	COL4A3BP	0.602488	2.61486e-32	0.697043	3.18934e-28
ZFAND5	ZFAND5	ZFAND5	0.6023	2.76384e-32	0.696749	3.37078e-28
BLM	BLM	BLM	0.602223	2.82755e-32	0.696628	3.44819e-28
SNRPA1	SNRPA1	SNRPA1	0.601951	3.06414e-32	0.696201	3.73641e-28
UQCC1	UQCC1	UQCC1	0.60117	3.85815e-32	0.694977	4.70424e-28
LRP5	LRP5	LRP5	0.601153	3.87677e-32	0.694951	4.72655e-28
INPP5K	INPP5K	INPP5K	0.600982	4.07664e-32	0.694684	4.96983e-28
RHOA	RHOA	RHOA	0.600803	4.29692e-32	0.694404	5.23794e-28
C1orf174	C1orf174	C1orf174	0.600638	4.51064e-32	0.694145	5.49801e-28
EGLN2	EGLN2	EGLN2	0.600619	4.5363e-32	0.694115	5.52884e-28
IQGAP1	IQGAP1	IQGAP1	0.600549	4.63096e-32	0.694005	5.64375e-28
MPPE1	MPPE1	MPPE1	0.600536	4.64797e-32	0.693986	5.66402e-28
NGDN	NGDN	NGDN	0.600227	5.09022e-32	0.693501	6.20244e-28
PWP1	PWP1	PWP1	0.600134	5.23011e-32	0.693357	6.37237e-28
SLC25A46	SLC25A46	SLC25A46	0.60008	5.31456e-32	0.693272	6.47473e-28
CHD6	CHD6	CHD6	0.600078	5.31707e-32	0.693269	6.47725e-28
CCND1	CCND1	CCND1	0.600052	5.35746e-32	0.693229	6.52592e-28
NUP214	NUP214	NUP214	0.599981	5.47014e-32	0.693118	6.66263e-28
GATS	GATS	GATS	0.599905	5.59408e-32	0.692998	6.81302e-28
ZBTB6	ZBTB6	ZBTB6	0.599895	5.611e-32	0.692982	6.83307e-28
EXOSC6	EXOSC6	EXOSC6	0.599792	5.7823e-32	0.692822	7.0411e-28
YIPF5	YIPF5	YIPF5	0.599657	6.01565e-32	0.692611	7.32465e-28
E2F3	E2F3	E2F3	0.599573	6.1653e-32	0.69248	7.50625e-28
GMPS	GMPS	GMPS	0.599518	6.2655e-32	0.692394	7.62762e-28
ZNF440	ZNF440	ZNF440	0.599487	6.32307e-32	0.692345	7.69707e-28
MRPS14	MRPS14	MRPS14	0.599358	6.56471e-32	0.692145	7.99056e-28
NDUFB2	NDUFB2	NDUFB2	0.599303	6.67268e-32	0.692058	8.12131e-28
MRPS27	MRPS27	MRPS27	0.599295	6.68754e-32	0.692046	8.13874e-28
MAPKAPK5	MAPKAPK5	MAPKAPK5	0.599213	6.84901e-32	0.691919	8.33456e-28
C6orf106	C6orf106	C6orf106	0.59911	7.05912e-32	0.691758	8.58954e-28
TBC1D22A	TBC1D22A	TBC1D22A	0.599026	7.23578e-32	0.691626	8.80377e-28
PPP1R11	PPP1R11	PPP1R11	0.599021	7.24516e-32	0.691619	8.81446e-28
CCDC137	CCDC137	CCDC137	0.598908	7.48957e-32	0.691442	9.11106e-28
GCC1	GCC1	GCC1	0.598856	7.6036e-32	0.691361	9.24902e-28
ARNT	ARNT	ARNT	0.598753	7.8352e-32	0.691201	9.52996e-28
FECH	FECH	FECH	0.5987	7.95732e-32	0.691118	9.6777e-28
TUBGCP2	TUBGCP2	TUBGCP2	0.598631	8.12018e-32	0.69101	9.87496e-28
SMARCA4	SMARCA4	SMARCA4	0.598442	8.57874e-32	0.690717	1.04317e-27
SNX21	SNX21	SNX21	0.598338	8.84233e-32	0.690555	1.07514e-27
FAM169B	FAM169B	FAM169B	0.598075	9.54681e-32	0.690145	1.1607e-27
DPH7	DPH7	DPH7	0.597938	9.93639e-32	0.689932	1.20797e-27
CLK2	CLK2	CLK2	0.597925	9.97286e-32	0.689912	1.2123e-27
GTF3C4	GTF3C4	GTF3C4	0.597853	1.01865e-31	0.689799	1.23817e-27
AC002069.5	AC002069.5	AC002069.5	0.597607	1.094e-31	0.689417	1.32965e-27
RNF185	RNF185	RNF185	0.597593	1.09851e-31	0.689395	1.33502e-27
CASC2	CASC2	CASC2	0.597571	1.10545e-31	0.689361	1.34334e-27
CCND3	CCND3	CCND3	0.597568	1.1067e-31	0.689355	1.34475e-27
MAPK14	MAPK14	MAPK14	0.597539	1.11592e-31	0.689311	1.35584e-27
ZNF384	ZNF384	ZNF384	0.597258	1.21072e-31	0.688874	1.4709e-27
ZNF507	ZNF507	ZNF507	0.597216	1.22574e-31	0.688808	1.48903e-27
CPSF3	CPSF3	CPSF3	0.597132	1.25593e-31	0.688678	1.52558e-27
ADAT2	ADAT2	ADAT2	0.597078	1.27578e-31	0.688594	1.54956e-27
FGFR1OP	FGFR1OP	FGFR1OP	0.596947	1.32532e-31	0.68839	1.60961e-27
CCT6P1	CCT6P1	CCT6P1	0.596577	1.47521e-31	0.687816	1.79149e-27
SH3RF1	SH3RF1	SH3RF1	0.596485	1.51518e-31	0.687673	1.83989e-27
PRPF8	PRPF8	PRPF8	0.596475	1.51964e-31	0.687657	1.84515e-27
ARMC6	ARMC6	ARMC6	0.596219	1.63633e-31	0.68726	1.98666e-27
STAU2	STAU2	STAU2	0.596077	1.705e-31	0.68704	2.06986e-27
INTS10	INTS10	INTS10	0.595968	1.75959e-31	0.686871	2.13597e-27
VPS8	VPS8	VPS8	0.595962	1.76259e-31	0.686862	2.13943e-27
CCHCR1	CCHCR1	CCHCR1	0.595904	1.79265e-31	0.686771	2.17574e-27
ZNF143	ZNF143	ZNF143	0.595687	1.90843e-31	0.686435	2.31607e-27
POGZ	POGZ	POGZ	0.595663	1.92166e-31	0.686398	2.33193e-27
ARF6	ARF6	ARF6	0.595663	1.92187e-31	0.686398	2.33199e-27
SRCAP	SRCAP	SRCAP	0.595646	1.93104e-31	0.686372	2.34294e-27
PEF1	PEF1	PEF1	0.595619	1.94606e-31	0.68633	2.36096e-27
SUN1	SUN1	SUN1	0.595595	1.95985e-31	0.686292	2.3775e-27
NARF	NARF	NARF	0.595489	2.02075e-31	0.686128	2.45117e-27
MRPS7	MRPS7	MRPS7	0.595428	2.05676e-31	0.686033	2.49464e-27
SCAMP3	SCAMP3	SCAMP3	0.595257	2.16049e-31	0.685769	2.62024e-27
FGL1	FGL1	FGL1	0.595256	2.16147e-31	0.685767	2.62122e-27
DLG1	DLG1	DLG1	0.595149	2.22871e-31	0.685602	2.70254e-27
KDELR1	KDELR1	KDELR1	0.594974	2.34427e-31	0.685331	2.84243e-27
LINC00941	LINC00941	LINC00941	0.59493	2.37387e-31	0.685263	2.87808e-27
MASTL	MASTL	MASTL	0.594862	2.42126e-31	0.685157	2.9353e-27
KAT7	KAT7	KAT7	0.594753	2.49849e-31	0.684988	3.02867e-27
ZW10	ZW10	ZW10	0.594651	2.57237e-31	0.684831	3.11796e-27
C20orf196	C20orf196	C20orf196	0.594541	2.65565e-31	0.68466	3.21864e-27
CAMTA2	CAMTA2	CAMTA2	0.594443	2.73152e-31	0.684509	3.31033e-27
RSPRY1	RSPRY1	RSPRY1	0.594392	2.77175e-31	0.68443	3.35881e-27
CCT6A	CCT6A	CCT6A	0.594357	2.79966e-31	0.684376	3.39235e-27
TMEM51	TMEM51	TMEM51	0.594265	2.87486e-31	0.684234	3.48318e-27
C11orf58	C11orf58	C11orf58	0.59425	2.88694e-31	0.684211	3.49752e-27
DDX19B	DDX19B	DDX19B	0.594173	2.95163e-31	0.684092	3.57561e-27
PLEKHM3	PLEKHM3	PLEKHM3	0.594164	2.959e-31	0.684078	3.58423e-27
TCEA1	TCEA1	TCEA1	0.594116	3.00008e-31	0.684004	3.6337e-27
YAF2	YAF2	YAF2	0.594041	3.06586e-31	0.683887	3.71306e-27
GSPT1	GSPT1	GSPT1	0.593801	3.28413e-31	0.683517	3.97708e-27
HNRNPA1P41	HNRNPA1P41	HNRNPA1P41	0.593681	3.39978e-31	0.683331	4.11679e-27
SNX14	SNX14	SNX14	0.59366	3.4195e-31	0.6833	4.14032e-27
PTGES3	PTGES3	PTGES3	0.593403	3.68137e-31	0.682902	4.45703e-27
SLC25A33	SLC25A33	SLC25A33	0.593094	4.02159e-31	0.682426	4.86854e-27
FAM220A	FAM220A	FAM220A	0.592691	4.51265e-31	0.681805	5.46256e-27
SNX4	SNX4	SNX4	0.592574	4.66715e-31	0.681623	5.64912e-27
CERS2	CERS2	CERS2	0.592454	4.82876e-31	0.68144	5.84424e-27
SSR3	SSR3	SSR3	0.592283	5.07169e-31	0.681175	6.13776e-27
NT5C3B	NT5C3B	NT5C3B	0.592266	5.09621e-31	0.681149	6.16693e-27
ZNF646	ZNF646	ZNF646	0.592188	5.21092e-31	0.681029	6.30521e-27
ZBTB17	ZBTB17	ZBTB17	0.592177	5.22683e-31	0.681012	6.32394e-27
RNF168	RNF168	RNF168	0.59203	5.45104e-31	0.680785	6.59467e-27
RANBP10	RANBP10	RANBP10	0.591996	5.50332e-31	0.680734	6.65736e-27
TRIP4	TRIP4	TRIP4	0.591923	5.61908e-31	0.680621	6.79684e-27
NMD3	NMD3	NMD3	0.591837	5.75917e-31	0.680488	6.96572e-27
SACM1L	SACM1L	SACM1L	0.591825	5.77907e-31	0.68047	6.9892e-27
WHAMM	WHAMM	WHAMM	0.591822	5.78308e-31	0.680466	6.99348e-27
FAM192A	FAM192A	FAM192A	0.591768	5.87338e-31	0.680382	7.10209e-27
PITPNA	PITPNA	PITPNA	0.59174	5.92079e-31	0.680339	7.15882e-27
IGHMBP2	IGHMBP2	IGHMBP2	0.591681	6.02031e-31	0.680249	7.27855e-27
ANKRD27	ANKRD27	ANKRD27	0.591614	6.13718e-31	0.680145	7.41924e-27
C15orf41	C15orf41	C15orf41	0.59157	6.21389e-31	0.680078	7.51136e-27
TMEM186	TMEM186	TMEM186	0.591546	6.25636e-31	0.680041	7.56206e-27
RAB28	RAB28	RAB28	0.591491	6.35493e-31	0.679957	7.68057e-27
ARGLU1	ARGLU1	ARGLU1	0.5914	6.52247e-31	0.679816	7.88241e-27
PLCG1	PLCG1	PLCG1	0.591395	6.53194e-31	0.679808	7.8932e-27
IMPA2	IMPA2	IMPA2	0.591338	6.63869e-31	0.67972	8.02153e-27
TDRD3	TDRD3	TDRD3	0.591008	7.2913e-31	0.679213	8.80935e-27
DTNBP1	DTNBP1	DTNBP1	0.590965	7.38017e-31	0.679148	8.91599e-27
ZBED5	ZBED5	ZBED5	0.590938	7.43767e-31	0.679106	8.9847e-27
ZNF69	ZNF69	ZNF69	0.590843	7.64071e-31	0.67896	9.22922e-27
BICD1	BICD1	BICD1	0.590683	7.99649e-31	0.678714	9.65816e-27
UBE2D2	UBE2D2	UBE2D2	0.590612	8.15951e-31	0.678605	9.85424e-27
RBL1	RBL1	RBL1	0.590574	8.24575e-31	0.678548	9.95756e-27
EIF3E	EIF3E	EIF3E	0.590556	8.29011e-31	0.678519	1.00103e-26
ZMIZ2	ZMIZ2	ZMIZ2	0.590436	8.57503e-31	0.678336	1.03535e-26
DDX31	DDX31	DDX31	0.590428	8.59504e-31	0.678323	1.03768e-26
ZCCHC2	ZCCHC2	ZCCHC2	0.590368	8.74276e-31	0.678231	1.05543e-26
RMND1	RMND1	RMND1	0.59007	9.51299e-31	0.677774	1.14831e-26
ARMC2	ARMC2	ARMC2	0.589993	9.72241e-31	0.677656	1.1735e-26
PAXIP1	PAXIP1	PAXIP1	0.589865	1.00828e-30	0.677458	1.2169e-26
WNK1	WNK1	WNK1	0.589639	1.07463e-30	0.677113	1.29686e-26
ADK	ADK	ADK	0.589394	1.1519e-30	0.676737	1.38999e-26
ME2	ME2	ME2	0.589285	1.18785e-30	0.67657	1.43326e-26
KAT2A	KAT2A	KAT2A	0.589259	1.19643e-30	0.676531	1.44349e-26
TMEM39A	TMEM39A	TMEM39A	0.589103	1.25037e-30	0.676292	1.50844e-26
TMEM104	TMEM104	TMEM104	0.589077	1.25971e-30	0.676251	1.51959e-26
EML2	EML2	EML2	0.588674	1.41142e-30	0.675634	1.70245e-26
L3MBTL2	L3MBTL2	L3MBTL2	0.588641	1.42446e-30	0.675584	1.71804e-26
RPN1	RPN1	RPN1	0.588515	1.47598e-30	0.675391	1.78004e-26
UVSSA	UVSSA	UVSSA	0.588503	1.48076e-30	0.675374	1.78564e-26
NUP85	NUP85	NUP85	0.588466	1.4965e-30	0.675316	1.80448e-26
MAP3K8	MAP3K8	MAP3K8	0.588432	1.51092e-30	0.675264	1.82172e-26
ING3	ING3	ING3	0.588393	1.52758e-30	0.675204	1.84165e-26
SCNM1	SCNM1	SCNM1	0.588262	1.58477e-30	0.675005	1.91044e-26
POLB	POLB	POLB	0.588258	1.58681e-30	0.674998	1.91274e-26
WBSCR16	WBSCR16	WBSCR16	0.588221	1.60336e-30	0.674941	1.93253e-26
FOXK2	FOXK2	FOXK2	0.588215	1.60625e-30	0.674932	1.93585e-26
DLD	DLD	DLD	0.587945	1.73283e-30	0.674519	2.08824e-26
BROX	BROX	BROX	0.587891	1.75947e-30	0.674436	2.12016e-26
EXD3	EXD3	EXD3	0.587807	1.80124e-30	0.674309	2.17031e-26
POLDIP2	POLDIP2	POLDIP2	0.587701	1.85552e-30	0.674147	2.23553e-26
FBXW2	FBXW2	FBXW2	0.58769	1.86161e-30	0.674129	2.24268e-26
UBQLN1	UBQLN1	UBQLN1	0.58765	1.88252e-30	0.674069	2.26768e-26
GOSR1	GOSR1	GOSR1	0.587601	1.90874e-30	0.673993	2.29908e-26
COPS8	COPS8	COPS8	0.587567	1.92692e-30	0.673942	2.32078e-26
PPP4R1	PPP4R1	PPP4R1	0.587473	1.9782e-30	0.673799	2.38235e-26
TRAPPC12	TRAPPC12	TRAPPC12	0.587459	1.98589e-30	0.673778	2.39141e-26
COPS3	COPS3	COPS3	0.58736	2.04194e-30	0.673626	2.4587e-26
CUL5	CUL5	CUL5	0.587269	2.0949e-30	0.673487	2.52227e-26
FIP1L1	FIP1L1	FIP1L1	0.587267	2.09611e-30	0.673484	2.5235e-26
TFDP1	TFDP1	TFDP1	0.587159	2.16045e-30	0.673319	2.60075e-26
ATG13	ATG13	ATG13	0.587075	2.212e-30	0.673191	2.66259e-26
FBXL17	FBXL17	FBXL17	0.587059	2.2217e-30	0.673167	2.67404e-26
DDX10	DDX10	DDX10	0.586855	2.35244e-30	0.672856	2.83116e-26
VPS37C	VPS37C	VPS37C	0.586833	2.36736e-30	0.672821	2.84888e-26
CYP3A5	CYP3A5	CYP3A5	0.586452	2.6334e-30	0.672241	3.16876e-26
HIPK1	HIPK1	HIPK1	0.586436	2.64558e-30	0.672216	3.18317e-26
SECISBP2	SECISBP2	SECISBP2	0.586327	2.72704e-30	0.672051	3.2809e-26
SLC25A15	SLC25A15	SLC25A15	0.586226	2.80546e-30	0.671896	3.37497e-26
OPA1	OPA1	OPA1	0.586096	2.90942e-30	0.671698	3.49974e-26
SKP2	SKP2	SKP2	0.585905	3.06859e-30	0.671407	3.6909e-26
FAM134C	FAM134C	FAM134C	0.585848	3.1176e-30	0.671321	3.74954e-26
MBP	MBP	MBP	0.585837	3.1275e-30	0.671304	3.76113e-26
ZBTB5	ZBTB5	ZBTB5	0.585611	3.33059e-30	0.67096	4.00504e-26
POLE3	POLE3	POLE3	0.58559	3.35062e-30	0.670927	4.02879e-26
CCDC167	CCDC167	CCDC167	0.58557	3.36902e-30	0.670898	4.05057e-26
FAM193A	FAM193A	FAM193A	0.585524	3.4126e-30	0.670827	4.10263e-26
2020-09-02	2020-09-02	2020-09-02	0.585516	3.42003e-30	0.670816	4.11122e-26
GSTP1	GSTP1	GSTP1	0.585467	3.46672e-30	0.670742	4.167e-26
TXNL4B	TXNL4B	TXNL4B	0.585448	3.48538e-30	0.670712	4.18907e-26
CCDC117	CCDC117	CCDC117	0.585217	3.71708e-30	0.670361	4.46719e-26
SETD4	SETD4	SETD4	0.585154	3.78268e-30	0.670265	4.54564e-26
WWP2	WWP2	WWP2	0.585055	3.88913e-30	0.670114	4.67318e-26
MED11	MED11	MED11	0.585037	3.90874e-30	0.670086	4.69635e-26
USP39	USP39	USP39	0.584942	4.01329e-30	0.669942	4.82157e-26
RPS16	RPS16	RPS16	0.584931	4.02487e-30	0.669926	4.83507e-26
BLCAP	BLCAP	BLCAP	0.584848	4.11944e-30	0.669799	4.94827e-26
IPO9	IPO9	IPO9	0.584653	4.34937e-30	0.669502	5.22403e-26
ZNF273	ZNF273	ZNF273	0.584644	4.35921e-30	0.66949	5.23541e-26
LRSAM1	LRSAM1	LRSAM1	0.584627	4.38e-30	0.669464	5.25994e-26
CLEC16A	CLEC16A	CLEC16A	0.584585	4.43154e-30	0.6694	5.3214e-26
ANO1	ANO1	ANO1	0.584376	4.6971e-30	0.669082	5.63981e-26
DNAJC9	DNAJC9	DNAJC9	0.584294	4.80412e-30	0.668959	5.76783e-26
SAE1	SAE1	SAE1	0.58416	4.98694e-30	0.668754	5.98682e-26
MCUR1	MCUR1	MCUR1	0.583934	5.30997e-30	0.668411	6.37409e-26
ZNF18	ZNF18	ZNF18	0.583734	5.61165e-30	0.668108	6.73566e-26
AMD1	AMD1	AMD1	0.583733	5.61298e-30	0.668107	6.73669e-26
RABL6	RABL6	RABL6	0.583595	5.8325e-30	0.667897	6.99958e-26
CD2AP	CD2AP	CD2AP	0.583551	5.90422e-30	0.66783	7.08507e-26
CDH4	CDH4	CDH4	0.583516	5.96201e-30	0.667777	7.15382e-26
CCDC7	CCDC7	CCDC7	0.583513	5.96553e-30	0.667774	7.15745e-26
TMEM11	TMEM11	TMEM11	0.583464	6.04826e-30	0.667698	7.2561e-26
EIF2S1	EIF2S1	EIF2S1	0.583347	6.24673e-30	0.667521	7.49358e-26
UBE2G1	UBE2G1	UBE2G1	0.583296	6.33475e-30	0.667445	7.59853e-26
MRPS22	MRPS22	MRPS22	0.582855	7.15661e-30	0.666776	8.58364e-26
TTC39C	TTC39C	TTC39C	0.582723	7.42266e-30	0.666576	8.90199e-26
DDB1	DDB1	DDB1	0.582709	7.45032e-30	0.666555	8.93443e-26
TUFT1	TUFT1	TUFT1	0.582652	7.56856e-30	0.666469	9.07547e-26
OTULIN	OTULIN	OTULIN	0.582618	7.64095e-30	0.666417	9.1615e-26
RPL30	RPL30	RPL30	0.582483	7.93196e-30	0.666212	9.50963e-26
C12orf71	C12orf71	C12orf71	0.582413	8.08467e-30	0.666107	9.69191e-26
KAT6A	KAT6A	KAT6A	0.582326	8.28077e-30	0.665976	9.92616e-26
TSG101	TSG101	TSG101	0.582309	8.3197e-30	0.66595	9.972e-26
VWA8	VWA8	VWA8	0.582121	8.76224e-30	0.665665	1.05015e-25
NF2	NF2	NF2	0.582068	8.89117e-30	0.665585	1.06552e-25
USP5	USP5	USP5	0.582049	8.93894e-30	0.665556	1.07115e-25
ANKRD26	ANKRD26	ANKRD26	0.582034	8.97602e-30	0.665533	1.07551e-25
CHTOP	CHTOP	CHTOP	0.581621	1.0056e-29	0.664909	1.20481e-25
SLC25A26	SLC25A26	SLC25A26	0.581259	1.11098e-29	0.664361	1.33095e-25
ZNF561	ZNF561	ZNF561	0.581255	1.11213e-29	0.664356	1.33222e-25
NDUFA9	NDUFA9	NDUFA9	0.581171	1.13798e-29	0.664229	1.36308e-25
RAB14	RAB14	RAB14	0.581133	1.15008e-29	0.664171	1.37745e-25
GGA1	GGA1	GGA1	0.581029	1.18319e-29	0.664015	1.41699e-25
TMEM44	TMEM44	TMEM44	0.580844	1.24478e-29	0.663736	1.49063e-25
HP1BP3	HP1BP3	HP1BP3	0.580817	1.25406e-29	0.663695	1.50161e-25
SNX11	SNX11	SNX11	0.580629	1.32031e-29	0.663412	1.5808e-25
CARD6	CARD6	CARD6	0.580466	1.38077e-29	0.663165	1.65305e-25
PCCB	PCCB	PCCB	0.580377	1.41476e-29	0.663031	1.6936e-25
CD2BP2	CD2BP2	CD2BP2	0.580375	1.41584e-29	0.663027	1.69475e-25
PARD3	PARD3	PARD3	0.580249	1.46548e-29	0.662837	1.75404e-25
GPR108	GPR108	GPR108	0.580175	1.49522e-29	0.662727	1.78948e-25
LINC01578	LINC01578	LINC01578	0.580149	1.50594e-29	0.662687	1.80216e-25
PPP5C	PPP5C	PPP5C	0.58013	1.51386e-29	0.662659	1.81149e-25
POP7	POP7	POP7	0.580029	1.55608e-29	0.662507	1.86185e-25
GRHL2	GRHL2	GRHL2	0.57989	1.61636e-29	0.662298	1.93381e-25
UPF2	UPF2	UPF2	0.579834	1.64163e-29	0.662212	1.96388e-25
FAM222B	FAM222B	FAM222B	0.579698	1.7037e-29	0.662008	2.03796e-25
AC024560.3	AC024560.3	AC024560.3	0.579583	1.75816e-29	0.661834	2.10294e-25
RMND5B	RMND5B	RMND5B	0.579235	1.9334e-29	0.66131	2.31234e-25
ANKFY1	ANKFY1	ANKFY1	0.578976	2.07475e-29	0.660921	2.48119e-25
LZTS3	LZTS3	LZTS3	0.57888	2.12939e-29	0.660777	2.54633e-25
TNFRSF10B	TNFRSF10B	TNFRSF10B	0.578824	2.16266e-29	0.660692	2.58589e-25
MAF1	MAF1	MAF1	0.578631	2.27884e-29	0.660403	2.72459e-25
SLC25A17	SLC25A17	SLC25A17	0.578592	2.30335e-29	0.660344	2.75366e-25
TSGA10	TSGA10	TSGA10	0.578404	2.42414e-29	0.660061	2.89782e-25
QTRT1	QTRT1	QTRT1	0.577938	2.75165e-29	0.659361	3.28905e-25
JAGN1	JAGN1	JAGN1	0.577917	2.76704e-29	0.65933	3.30717e-25
RNF123	RNF123	RNF123	0.577786	2.8679e-29	0.659132	3.42743e-25
UBIAD1	UBIAD1	UBIAD1	0.577667	2.96162e-29	0.658954	3.53913e-25
DNAAF5	DNAAF5	DNAAF5	0.577624	2.99647e-29	0.65889	3.58048e-25
LONP2	LONP2	LONP2	0.577478	3.11758e-29	0.65867	3.72488e-25
CCDC126	CCDC126	CCDC126	0.577444	3.14663e-29	0.658619	3.75928e-25
MAGOHB	MAGOHB	MAGOHB	0.577362	3.21719e-29	0.658496	3.84325e-25
ORMDL1	ORMDL1	ORMDL1	0.577356	3.2222e-29	0.658488	3.84892e-25
GTPBP4	GTPBP4	GTPBP4	0.577304	3.26785e-29	0.65841	3.90312e-25
KPNA3	KPNA3	KPNA3	0.577246	3.31958e-29	0.658323	3.96458e-25
XRCC1	XRCC1	XRCC1	0.577182	3.37765e-29	0.658227	4.03359e-25
RPAP3	RPAP3	RPAP3	0.577068	3.48418e-29	0.658055	4.16046e-25
CSNK1D	CSNK1D	CSNK1D	0.576846	3.69977e-29	0.657723	4.41752e-25
ATP9B	ATP9B	ATP9B	0.576831	3.71506e-29	0.6577	4.43541e-25
SUPV3L1	SUPV3L1	SUPV3L1	0.576816	3.73019e-29	0.657677	4.4531e-25
PIH1D1	PIH1D1	PIH1D1	0.576693	3.85638e-29	0.657493	4.60336e-25
KRI1	KRI1	KRI1	0.576645	3.90585e-29	0.657422	4.66203e-25
KPNA4	KPNA4	KPNA4	0.576584	3.97173e-29	0.65733	4.74026e-25
CEP57	CEP57	CEP57	0.576541	4.01814e-29	0.657265	4.79524e-25
TMEM55B	TMEM55B	TMEM55B	0.576539	4.01967e-29	0.657263	4.79667e-25
TTC23	TTC23	TTC23	0.576473	4.0925e-29	0.657164	4.88317e-25
ITFG1	ITFG1	ITFG1	0.576446	4.12174e-29	0.657124	4.91764e-25
PEX26	PEX26	PEX26	0.576314	4.27124e-29	0.656927	5.09558e-25
CLPB	CLPB	CLPB	0.576092	4.53517e-29	0.656594	5.41001e-25
ANAPC13	ANAPC13	ANAPC13	0.575754	4.96904e-29	0.656087	5.92707e-25
GRB2	GRB2	GRB2	0.575663	5.09177e-29	0.655952	6.07295e-25
UGGT2	UGGT2	UGGT2	0.575646	5.11464e-29	0.655927	6.09971e-25
PVRL2	PVRL2	PVRL2	0.575521	5.29029e-29	0.65574	6.30867e-25
C4orf27	C4orf27	C4orf27	0.575398	5.46817e-29	0.655556	6.52025e-25
TMX3	TMX3	TMX3	0.575311	5.59809e-29	0.655426	6.6746e-25
SNX16	SNX16	SNX16	0.575283	5.64052e-29	0.655384	6.72463e-25
DNMT1	DNMT1	DNMT1	0.57528	5.64472e-29	0.655379	6.72907e-25
ZNF623	ZNF623	ZNF623	0.575166	5.82055e-29	0.655209	6.93809e-25
PPP1R7	PPP1R7	PPP1R7	0.575076	5.96314e-29	0.655075	7.10747e-25
SSR2	SSR2	SSR2	0.575076	5.96351e-29	0.655074	7.10747e-25
CCDC122	CCDC122	CCDC122	0.575052	6.00175e-29	0.655039	7.15229e-25
ZMYM2	ZMYM2	ZMYM2	0.575018	6.05769e-29	0.654987	7.21835e-25
SMIM13	SMIM13	SMIM13	0.574746	6.51719e-29	0.654581	7.76523e-25
HIATL1	HIATL1	HIATL1	0.574737	6.53241e-29	0.654568	7.78272e-25
DDX56	DDX56	DDX56	0.574712	6.57707e-29	0.65453	7.83527e-25
TAX1BP1	TAX1BP1	TAX1BP1	0.574516	6.93105e-29	0.654239	8.25627e-25
SENP1	SENP1	SENP1	0.574503	6.95537e-29	0.654219	8.28454e-25
MAPK9	MAPK9	MAPK9	0.574349	7.24984e-29	0.653988	8.63455e-25
SUCO	SUCO	SUCO	0.574157	7.63225e-29	0.653702	9.08925e-25
MCM3	MCM3	MCM3	0.574107	7.73545e-29	0.653628	9.21137e-25
TELO2	TELO2	TELO2	0.574021	7.91579e-29	0.653499	9.42533e-25
KCNV2	KCNV2	KCNV2	0.574006	7.94767e-29	0.653477	9.46249e-25
MARS	MARS	MARS	0.573984	7.99541e-29	0.653444	9.51853e-25
TMEM41A	TMEM41A	TMEM41A	0.57388	8.22073e-29	0.653289	9.78595e-25
OXLD1	OXLD1	OXLD1	0.573834	8.32166e-29	0.653221	9.90528e-25
PRKRA	PRKRA	PRKRA	0.573761	8.48727e-29	0.653111	1.01015e-24
ANKRD28	ANKRD28	ANKRD28	0.573707	8.61071e-29	0.653031	1.02476e-24
SUOX	SUOX	SUOX	0.573706	8.61366e-29	0.653029	1.02503e-24
PGPEP1	PGPEP1	PGPEP1	0.573689	8.65152e-29	0.653005	1.02944e-24
NFYC	NFYC	NFYC	0.573591	8.88094e-29	0.652859	1.05665e-24
TRMT5	TRMT5	TRMT5	0.573542	8.99845e-29	0.652786	1.07055e-24
ACBD3	ACBD3	ACBD3	0.573525	9.03936e-29	0.65276	1.07532e-24
COPG1	COPG1	COPG1	0.573503	9.09282e-29	0.652728	1.08159e-24
ETFA	ETFA	ETFA	0.573497	9.1086e-29	0.652718	1.08338e-24
USP48	USP48	USP48	0.573485	9.13687e-29	0.652701	1.08665e-24
ANAPC15	ANAPC15	ANAPC15	0.573243	9.74749e-29	0.65234	1.15917e-24
ENTHD2	ENTHD2	ENTHD2	0.573203	9.8538e-29	0.65228	1.17172e-24
PSMG3	PSMG3	PSMG3	0.572887	1.07199e-28	0.65181	1.27459e-24
CTIF	CTIF	CTIF	0.572875	1.07559e-28	0.651791	1.27877e-24
FAM76B	FAM76B	FAM76B	0.572734	1.11684e-28	0.651581	1.3277e-24
PSMC6	PSMC6	PSMC6	0.57261	1.15439e-28	0.651397	1.37223e-24
FYTTD1	FYTTD1	FYTTD1	0.57258	1.16358e-28	0.651353	1.38303e-24
NOP2	NOP2	NOP2	0.572563	1.1687e-28	0.651328	1.389e-24
MEIG1	MEIG1	MEIG1	0.572557	1.17059e-28	0.651319	1.39114e-24
TUBG1	TUBG1	TUBG1	0.572219	1.28102e-28	0.650816	1.52223e-24
EXOC4	EXOC4	EXOC4	0.57201	1.3545e-28	0.650505	1.60942e-24
DHX38	DHX38	DHX38	0.571718	1.46355e-28	0.650072	1.73884e-24
NECAB3	NECAB3	NECAB3	0.571584	1.51662e-28	0.649873	1.80174e-24
CDC42EP4	CDC42EP4	CDC42EP4	0.571578	1.51938e-28	0.649863	1.80487e-24
UCHL3	UCHL3	UCHL3	0.571303	1.63449e-28	0.649455	1.94145e-24
C1orf131	C1orf131	C1orf131	0.571263	1.65199e-28	0.649395	1.96206e-24
DUSP14	DUSP14	DUSP14	0.571168	1.69396e-28	0.649255	2.01175e-24
METTL17	METTL17	METTL17	0.571165	1.69524e-28	0.64925	2.01309e-24
SIVA1	SIVA1	SIVA1	0.571124	1.71386e-28	0.649189	2.03504e-24
IKBKB	IKBKB	IKBKB	0.571065	1.74102e-28	0.649101	2.06712e-24
C17orf70	C17orf70	C17orf70	0.570733	1.9009e-28	0.64861	2.25675e-24
UBQLN4	UBQLN4	UBQLN4	0.570708	1.9138e-28	0.648572	2.27187e-24
PRKRIR	PRKRIR	PRKRIR	0.570658	1.93908e-28	0.648498	2.30169e-24
MCCC1	MCCC1	MCCC1	0.570529	2.00649e-28	0.648307	2.3815e-24
DCP1A	DCP1A	DCP1A	0.57052	2.0113e-28	0.648294	2.38701e-24
NVL	NVL	NVL	0.570505	2.01927e-28	0.648272	2.39626e-24
AZI2	AZI2	AZI2	0.570495	2.02467e-28	0.648257	2.40247e-24
GFOD2	GFOD2	GFOD2	0.57037	2.09276e-28	0.648071	2.48306e-24
TMCO1	TMCO1	TMCO1	0.570369	2.09328e-28	0.64807	2.48346e-24
CNDP2	CNDP2	CNDP2	0.570368	2.09385e-28	0.648068	2.48393e-24
DTX2	DTX2	DTX2	0.570308	2.12722e-28	0.64798	2.52331e-24
POLD3	POLD3	POLD3	0.570231	2.17139e-28	0.647865	2.57549e-24
ERMP1	ERMP1	ERMP1	0.570206	2.18578e-28	0.647828	2.59233e-24
SNAPIN	SNAPIN	SNAPIN	0.570202	2.18811e-28	0.647822	2.59488e-24
KIAA0930	KIAA0930	KIAA0930	0.570136	2.22664e-28	0.647724	2.64035e-24
C11orf30	C11orf30	C11orf30	0.5701	2.24809e-28	0.64767	2.66556e-24
WDR45B	WDR45B	WDR45B	0.569986	2.3166e-28	0.647502	2.74656e-24
PAFAH1B1	PAFAH1B1	PAFAH1B1	0.569883	2.38031e-28	0.64735	2.82186e-24
STYX	STYX	STYX	0.5697	2.49848e-28	0.647078	2.9617e-24
UAP1	UAP1	UAP1	0.569694	2.50227e-28	0.64707	2.96594e-24
SDCCAG3	SDCCAG3	SDCCAG3	0.569349	2.74094e-28	0.646559	3.24856e-24
UBAP2L	UBAP2L	UBAP2L	0.569223	2.83361e-28	0.646372	3.35812e-24
PDCD6IP	PDCD6IP	PDCD6IP	0.569119	2.9119e-28	0.646219	3.4506e-24
EPS8	EPS8	EPS8	0.569094	2.93118e-28	0.646182	3.47316e-24
MRRF	MRRF	MRRF	0.568985	3.01683e-28	0.646021	3.57434e-24
DNAJA1	DNAJA1	DNAJA1	0.568872	3.10799e-28	0.645853	3.68204e-24
ZP3	ZP3	ZP3	0.568575	3.361e-28	0.645414	3.98144e-24
FAM45A	FAM45A	FAM45A	0.568529	3.40124e-28	0.645347	4.02877e-24
ATP6V0D1	ATP6V0D1	ATP6V0D1	0.568445	3.47754e-28	0.645222	4.1188e-24
ATF6	ATF6	ATF6	0.56794	3.97114e-28	0.644476	4.70302e-24
FBXO8	FBXO8	FBXO8	0.5679	4.0123e-28	0.644418	4.75137e-24
RPL7	RPL7	RPL7	0.567886	4.02752e-28	0.644397	4.76898e-24
AMFR	AMFR	AMFR	0.567879	4.03472e-28	0.644387	4.77711e-24
MRPS23	MRPS23	MRPS23	0.567681	4.24959e-28	0.644095	5.03109e-24
TTC17	TTC17	TTC17	0.567643	4.29274e-28	0.644038	5.08174e-24
GRPEL1	GRPEL1	GRPEL1	0.567587	4.35611e-28	0.643956	5.15633e-24
TPT1	TPT1	TPT1	0.567577	4.36724e-28	0.643941	5.16907e-24
GPBP1	GPBP1	GPBP1	0.567487	4.47105e-28	0.643809	5.29149e-24
ITPR2	ITPR2	ITPR2	0.567484	4.47532e-28	0.643804	5.29609e-24
IFNAR1	IFNAR1	IFNAR1	0.567476	4.48492e-28	0.643792	5.307e-24
GALNT1	GALNT1	GALNT1	0.567439	4.52775e-28	0.643738	5.35723e-24
TBL1XR1	TBL1XR1	TBL1XR1	0.5674	4.57451e-28	0.64368	5.41211e-24
PRIM2	PRIM2	PRIM2	0.567389	4.58785e-28	0.643664	5.42742e-24
PEX19	PEX19	PEX19	0.567213	4.80427e-28	0.643404	5.68297e-24
TOP1	TOP1	TOP1	0.567187	4.83684e-28	0.643366	5.72101e-24
TEX10	TEX10	TEX10	0.567185	4.83909e-28	0.643364	5.7232e-24
TMEM165	TMEM165	TMEM165	0.567174	4.85371e-28	0.643347	5.73999e-24
ZNF408	ZNF408	ZNF408	0.567114	4.92984e-28	0.643259	5.82953e-24
BRMS1	BRMS1	BRMS1	0.566936	5.16611e-28	0.642995	6.10841e-24
ADSS	ADSS	ADSS	0.566866	5.26061e-28	0.642893	6.21962e-24
MIR621	MIR621	MIR621	0.566805	5.34582e-28	0.642803	6.31982e-24
FUBP3	FUBP3	FUBP3	0.566632	5.59352e-28	0.642547	6.6121e-24
ARFGEF1	ARFGEF1	ARFGEF1	0.566612	5.62147e-28	0.642519	6.64458e-24
SMG9	SMG9	SMG9	0.566531	5.74185e-28	0.6424	6.78629e-24
ROCK1	ROCK1	ROCK1	0.566497	5.79413e-28	0.642349	6.8475e-24
HAGH	HAGH	HAGH	0.56649	5.80345e-28	0.64234	6.85793e-24
PRPF4B	PRPF4B	PRPF4B	0.566467	5.83975e-28	0.642304	6.90025e-24
AP1B1	AP1B1	AP1B1	0.566415	5.91927e-28	0.642228	6.99361e-24
MFN2	MFN2	MFN2	0.566386	5.96348e-28	0.642186	7.04526e-24
SNRPD2	SNRPD2	SNRPD2	0.566219	6.23e-28	0.64194	7.3595e-24
POLDIP3	POLDIP3	POLDIP3	0.566183	6.28783e-28	0.641888	7.42718e-24
ULK3	ULK3	ULK3	0.56618	6.2927e-28	0.641883	7.43231e-24
C9orf135	C9orf135	C9orf135	0.565996	6.60192e-28	0.641612	7.79686e-24
ZNF766	ZNF766	ZNF766	0.565936	6.70741e-28	0.641523	7.92078e-24
TIMM10B	TIMM10B	TIMM10B	0.565789	6.9691e-28	0.641307	8.22912e-24
NSMCE1	NSMCE1	NSMCE1	0.565388	7.73569e-28	0.640718	9.13353e-24
DHDDS	DHDDS	DHDDS	0.565322	7.87032e-28	0.64062	9.2917e-24
EIF3G	EIF3G	EIF3G	0.565107	8.32258e-28	0.640304	9.82481e-24
GRWD1	GRWD1	GRWD1	0.564825	8.95452e-28	0.639891	1.05699e-23
SNHG17	SNHG17	SNHG17	0.56472	9.20269e-28	0.639736	1.08619e-23
ATP13A1	ATP13A1	ATP13A1	0.56456	9.59305e-28	0.639501	1.13217e-23
VPS35	VPS35	VPS35	0.564557	9.60077e-28	0.639497	1.13299e-23
ARL8B	ARL8B	ARL8B	0.564548	9.62185e-28	0.639484	1.13538e-23
TOMM7	TOMM7	TOMM7	0.564541	9.63997e-28	0.639473	1.13742e-23
GINS4	GINS4	GINS4	0.564231	1.04477e-27	0.639018	1.23262e-23
SRP9	SRP9	SRP9	0.564176	1.05956e-27	0.638939	1.24997e-23
GOLIM4	GOLIM4	GOLIM4	0.564061	1.0917e-27	0.638769	1.28777e-23
C12orf4	C12orf4	C12orf4	0.56402	1.10324e-27	0.63871	1.30127e-23
FAM114A2	FAM114A2	FAM114A2	0.563963	1.11969e-27	0.638626	1.32057e-23
PRMT7	PRMT7	PRMT7	0.563929	1.12978e-27	0.638575	1.33235e-23
ADAM9	ADAM9	ADAM9	0.563829	1.15928e-27	0.638429	1.36702e-23
KIF13B	KIF13B	KIF13B	0.563755	1.18161e-27	0.638321	1.39323e-23
SDHC	SDHC	SDHC	0.563665	1.20967e-27	0.638188	1.4262e-23
NUP37	NUP37	NUP37	0.563543	1.24844e-27	0.638009	1.47178e-23
MYO1C	MYO1C	MYO1C	0.56339	1.29877e-27	0.637785	1.53099e-23
STK38	STK38	STK38	0.563348	1.31302e-27	0.637723	1.54766e-23
C16orf58	C16orf58	C16orf58	0.563211	1.36029e-27	0.637523	1.60323e-23
STAG3L4	STAG3L4	STAG3L4	0.562894	1.47603e-27	0.63706	1.73951e-23
WDR61	WDR61	WDR61	0.562837	1.49792e-27	0.636976	1.76515e-23
ACADSB	ACADSB	ACADSB	0.562627	1.58119e-27	0.636669	1.86311e-23
AP1M1	AP1M1	AP1M1	0.562568	1.60578e-27	0.636582	1.89193e-23
CDKL2	CDKL2	CDKL2	0.56239	1.68084e-27	0.636322	1.98019e-23
MTMR14	MTMR14	MTMR14	0.562313	1.71452e-27	0.63621	2.0197e-23
HGS	HGS	HGS	0.562302	1.71947e-27	0.636193	2.02536e-23
AQR	AQR	AQR	0.562297	1.72163e-27	0.636186	2.02774e-23
AP2S1	AP2S1	AP2S1	0.562266	1.73563e-27	0.63614	2.04405e-23
RPS14	RPS14	RPS14	0.562162	1.78238e-27	0.635989	2.09893e-23
RPA1	RPA1	RPA1	0.56211	1.80637e-27	0.635913	2.127e-23
ZDHHC2	ZDHHC2	ZDHHC2	0.562061	1.8296e-27	0.635841	2.15417e-23
RALGDS	RALGDS	RALGDS	0.562037	1.84079e-27	0.635806	2.16716e-23
ZC3H10	ZC3H10	ZC3H10	0.562027	1.8455e-27	0.635791	2.17252e-23
XRCC6	XRCC6	XRCC6	0.561883	1.9154e-27	0.63558	2.25462e-23
PDS5B	PDS5B	PDS5B	0.561844	1.93454e-27	0.635524	2.27696e-23
DDX59	DDX59	DDX59	0.561819	1.94685e-27	0.635487	2.29125e-23
ZNF33A	ZNF33A	ZNF33A	0.56173	1.99189e-27	0.635357	2.34405e-23
TIPRL	TIPRL	TIPRL	0.561664	2.02615e-27	0.635261	2.38417e-23
SURF4	SURF4	SURF4	0.561374	2.1827e-27	0.634837	2.56816e-23
GULP1	GULP1	GULP1	0.561198	2.28337e-27	0.634581	2.68638e-23
TMCC1	TMCC1	TMCC1	0.56118	2.29415e-27	0.634554	2.69884e-23
NAT1	NAT1	NAT1	0.561089	2.34852e-27	0.634421	2.76257e-23
TNNC2	TNNC2	TNNC2	0.561084	2.35159e-27	0.634413	2.76594e-23
TSC1	TSC1	TSC1	0.561047	2.37398e-27	0.634359	2.79204e-23
TBCD	TBCD	TBCD	0.560772	2.54694e-27	0.633959	2.9952e-23
IFT74	IFT74	IFT74	0.560708	2.58885e-27	0.633866	3.04423e-23
FOXA2	FOXA2	FOXA2	0.560644	2.63207e-27	0.633772	3.09479e-23
RPL23	RPL23	RPL23	0.56064	2.63465e-27	0.633766	3.09756e-23
NUP43	NUP43	NUP43	0.560609	2.65572e-27	0.633721	3.12206e-23
IMPAD1	IMPAD1	IMPAD1	0.56057	2.68198e-27	0.633665	3.15267e-23
TRIM33	TRIM33	TRIM33	0.560466	2.75447e-27	0.633513	3.23761e-23
TARS2	TARS2	TARS2	0.560389	2.8092e-27	0.633401	3.30165e-23
ZNF236	ZNF236	ZNF236	0.560375	2.81915e-27	0.63338	3.31307e-23
KCTD2	KCTD2	KCTD2	0.560319	2.86005e-27	0.633298	3.36085e-23
UBE2N	UBE2N	UBE2N	0.560009	3.09593e-27	0.632846	3.63772e-23
DNAJC13	DNAJC13	DNAJC13	0.559968	3.12842e-27	0.632787	3.67558e-23
TMEM134	TMEM134	TMEM134	0.559889	3.19254e-27	0.632671	3.75059e-23
SNX1	SNX1	SNX1	0.559844	3.22922e-27	0.632606	3.79336e-23
HMCES	HMCES	HMCES	0.559831	3.23998e-27	0.632587	3.80568e-23
MCMBP	MCMBP	MCMBP	0.559809	3.25814e-27	0.632555	3.82668e-23
AC007383.3	AC007383.3	AC007383.3	0.559705	3.3456e-27	0.632404	3.92907e-23
STK11	STK11	STK11	0.559704	3.34671e-27	0.632402	3.93004e-23
CDK8	CDK8	CDK8	0.559643	3.39891e-27	0.632314	3.991e-23
TBRG4	TBRG4	TBRG4	0.559508	3.51844e-27	0.632117	4.131e-23
CCDC82	CCDC82	CCDC82	0.559401	3.61612e-27	0.63196	4.24532e-23
ABHD5	ABHD5	ABHD5	0.559113	3.89126e-27	0.631542	4.56795e-23
AASDHPPT	AASDHPPT	AASDHPPT	0.559077	3.92663e-27	0.63149	4.60908e-23
MCRS1	MCRS1	MCRS1	0.559038	3.96633e-27	0.631432	4.65528e-23
NUP153	NUP153	NUP153	0.558995	4.01024e-27	0.63137	4.70642e-23
ZFR	ZFR	ZFR	0.558991	4.01373e-27	0.631365	4.71011e-23
ATP5L	ATP5L	ATP5L	0.558907	4.101e-27	0.631242	4.81211e-23
RNF121	RNF121	RNF121	0.558899	4.10866e-27	0.631231	4.82069e-23
GLRX3	GLRX3	GLRX3	0.558799	4.21505e-27	0.631085	4.94509e-23
BIVM	BIVM	BIVM	0.558617	4.41518e-27	0.63082	5.17945e-23
RNASEH1	RNASEH1	RNASEH1	0.55859	4.44533e-27	0.630781	5.21437e-23
ADNP	ADNP	ADNP	0.558553	4.48715e-27	0.630727	5.26298e-23
RANBP9	RANBP9	RANBP9	0.558505	4.5424e-27	0.630657	5.32732e-23
ICMT	ICMT	ICMT	0.558477	4.57444e-27	0.630617	5.36445e-23
PGGT1B	PGGT1B	PGGT1B	0.55841	4.65324e-27	0.63052	5.45638e-23
SCFD2	SCFD2	SCFD2	0.558391	4.67548e-27	0.630492	5.482e-23
MLF2	MLF2	MLF2	0.558354	4.71975e-27	0.630438	5.53344e-23
KRT8P12	KRT8P12	KRT8P12	0.558348	4.72676e-27	0.63043	5.54118e-23
ITCH	ITCH	ITCH	0.558333	4.74511e-27	0.630408	5.56221e-23
WDR5B	WDR5B	WDR5B	0.55831	4.77317e-27	0.630374	5.59464e-23
PIGN	PIGN	PIGN	0.558292	4.79501e-27	0.630348	5.61975e-23
C2orf66	C2orf66	C2orf66	0.558232	4.86827e-27	0.630261	5.70513e-23
WIBG	WIBG	WIBG	0.558165	4.95166e-27	0.630164	5.80235e-23
GPR107	GPR107	GPR107	0.557995	5.17072e-27	0.629916	6.05853e-23
VAC14	VAC14	VAC14	0.557935	5.2492e-27	0.62983	6.14996e-23
DLG5	DLG5	DLG5	0.557928	5.25945e-27	0.629819	6.16144e-23
RUNDC3B	RUNDC3B	RUNDC3B	0.5579	5.29662e-27	0.629779	6.20446e-23
OSGEP	OSGEP	OSGEP	0.557716	5.5498e-27	0.629511	6.50048e-23
CEP70	CEP70	CEP70	0.557701	5.56984e-27	0.629491	6.52339e-23
HARBI1	HARBI1	HARBI1	0.557668	5.61673e-27	0.629443	6.57776e-23
NAGA	NAGA	NAGA	0.557509	5.84821e-27	0.629212	6.84826e-23
UQCRB	UQCRB	UQCRB	0.557426	5.97185e-27	0.629092	6.99244e-23
CDK13	CDK13	CDK13	0.557294	6.1761e-27	0.628899	7.23098e-23
DDX24	DDX24	DDX24	0.557277	6.20167e-27	0.628875	7.2603e-23
CMIP	CMIP	CMIP	0.557215	6.3005e-27	0.628785	7.37536e-23
ADPGK	ADPGK	ADPGK	0.557117	6.45865e-27	0.628643	7.55985e-23
C17orf85	C17orf85	C17orf85	0.557032	6.59864e-27	0.62852	7.72305e-23
ZNF565	ZNF565	ZNF565	0.556966	6.70973e-27	0.628424	7.85239e-23
PRKAR2A	PRKAR2A	PRKAR2A	0.556787	7.02054e-27	0.628164	8.21544e-23
DET1	DET1	DET1	0.556723	7.13548e-27	0.628071	8.34923e-23
TTLL13P	TTLL13P	TTLL13P	0.556653	7.26183e-27	0.627971	8.49634e-23
COPS7B	COPS7B	COPS7B	0.556609	7.344e-27	0.627906	8.59174e-23
PCSK6	PCSK6	PCSK6	0.556599	7.36175e-27	0.627892	8.61178e-23
RDH13	RDH13	RDH13	0.556587	7.38378e-27	0.627875	8.6368e-23
VPS26B	VPS26B	VPS26B	0.556574	7.40932e-27	0.627855	8.66594e-23
FGD4	FGD4	FGD4	0.556339	7.86235e-27	0.627515	9.19502e-23
ACADVL	ACADVL	ACADVL	0.556338	7.86322e-27	0.627514	9.19525e-23
COX10	COX10	COX10	0.556028	8.50262e-27	0.627065	9.94211e-23
POLR2M	POLR2M	POLR2M	0.555947	8.67915e-27	0.626947	1.01477e-22
QSER1	QSER1	QSER1	0.555905	8.77089e-27	0.626887	1.0254e-22
KIAA0368	KIAA0368	KIAA0368	0.555882	8.82162e-27	0.626854	1.03125e-22
TYK2	TYK2	TYK2	0.555812	8.97755e-27	0.626753	1.04939e-22
ZNF202	ZNF202	ZNF202	0.555686	9.26774e-27	0.62657	1.08321e-22
AKT1	AKT1	AKT1	0.555679	9.28427e-27	0.62656	1.08505e-22
UBE2K	UBE2K	UBE2K	0.555447	9.84153e-27	0.626225	1.15008e-22
FBXL3	FBXL3	FBXL3	0.555388	9.99082e-27	0.626139	1.16743e-22
RAD23B	RAD23B	RAD23B	0.555369	1.00377e-26	0.626112	1.1728e-22
MTMR12	MTMR12	MTMR12	0.555299	1.02149e-26	0.626011	1.19341e-22
NUDT3	NUDT3	NUDT3	0.55527	1.02897e-26	0.625969	1.20204e-22
MRPL3	MRPL3	MRPL3	0.555241	1.03661e-26	0.625927	1.21086e-22
EPHB4	EPHB4	EPHB4	0.555193	1.04922e-26	0.625857	1.22549e-22
STRBP	STRBP	STRBP	0.555172	1.05483e-26	0.625826	1.23194e-22
CSNK1G3	CSNK1G3	CSNK1G3	0.555084	1.07832e-26	0.6257	1.25926e-22
TRAF4	TRAF4	TRAF4	0.55493	1.12098e-26	0.625476	1.30897e-22
PPP1CC	PPP1CC	PPP1CC	0.554886	1.13333e-26	0.625413	1.32328e-22
ERICH1	ERICH1	ERICH1	0.554809	1.15556e-26	0.625302	1.34911e-22
CARM1	CARM1	CARM1	0.554805	1.15672e-26	0.625296	1.35036e-22
GRSF1	GRSF1	GRSF1	0.554605	1.21625e-26	0.625007	1.41973e-22
MMS19	MMS19	MMS19	0.554603	1.2166e-26	0.625005	1.42002e-22
CLASRP	CLASRP	CLASRP	0.554564	1.22861e-26	0.624949	1.43391e-22
NAP1L4	NAP1L4	NAP1L4	0.554456	1.26246e-26	0.624792	1.47329e-22
AC002454.1	AC002454.1	AC002454.1	0.553956	1.43104e-26	0.62407	1.66988e-22
ASB8	ASB8	ASB8	0.553891	1.45446e-26	0.623977	1.69707e-22
TBC1D31	TBC1D31	TBC1D31	0.553744	1.50867e-26	0.623766	1.76016e-22
DPY19L3	DPY19L3	DPY19L3	0.553713	1.52066e-26	0.62372	1.774e-22
CENPL	CENPL	CENPL	0.553533	1.59048e-26	0.623461	1.85529e-22
SNRNP48	SNRNP48	SNRNP48	0.553443	1.62687e-26	0.623331	1.89758e-22
SF3B2	SF3B2	SF3B2	0.553431	1.63165e-26	0.623314	1.90299e-22
SNRPD3	SNRPD3	SNRPD3	0.553241	1.71088e-26	0.62304	1.99523e-22
TBPL1	TBPL1	TBPL1	0.553057	1.79125e-26	0.622775	2.08878e-22
REPS1	REPS1	REPS1	0.552897	1.86419e-26	0.622545	2.17365e-22
MBD2	MBD2	MBD2	0.552781	1.91897e-26	0.622378	2.23733e-22
NDUFA3	NDUFA3	NDUFA3	0.552748	1.93509e-26	0.622329	2.25592e-22
BHLHE41	BHLHE41	BHLHE41	0.552671	1.97255e-26	0.622218	2.29941e-22
C9orf156	C9orf156	C9orf156	0.552587	2.01404e-26	0.622098	2.34757e-22
VTI1A	VTI1A	VTI1A	0.552454	2.08188e-26	0.621907	2.42643e-22
DEK	DEK	DEK	0.552234	2.19911e-26	0.62159	2.56284e-22
NINL	NINL	NINL	0.552088	2.28058e-26	0.62138	2.65756e-22
PLCD1	PLCD1	PLCD1	0.552054	2.29979e-26	0.621331	2.67972e-22
TPRA1	TPRA1	TPRA1	0.551975	2.34548e-26	0.621218	2.73272e-22
NOM1	NOM1	NOM1	0.551914	2.38165e-26	0.621129	2.77462e-22
RFC4	RFC4	RFC4	0.551885	2.39873e-26	0.621088	2.79428e-22
TSSK6	TSSK6	TSSK6	0.55181	2.44358e-26	0.620981	2.84628e-22
KIAA1468	KIAA1468	KIAA1468	0.551713	2.5032e-26	0.620841	2.91548e-22
TMEM128	TMEM128	TMEM128	0.551617	2.56399e-26	0.620702	2.98602e-22
ZMYND19	ZMYND19	ZMYND19	0.551456	2.66863e-26	0.620471	3.10762e-22
STRN4	STRN4	STRN4	0.551395	2.70896e-26	0.620384	3.15431e-22
USPL1	USPL1	USPL1	0.551205	2.8402e-26	0.62011	3.30685e-22
METTL13	METTL13	METTL13	0.551202	2.84197e-26	0.620106	3.30862e-22
AC093323.3	AC093323.3	AC093323.3	0.551151	2.87843e-26	0.620032	3.35078e-22
MOCS2	MOCS2	MOCS2	0.551089	2.92241e-26	0.619945	3.40168e-22
ATXN2	ATXN2	ATXN2	0.551041	2.95754e-26	0.619875	3.44228e-22
C3orf52	C3orf52	C3orf52	0.550919	3.04827e-26	0.6197	3.54757e-22
WDR3	WDR3	WDR3	0.550748	3.18072e-26	0.619454	3.70141e-22
TSEN34	TSEN34	TSEN34	0.550723	3.19995e-26	0.619419	3.72346e-22
QRICH1	QRICH1	QRICH1	0.550717	3.20482e-26	0.61941	3.72881e-22
PSMB7	PSMB7	PSMB7	0.550473	3.40458e-26	0.61906	3.96088e-22
ATG4D	ATG4D	ATG4D	0.550314	3.54128e-26	0.618831	4.11958e-22
TMBIM6	TMBIM6	TMBIM6	0.550219	3.62476e-26	0.618696	4.21632e-22
ETV6	ETV6	ETV6	0.550213	3.63096e-26	0.618686	4.22317e-22
FAM213A	FAM213A	FAM213A	0.550133	3.70347e-26	0.618571	4.30714e-22
FBXO4	FBXO4	FBXO4	0.55009	3.74262e-26	0.61851	4.35229e-22
H2AFV	H2AFV	H2AFV	0.550018	3.80936e-26	0.618408	4.42952e-22
RFC3	RFC3	RFC3	0.549939	3.88453e-26	0.618294	4.51654e-22
ALKBH1	ALKBH1	ALKBH1	0.549889	3.93338e-26	0.618222	4.57295e-22
GPATCH2	GPATCH2	GPATCH2	0.549863	3.95865e-26	0.618185	4.60193e-22
KCNMB3	KCNMB3	KCNMB3	0.54979	4.0301e-26	0.618081	4.68459e-22
TOPBP1	TOPBP1	TOPBP1	0.549713	4.10758e-26	0.61797	4.77424e-22
C14orf166	C14orf166	C14orf166	0.549653	4.16947e-26	0.617883	4.84575e-22
SPAG7	SPAG7	SPAG7	0.549535	4.29267e-26	0.617714	4.98851e-22
RABEPK	RABEPK	RABEPK	0.549532	4.29546e-26	0.61771	4.99133e-22
PDDC1	PDDC1	PDDC1	0.549523	4.30537e-26	0.617697	5.0024e-22
SIKE1	SIKE1	SIKE1	0.549492	4.33747e-26	0.617654	5.03928e-22
CDPF1	CDPF1	CDPF1	0.54948	4.35097e-26	0.617636	5.05452e-22
USP16	USP16	USP16	0.549463	4.3694e-26	0.617611	5.07549e-22
CPNE3	CPNE3	CPNE3	0.549315	4.53171e-26	0.617399	5.26358e-22
HPS1	HPS1	HPS1	0.549309	4.53831e-26	0.617391	5.2708e-22
PRDX3	PRDX3	PRDX3	0.549065	4.81953e-26	0.617041	5.59692e-22
TCEB3	TCEB3	TCEB3	0.548909	5.00819e-26	0.616818	5.81551e-22
CASZ1	CASZ1	CASZ1	0.54886	5.06835e-26	0.616749	5.88486e-22
CWF19L1	CWF19L1	CWF19L1	0.548625	5.37049e-26	0.616412	6.23514e-22
RNPS1	RNPS1	RNPS1	0.548609	5.39114e-26	0.61639	6.25858e-22
EIF4H	EIF4H	EIF4H	0.548357	5.73587e-26	0.616029	6.6582e-22
ESCO2	ESCO2	ESCO2	0.548165	6.01222e-26	0.615755	6.97838e-22
PIK3CB	PIK3CB	PIK3CB	0.548124	6.07375e-26	0.615696	7.0492e-22
NFRKB	NFRKB	NFRKB	0.548047	6.18891e-26	0.615586	7.18223e-22
PES1	PES1	PES1	0.547989	6.27862e-26	0.615502	7.28571e-22
TAF6L	TAF6L	TAF6L	0.54797	6.30774e-26	0.615475	7.31887e-22
TNFAIP1	TNFAIP1	TNFAIP1	0.547833	6.52355e-26	0.615279	7.56862e-22
FBXW4	FBXW4	FBXW4	0.547779	6.60979e-26	0.615203	7.66802e-22
SF3B5	SF3B5	SF3B5	0.547698	6.74335e-26	0.615086	7.82229e-22
STK25	STK25	STK25	0.547637	6.8439e-26	0.615	7.93824e-22
RPL18A	RPL18A	RPL18A	0.547589	6.92486e-26	0.614931	8.03145e-22
IFT140	IFT140	IFT140	0.547526	7.0331e-26	0.614841	8.15629e-22
OAZ2	OAZ2	OAZ2	0.547342	7.35676e-26	0.614579	8.5309e-22
RCBTB1	RCBTB1	RCBTB1	0.547281	7.46835e-26	0.614491	8.65955e-22
AGPAT3	AGPAT3	AGPAT3	0.547267	7.4941e-26	0.614471	8.68866e-22
UBAC1	UBAC1	UBAC1	0.547248	7.52895e-26	0.614444	8.72831e-22
THAP1	THAP1	THAP1	0.547243	7.53803e-26	0.614437	8.73808e-22
SOCS4	SOCS4	SOCS4	0.547109	7.7892e-26	0.614246	9.02846e-22
MIR5692A1	MIR5692A1	MIR5692A1	0.5471	7.80607e-26	0.614233	9.04724e-22
EXD2	EXD2	EXD2	0.547042	7.91722e-26	0.61415	9.17527e-22
TSEN54	TSEN54	TSEN54	0.546958	8.08214e-26	0.61403	9.36558e-22
TMA16	TMA16	TMA16	0.546939	8.11878e-26	0.614004	9.40723e-22
INTS1	INTS1	INTS1	0.546879	8.23943e-26	0.613918	9.5462e-22
APC	APC	APC	0.546815	8.36997e-26	0.613826	9.69661e-22
AIFM2	AIFM2	AIFM2	0.546775	8.45121e-26	0.61377	9.78988e-22
ZNF500	ZNF500	ZNF500	0.546667	8.67655e-26	0.613616	1.005e-21
SHOC2	SHOC2	SHOC2	0.546427	9.20026e-26	0.613274	1.06557e-21
ERP44	ERP44	ERP44	0.546278	9.54253e-26	0.61306	1.10512e-21
ANKRA2	ANKRA2	ANKRA2	0.546139	9.87016e-26	0.612863	1.14296e-21
PLEKHF2	PLEKHF2	PLEKHF2	0.546125	9.90467e-26	0.612843	1.14686e-21
MED27	MED27	MED27	0.54611	9.94046e-26	0.612822	1.15091e-21
LMBR1	LMBR1	LMBR1	0.545985	1.02482e-25	0.612643	1.18643e-21
ABHD17A	ABHD17A	ABHD17A	0.545974	1.02753e-25	0.612628	1.18947e-21
UBE2O	UBE2O	UBE2O	0.54591	1.04375e-25	0.612536	1.20814e-21
NADK2	NADK2	NADK2	0.545893	1.048e-25	0.612513	1.21296e-21
SNX2	SNX2	SNX2	0.545846	1.06027e-25	0.612444	1.22705e-21
DNAJC3	DNAJC3	DNAJC3	0.545811	1.06923e-25	0.612395	1.23731e-21
EFTUD2	EFTUD2	EFTUD2	0.545699	1.09876e-25	0.612236	1.27137e-21
TP53I11	TP53I11	TP53I11	0.545677	1.10463e-25	0.612205	1.27806e-21
ZNF426	ZNF426	ZNF426	0.545636	1.1158e-25	0.612146	1.29086e-21
JMJD6	JMJD6	JMJD6	0.545609	1.12324e-25	0.612107	1.29936e-21
ZXDC	ZXDC	ZXDC	0.545238	1.22911e-25	0.61158	1.42171e-21
BTBD10	BTBD10	BTBD10	0.545209	1.23781e-25	0.611539	1.43165e-21
MRPL40P1	MRPL40P1	MRPL40P1	0.545155	1.25436e-25	0.611461	1.45066e-21
C14orf119	C14orf119	C14orf119	0.545113	1.26701e-25	0.611402	1.46518e-21
RHEB	RHEB	RHEB	0.545089	1.27465e-25	0.611367	1.47388e-21
DPY19L1P2	DPY19L1P2	DPY19L1P2	0.54492	1.32802e-25	0.611127	1.53546e-21
MRPS9	MRPS9	MRPS9	0.544858	1.34798e-25	0.611039	1.5584e-21
UBE3D	UBE3D	UBE3D	0.544771	1.37698e-25	0.610915	1.59179e-21
SPICE1	SPICE1	SPICE1	0.54469	1.40434e-25	0.610799	1.62328e-21
TRNAU1AP	TRNAU1AP	TRNAU1AP	0.544489	1.47446e-25	0.610514	1.70419e-21
GRHPR	GRHPR	GRHPR	0.544446	1.48982e-25	0.610453	1.72178e-21
BTRC	BTRC	BTRC	0.544373	1.51632e-25	0.61035	1.75226e-21
USP46	USP46	USP46	0.544321	1.53554e-25	0.610276	1.77432e-21
PMVK	PMVK	PMVK	0.544135	1.60626e-25	0.610012	1.85587e-21
FAM35A	FAM35A	FAM35A	0.544102	1.61928e-25	0.609964	1.87076e-21
SPPL2A	SPPL2A	SPPL2A	0.544084	1.62647e-25	0.609938	1.8789e-21
DDR1	DDR1	DDR1	0.544072	1.63124e-25	0.609921	1.88424e-21
ZSCAN5A	ZSCAN5A	ZSCAN5A	0.544006	1.65751e-25	0.609828	1.91442e-21
NFE2L1	NFE2L1	NFE2L1	0.543995	1.66169e-25	0.609813	1.91908e-21
ELF2	ELF2	ELF2	0.543984	1.66634e-25	0.609796	1.92429e-21
TRIB1	TRIB1	TRIB1	0.543802	1.74139e-25	0.609538	2.01078e-21
WDR89	WDR89	WDR89	0.543694	1.78718e-25	0.609386	2.06348e-21
ATXN7	ATXN7	ATXN7	0.543692	1.78824e-25	0.609382	2.06452e-21
PMS2P3	PMS2P3	PMS2P3	0.543459	1.89201e-25	0.609051	2.18414e-21
DYRK1A	DYRK1A	DYRK1A	0.543455	1.89377e-25	0.609045	2.18597e-21
ZDHHC3	ZDHHC3	ZDHHC3	0.543415	1.91185e-25	0.60899	2.20666e-21
MARK3	MARK3	MARK3	0.543301	1.9653e-25	0.608828	2.26815e-21
ETF1	ETF1	ETF1	0.54314	2.04324e-25	0.608599	2.3579e-21
NCBP1	NCBP1	NCBP1	0.543113	2.05674e-25	0.60856	2.37328e-21
SNX13	SNX13	SNX13	0.542918	2.15581e-25	0.608284	2.48738e-21
FARP1	FARP1	FARP1	0.542794	2.22105e-25	0.608109	2.56243e-21
MON2	MON2	MON2	0.542788	2.22427e-25	0.6081	2.56591e-21
WRAP73	WRAP73	WRAP73	0.542745	2.24747e-25	0.608039	2.59245e-21
NELFA	NELFA	NELFA	0.542624	2.31396e-25	0.607868	2.66892e-21
ECT2	ECT2	ECT2	0.542581	2.33818e-25	0.607807	2.69662e-21
SNAP47	SNAP47	SNAP47	0.542457	2.40946e-25	0.60763	2.77859e-21
WDR11	WDR11	WDR11	0.542424	2.42858e-25	0.607583	2.80039e-21
FAM174A	FAM174A	FAM174A	0.54238	2.45445e-25	0.607521	2.82998e-21
ASTE1	ASTE1	ASTE1	0.542301	2.50121e-25	0.60741	2.88365e-21
ABT1	ABT1	ABT1	0.542298	2.50308e-25	0.607406	2.88555e-21
FLYWCH1	FLYWCH1	FLYWCH1	0.542279	2.51486e-25	0.607378	2.89888e-21
APPBP2	APPBP2	APPBP2	0.542214	2.55458e-25	0.607286	2.94441e-21
[truncated: 11,525 more rows]
