# Supplementary material for: Comprehensive Genomic and Epigenomic Analyses on Transcriptomic Regulation in Stomach Adenocarcinoma
Source: Front Genet. 2022 Feb 11;12:778095. doi: 10.3389/fgene.2021.778095 (PMC8873582; doi:10.3389/fgene.2021.778095)
Supplement: Supplementary file 2 [file Table3.XLSX]

## Sheet: S3_Table
MetProbe	MetGene	ExpGene	Cor	Cor.pvalue	Z_value	FDR
cg11609668	TAGLN	TAGLN	-0.884743	3.97019e-105	-1.39719	6.39617e-100
cg23111837	TCEB2P2	TCEB2P2	-0.861112	2.25666e-93	-1.29763	3.63556e-88
cg16550453	TDRD1	TDRD1	-0.849831	1.66923e-88	-1.25554	2.68918e-83
cg23625250	CALML5	CALML5	-0.845765	7.58899e-87	-1.24109	1.2226e-81
cg03293206	ANKRD26P1	ANKRD26P1	-0.841045	5.56723e-85	-1.22473	8.96886e-80
cg08623091	PTH2R	PTH2R	-0.838929	3.64682e-84	-1.21755	5.87502e-79
cg18527919	FAM228A	FAM228A	-0.833786	3.14892e-82	-1.20043	5.07288e-77
cg26117778	LINC00221	LINC00221	-0.829987	7.69227e-81	-1.1881	1.23921e-75
cg05533223	XIST	XIST	-0.822302	3.9039e-78	-1.16389	6.28907e-73
cg07994485	FAM178B	FAM178B	-0.821935	5.21848e-78	-1.16275	8.40676e-73
cg00215587	MKRN3	MKRN3	-0.819392	3.81972e-77	-1.15497	6.15337e-72
cg11265433	TCEB2P2	TCEB2P2	-0.815926	5.48026e-76	-1.14451	8.82837e-71
cg27547703	TDRD1	TDRD1	-0.814157	2.08862e-75	-1.13924	3.36463e-70
cg26507637	ANKRD26P1	ANKRD26P1	-0.807513	2.8054e-73	-1.11984	4.51927e-68
cg26600802	TDRD1	TDRD1	-0.802673	8.84332e-72	-1.10608	1.42458e-66
cg13547474	NAA11	NAA11	-0.801981	1.43663e-71	-1.10414	2.31426e-66
cg12055459	FAM178B	FAM178B	-0.801143	2.57913e-71	-1.1018	4.1547e-66
cg14538751	SAP25	SAP25	-0.801135	2.5942e-71	-1.10177	4.17894e-66
cg21941223	AC006277.2	AC006277.2	-0.80102	2.80973e-71	-1.10145	4.52611e-66
cg23825092	TDRD1	TDRD1	-0.796181	7.80584e-70	-1.08809	1.25741e-64
cg10088332	GTSF1	GTSF1	-0.790176	4.2701e-68	-1.0719	6.87849e-63
cg13571852	FAM178B	FAM178B	-0.786915	3.5522e-67	-1.06328	5.72202e-62
cg04131456	TUBA3C	TUBA3C	-0.786305	5.25982e-67	-1.06168	8.47268e-62
cg26475649	C16orf62	C16orf62	-0.786085	6.05696e-67	-1.0611	9.75667e-62
cg22568673	MORN3	MORN3	-0.78542	9.26934e-67	-1.05936	1.49311e-61
cg26301283	PTH2R	PTH2R	-0.784513	1.6522e-66	-1.057	2.66137e-61
cg20691436	CALML3	CALML3	-0.783896	2.44463e-66	-1.0554	3.93778e-61
cg24392574	CALML5	CALML5	-0.780144	2.57278e-65	-1.04574	4.14418e-60
cg03669949	DDX43	DDX43	-0.780115	2.61991e-65	-1.04566	4.22007e-60
cg12691230	NRBF2P2	NRBF2P2	-0.778087	9.16986e-65	-1.0405	1.47704e-59
cg10802543	LY6K	LY6K	-0.777715	1.15251e-64	-1.03956	1.85641e-59
cg17806989	RNF17	RNF17	-0.77581	3.68565e-64	-1.03476	5.93663e-59
cg22328208	TSPYL5	TSPYL5	-0.775786	3.73875e-64	-1.0347	6.02212e-59
cg10084370	TUSC8	TUSC8	-0.774974	6.11693e-64	-1.03266	9.85267e-59
cg00008493	COX8C	COX8C	-0.769007	2.13767e-62	-1.01789	3.44317e-57
cg27607136	SYT8	SYT8	-0.76741	5.43208e-62	-1.014	8.74945e-57
cg27559197	SSX5	SSX5	-0.76711	6.46959e-62	-1.01327	1.04205e-56
cg25381331	SLC1A7	SLC1A7	-0.765156	2.00192e-61	-1.00854	3.22445e-56
cg27325462	TCEB2P2	TCEB2P2	-0.763879	4.16422e-61	-1.00546	6.70718e-56
cg19636861	ZNF556	ZNF556	-0.762164	1.10517e-60	-1.00136	1.78006e-55
cg09042577	MCAM	MCAM	-0.758354	9.39287e-60	-0.99233	1.51286e-54
cg11100640	MKRN3	MKRN3	-0.756936	2.06133e-59	-0.989002	3.32006e-54
cg12038710	CDH17	CDH17	-0.756815	2.20422e-59	-0.988718	3.55019e-54
cg26434376	MYBPHL	MYBPHL	-0.756744	2.29243e-59	-0.988551	3.69223e-54
cg07786657	CD247	CD247	-0.755868	3.71512e-59	-0.986504	5.98362e-54
cg08051013	AC004870.5	AC004870.5	-0.749814	9.87217e-58	-0.972529	1.59001e-52
cg15233428	NAA11	NAA11	-0.74913	1.42126e-57	-0.97097	2.28907e-52
cg21716282	KBTBD12	KBTBD12	-0.746061	7.19454e-57	-0.964012	1.15874e-51
cg05160261	FOXRED2	FOXRED2	-0.742798	3.9328e-56	-0.956694	6.33404e-51
cg10816243	GABRP	GABRP	-0.742794	3.94124e-56	-0.956684	6.34761e-51
cg01493517	IFFO1	IFFO1	-0.739763	1.8669e-55	-0.949955	3.00673e-50
cg08450017	CXCR6	CXCR6	-0.739466	2.17092e-55	-0.949301	3.49636e-50
cg25226014	CXCR6	CXCR6	-0.739282	2.38486e-55	-0.948893	3.84089e-50
cg09690765	CDX1	CDX1	-0.738263	3.99827e-55	-0.94665	6.43929e-50
cg02893490	DPEP3	DPEP3	-0.737712	5.28098e-55	-0.945441	8.50508e-50
cg13068653	TAGLN	TAGLN	-0.736773	8.47705e-55	-0.943383	1.36523e-49
cg14566801	PTH2R	PTH2R	-0.735826	1.36277e-54	-0.941315	2.19473e-49
cg21273703	CHFR	CHFR	-0.732933	5.74148e-54	-0.935035	9.24654e-49
cg21519371	STK31	STK31	-0.732168	8.36875e-54	-0.933386	1.34776e-48
cg09354050	UBASH3A	UBASH3A	-0.72999	2.43251e-53	-0.928706	3.91746e-48
cg00338702	CHFR	CHFR	-0.729935	2.49824e-53	-0.928589	4.02329e-48
cg24100167	PNLDC1	PNLDC1	-0.729296	3.41014e-53	-0.927221	5.49183e-48
cg10360403	NRBF2P2	NRBF2P2	-0.728597	4.78655e-53	-0.92573	7.70841e-48
cg16204552	RPS2P32	RPS2P32	-0.728425	5.20029e-53	-0.925365	8.37465e-48
cg00032205	TSPYL5	TSPYL5	-0.727114	9.79256e-53	-0.922576	1.577e-47
cg16219283	LTA	LTA	-0.725255	2.38658e-52	-0.918643	3.84335e-47
cg20741386	SLC1A7	SLC1A7	-0.724512	3.39926e-52	-0.917079	5.47414e-47
cg21645164	CHFR	CHFR	-0.724469	3.47102e-52	-0.916986	5.58966e-47
cg27653399	CPNE6	CPNE6	-0.724262	3.82975e-52	-0.916551	6.16732e-47
cg04759756	SLA2	SLA2	-0.724227	3.89357e-52	-0.916478	6.27005e-47
cg22348345	SYT8	SYT8	-0.723832	4.6961e-52	-0.915648	7.56236e-47
cg19027571	CHFR	CHFR	-0.723447	5.6355e-52	-0.91484	9.07507e-47
cg19313015	CHFR	CHFR	-0.723258	6.164e-52	-0.914443	9.92607e-47
cg25570411	STK31	STK31	-0.723083	6.69486e-52	-0.914076	1.07809e-46
cg10590292	BIN2	BIN2	-0.721206	1.61989e-51	-0.910153	2.60853e-46
cg09032544	CD247	CD247	-0.71807	6.97446e-51	-0.90365	1.1231e-45
cg25007487	OOEP	OOEP	-0.716878	1.20876e-50	-0.901192	1.94646e-45
cg27663279	CYP2W1	CYP2W1	-0.715963	1.84013e-50	-0.899312	2.96312e-45
cg08075204	BIN2	BIN2	-0.715854	1.93417e-50	-0.899089	3.11454e-45
cg06797068	DDX43	DDX43	-0.71547	2.30595e-50	-0.898301	3.71317e-45
cg04231541	PRSS41	PRSS41	-0.713075	6.85472e-50	-0.893412	1.10378e-44
cg06458239	ZNF549	ZNF549	-0.712771	7.86457e-50	-0.892794	1.26638e-44
cg09407859	CES3	CES3	-0.712221	1.00798e-49	-0.891677	1.62309e-44
cg16363586	BST2	BST2	-0.710826	1.88702e-49	-0.888852	3.03852e-44
cg07564471	TDRD12	TDRD12	-0.707828	7.17385e-49	-0.882818	1.15514e-43
cg06454760	ZNF135	ZNF135	-0.707671	7.69011e-49	-0.882503	1.23826e-43
cg06426253	PLEKHG4	PLEKHG4	-0.707289	9.10556e-49	-0.881738	1.46617e-43
cg27053785	CYP2W1	CYP2W1	-0.70653	1.27221e-48	-0.880221	2.04849e-43
cg08636573	CLDN15	CLDN15	-0.7055	1.99969e-48	-0.878168	3.21983e-43
cg04511125	THNSL2	THNSL2	-0.705206	2.27498e-48	-0.877582	3.66308e-43
cg13504907	INSL6	INSL6	-0.704702	2.83526e-48	-0.876581	4.5652e-43
cg19060970	ZNF549	ZNF549	-0.703352	5.1058e-48	-0.873903	8.22105e-43
cg04917181	TSPYL5	TSPYL5	-0.702765	6.58627e-48	-0.872742	1.06048e-42
cg02034222	DQX1	DQX1	-0.701489	1.14296e-47	-0.870226	1.8403e-42
cg10729426	ZNF549	ZNF549	-0.701418	1.17868e-47	-0.870086	1.8978e-42
cg01648237	AC016747.3	AC016747.3	-0.700786	1.54643e-47	-0.868844	2.4899e-42
cg07478501	KANK2	KANK2	-0.70069	1.61172e-47	-0.868655	2.59501e-42
cg09298971	SLC44A4	SLC44A4	-0.699983	2.18283e-47	-0.867267	3.51453e-42
cg00202166	RNF17	RNF17	-0.699586	2.58744e-47	-0.866488	4.16596e-42
cg13608874	ZBTB43	ZBTB43	-0.698056	4.96504e-47	-0.863499	7.99402e-42
cg02387618	TCF7	TCF7	-0.69728	6.89979e-47	-0.861988	1.1109e-41
cg08701621	ZNF135	ZNF135	-0.697007	7.74654e-47	-0.861456	1.24722e-41
cg05668853	RAB34	RAB34	-0.696282	1.05223e-46	-0.860047	1.69411e-41
cg08376117	MYH11	MYH11	-0.695854	1.26009e-46	-0.859217	2.02877e-41
cg22319311	TSPYL5	TSPYL5	-0.695669	1.36193e-46	-0.858859	2.19273e-41
cg19755435	GPR65	GPR65	-0.695301	1.59017e-46	-0.858145	2.56018e-41
cg02883230	PARP6	PARP6	-0.69443	2.29096e-46	-0.856461	3.68843e-41
cg24749672	BIN2	BIN2	-0.694404	2.3161e-46	-0.856411	3.72887e-41
cg19964192	MAGEA10	MAGEA10	-0.694225	2.49625e-46	-0.856065	4.01888e-41
cg20401567	HOXB2	HOXB2	-0.693921	2.83467e-46	-0.855478	4.5637e-41
cg14556909	BIN2	BIN2	-0.693423	3.48896e-46	-0.854519	5.61705e-41
cg23551720	HOXB3	HOXB3	-0.693373	3.56167e-46	-0.854423	5.73407e-41
cg22455392	C5orf58	C5orf58	-0.693084	4.01718e-46	-0.853867	6.46738e-41
cg12016437	ZNF518B	ZNF518B	-0.692337	5.47971e-46	-0.852431	8.8219e-41
cg27565966	CD19	CD19	-0.691745	7.00516e-46	-0.851294	1.12777e-40
cg02835214	ZNF134	ZNF134	-0.691177	8.858e-46	-0.850206	1.42605e-40
cg07697981	ZNF134	ZNF134	-0.690634	1.10833e-45	-0.849167	1.78429e-40
cg14554618	NAIF1	NAIF1	-0.690586	1.13058e-45	-0.849075	1.82009e-40
cg12472603	MXRA7	MXRA7	-0.68904	2.13334e-45	-0.846125	3.43439e-40
cg06376992	RASGRF1	RASGRF1	-0.688753	2.39853e-45	-0.84558	3.8613e-40
cg15747595	TSPYL5	TSPYL5	-0.688376	2.79842e-45	-0.844863	4.50504e-40
cg09307985	COX7A1	COX7A1	-0.688247	2.94935e-45	-0.844618	4.74799e-40
cg21099470	ZNF518B	ZNF518B	-0.688214	2.99021e-45	-0.844554	4.81373e-40
cg14830003	DNALI1	DNALI1	-0.6881	3.13221e-45	-0.844338	5.04229e-40
cg00755064	STK31	STK31	-0.687902	3.39599e-45	-0.843961	5.4669e-40
cg05001531	RBPMS	RBPMS	-0.68788	3.42662e-45	-0.84392	5.51617e-40
cg21652012	GABRP	GABRP	-0.687874	3.4339e-45	-0.84391	5.52786e-40
cg10132157	PARP6	PARP6	-0.686814	5.28448e-45	-0.8419	8.50684e-40
cg18727948	ZNF595	ZNF595	-0.685543	8.84057e-45	-0.839497	1.42313e-39
cg17331904	STK31	STK31	-0.685225	1.00492e-44	-0.838898	1.61768e-39
cg12045875	DDX43	DDX43	-0.68517	1.02766e-44	-0.838794	1.65427e-39
cg20546778	GDAP1	GDAP1	-0.684822	1.18222e-44	-0.838139	1.90306e-39
cg15610777	CALHM3	CALHM3	-0.68423	1.49972e-44	-0.837025	2.41415e-39
cg01962727	ANKRD26P1	ANKRD26P1	-0.683894	1.71636e-44	-0.836393	2.76287e-39
cg23504215	TDRD1	TDRD1	-0.683844	1.75109e-44	-0.836299	2.81874e-39
cg10894512	ACTA2	ACTA2	-0.683634	1.90481e-44	-0.835905	3.06617e-39
cg18246056	CLDN18	CLDN18	-0.683622	1.9142e-44	-0.835882	3.08127e-39
cg01758575	CD19	CD19	-0.682824	2.63314e-44	-0.834387	4.23852e-39
cg06907626	NPC1L1	NPC1L1	-0.682518	2.9754e-44	-0.833813	4.78942e-39
cg22188918	CLDN15	CLDN15	-0.682496	3.00163e-44	-0.833772	4.8316e-39
cg13445199	ZNF518B	ZNF518B	-0.681867	3.8566e-44	-0.832595	6.20778e-39
cg02283931	SDR42E1	SDR42E1	-0.681652	4.2012e-44	-0.832193	6.76241e-39
cg16295725	ZNF518B	ZNF518B	-0.681545	4.38358e-44	-0.831993	7.05595e-39
cg25274052	PARP6	PARP6	-0.680928	5.59849e-44	-0.830843	9.01143e-39
cg22762745	TNK2	TNK2	-0.680705	6.11494e-44	-0.830427	9.84267e-39
cg17253459	OLFML3	OLFML3	-0.679762	8.87784e-44	-0.828671	1.42898e-38
cg14597739	LTA	LTA	-0.679525	9.74871e-44	-0.82823	1.56914e-38
cg18795809	ZNF518B	ZNF518B	-0.67929	1.06927e-43	-0.827795	1.72107e-38
cg21816330	RAB34	RAB34	-0.679244	1.08875e-43	-0.827709	1.75242e-38
cg24757310	AC016747.3	AC016747.3	-0.679152	1.12894e-43	-0.827538	1.8171e-38
cg03803071	ZNF43	ZNF43	-0.678515	1.45008e-43	-0.826357	2.33397e-38
cg08124867	NAA11	NAA11	-0.678386	1.52525e-43	-0.826118	2.45495e-38
cg20607331	ZNF549	ZNF549	-0.678193	1.64509e-43	-0.825761	2.64781e-38
cg04886060	SDR42E1	SDR42E1	-0.678096	1.70918e-43	-0.825581	2.75095e-38
cg19586702	MKRN9P	MKRN9P	-0.677942	1.81556e-43	-0.825295	2.92216e-38
cg13774987	SLC19A3	SLC19A3	-0.677742	1.96314e-43	-0.824926	3.15967e-38
cg02296171	PTH2R	PTH2R	-0.677463	2.18964e-43	-0.82441	3.52421e-38
cg23632389	ASPSCR1	ASPSCR1	-0.677356	2.28307e-43	-0.824212	3.67455e-38
cg19235339	RNLS	RNLS	-0.67711	2.51349e-43	-0.823757	4.04538e-38
cg05547888	ZNF134	ZNF134	-0.677097	2.5263e-43	-0.823733	4.06598e-38
cg05037927	AC016747.3	AC016747.3	-0.67707	2.55256e-43	-0.823684	4.10822e-38
cg01601746	ZNF549	ZNF549	-0.677052	2.57056e-43	-0.823651	4.13716e-38
cg21237418	RAB34	RAB34	-0.676819	2.81577e-43	-0.82322	4.53178e-38
cg17382990	SYT8	SYT8	-0.676584	3.08598e-43	-0.822786	4.96664e-38
cg10410852	PLA2G12B	PLA2G12B	-0.676347	3.3831e-43	-0.822351	5.4448e-38
cg23284609	CMBL	CMBL	-0.676134	3.67548e-43	-0.821958	5.91532e-38
cg00082235	IFFO1	IFFO1	-0.675936	3.9695e-43	-0.821594	6.38848e-38
cg11186754	PDLIM7	PDLIM7	-0.675903	4.02147e-43	-0.821532	6.47207e-38
cg15167155	ZNF347	ZNF347	-0.675879	4.05922e-43	-0.821488	6.53278e-38
cg24010988	OOEP	OOEP	-0.67577	4.23456e-43	-0.821287	6.81493e-38
cg08949143	LINC00426	LINC00426	-0.675568	4.58026e-43	-0.820915	7.37125e-38
cg01914107	PALLD	PALLD	-0.674865	6.01334e-43	-0.819624	9.67751e-38
cg11103390	ECHDC3	ECHDC3	-0.674824	6.10888e-43	-0.819549	9.8312e-38
cg25545401	PLEKHG4	PLEKHG4	-0.674799	6.16783e-43	-0.819503	9.92601e-38
cg12873610	RAB34	RAB34	-0.674674	6.47427e-43	-0.819273	1.04191e-37
cg14067244	NAIF1	NAIF1	-0.674621	6.60927e-43	-0.819175	1.06363e-37
cg18559579	PTH2R	PTH2R	-0.674592	6.68293e-43	-0.819122	1.07548e-37
cg03408619	RBPMS	RBPMS	-0.674175	7.85057e-43	-0.818358	1.26338e-37
cg13821008	WIPF1	WIPF1	-0.67414	7.95678e-43	-0.818294	1.28046e-37
cg02512860	CLDN15	CLDN15	-0.674071	8.17319e-43	-0.818166	1.31528e-37
cg14108978	ARHGEF17	ARHGEF17	-0.673749	9.25163e-43	-0.817577	1.48882e-37
cg20811755	HOXB2	HOXB2	-0.673743	9.27295e-43	-0.817566	1.49224e-37
cg15989594	FOXRED2	FOXRED2	-0.673487	1.02333e-42	-0.817098	1.64677e-37
cg01979888	IFFO1	IFFO1	-0.673466	1.03176e-42	-0.817059	1.66032e-37
cg00447018	LINC00221	LINC00221	-0.673037	1.21658e-42	-0.816275	1.95774e-37
cg13542964	ZNF518B	ZNF518B	-0.67301	1.2292e-42	-0.816225	1.97803e-37
cg08294267	PARP6	PARP6	-0.672527	1.47981e-42	-0.815342	2.3813e-37
cg23352695	EVI2A	EVI2A	-0.67178	1.96916e-42	-0.813981	3.16873e-37
cg18113994	ZNF134	ZNF134	-0.671402	2.27487e-42	-0.813292	3.66066e-37
cg20535085	SLAMF1	SLAMF1	-0.670597	3.09159e-42	-0.811828	4.97487e-37
cg13332729	TCAM1P	TCAM1P	-0.67011	3.72048e-42	-0.810943	5.98681e-37
cg17969560	LTBP3	LTBP3	-0.669636	4.45351e-42	-0.810083	7.16633e-37
cg16491185	LINC00221	LINC00221	-0.669163	5.32756e-42	-0.809226	8.57274e-37
cg26147678	AC016747.3	AC016747.3	-0.669142	5.36985e-42	-0.809188	8.64073e-37
cg21874832	FAM178B	FAM178B	-0.668544	6.73267e-42	-0.808105	1.08336e-36
cg13249256	MAEL	MAEL	-0.66839	7.13395e-42	-0.807828	1.14792e-36
cg22494932	ZFP57	ZFP57	-0.668365	7.20142e-42	-0.807782	1.15877e-36
cg05991820	ECHDC3	ECHDC3	-0.668012	8.2281e-42	-0.807144	1.32397e-36
cg09534159	ZNF518B	ZNF518B	-0.667581	9.6765e-42	-0.806366	1.55702e-36
cg17655978	ZNF134	ZNF134	-0.667439	1.02042e-41	-0.806111	1.64192e-36
cg19501190	ARHGEF17	ARHGEF17	-0.667287	1.08042e-41	-0.805837	1.73845e-36
cg23995914	ZNF518B	ZNF518B	-0.666679	1.35751e-41	-0.804741	2.18428e-36
cg16328106	AC016747.3	AC016747.3	-0.666675	1.35958e-41	-0.804733	2.18761e-36
cg17524637	ZNF518B	ZNF518B	-0.666496	1.45358e-41	-0.804412	2.33884e-36
cg09015566	ZNF595	ZNF595	-0.666073	1.7031e-41	-0.803651	2.7403e-36
cg03526142	SLFN12L	SLFN12L	-0.665815	1.87546e-41	-0.803187	3.01762e-36
cg08032476	RAB34	RAB34	-0.665387	2.19981e-41	-0.80242	3.53947e-36
cg19117051	SLC44A4	SLC44A4	-0.665204	2.35519e-41	-0.802091	3.78946e-36
cg17169196	LTA	LTA	-0.664525	3.03168e-41	-0.800875	4.87789e-36
cg15693572	ZNF385D	ZNF385D	0.664108	3.54016e-41	0.800127	5.69597e-36
cg24608385	MIEN1	MIEN1	0.663906	3.81539e-41	0.799766	6.13877e-36
cg04511534	GGT6	GGT6	-0.663606	4.2646e-41	-0.799229	6.86149e-36
cg02800711	USH1C	USH1C	-0.663511	4.4168e-41	-0.79906	7.10632e-36
cg23052615	ZNF347	ZNF347	-0.663121	5.10258e-41	-0.798363	8.20965e-36
cg17188169	DDX43	DDX43	-0.663044	5.24875e-41	-0.798227	8.44476e-36
cg11259628	ZNF134	ZNF134	-0.662575	6.24007e-41	-0.797391	1.00396e-35
cg18158151	AC016747.3	AC016747.3	-0.662388	6.68599e-41	-0.797057	1.0757e-35
cg18301583	ZNF415	ZNF415	-0.662289	6.93562e-41	-0.79688	1.11586e-35
cg19047660	HOXB2	HOXB2	-0.662197	7.17299e-41	-0.796717	1.15404e-35
cg01232511	PRSS21	PRSS21	-0.662022	7.65023e-41	-0.796406	1.23081e-35
cg16697731	ZNF549	ZNF549	-0.661953	7.84779e-41	-0.796282	1.26259e-35
cg00141162	HCLS1	HCLS1	-0.661814	8.26011e-41	-0.796034	1.32892e-35
cg06809675	GTSF1	GTSF1	-0.661727	8.529e-41	-0.795879	1.37217e-35
cg26538442	CES3	CES3	-0.661673	8.70052e-41	-0.795783	1.39976e-35
cg07382070	POPDC2	POPDC2	-0.661528	9.17397e-41	-0.795527	1.47592e-35
cg15278682	TACR2	TACR2	-0.661429	9.51515e-41	-0.79535	1.5308e-35
cg23983315	MLXIPL	MLXIPL	0.661407	9.59062e-41	0.795312	1.54293e-35
cg01739381	OOEP	OOEP	-0.661191	1.03849e-40	-0.794926	1.6707e-35
cg10334767	ZNF518B	ZNF518B	-0.661123	1.06468e-40	-0.794806	1.71282e-35
cg01982533	AXIN2	AXIN2	-0.659782	1.73842e-40	-0.792428	2.7967e-35
cg24772388	GYPC	GYPC	-0.659463	1.95328e-40	-0.791863	3.14234e-35
cg17615007	ZNF134	ZNF134	-0.657828	3.53718e-40	-0.788976	5.6904e-35
cg17757848	MAEL	MAEL	-0.657495	3.99049e-40	-0.788388	6.41963e-35
cg03089651	ARHGAP30	ARHGAP30	-0.657412	4.11181e-40	-0.788243	6.61475e-35
cg27526892	ARHGEF16	ARHGEF16	-0.657229	4.39335e-40	-0.78792	7.06763e-35
cg18754342	GUCY2C	GUCY2C	-0.656896	4.9556e-40	-0.787333	7.97207e-35
cg07280731	PRSS21	PRSS21	-0.656667	5.38099e-40	-0.786932	8.65634e-35
cg18512948	REC8	REC8	-0.656493	5.73012e-40	-0.786625	9.21792e-35
cg01765930	MFNG	MFNG	-0.656458	5.80178e-40	-0.786564	9.33315e-35
cg24152605	ZFP28	ZFP28	-0.656294	6.15616e-40	-0.786275	9.90316e-35
cg22803868	RAB34	RAB34	-0.656079	6.64956e-40	-0.785899	1.06968e-34
cg13002957	CLDN18	CLDN18	-0.655981	6.89032e-40	-0.785725	1.1084e-34
cg02697649	FZD7	FZD7	-0.65595	6.96774e-40	-0.785671	1.12085e-34
cg04685962	NKD1	NKD1	-0.655856	7.20644e-40	-0.785506	1.15924e-34
cg27394566	PLD4	PLD4	-0.655735	7.52507e-40	-0.785295	1.21049e-34
cg03005603	ZNF880	ZNF880	-0.655431	8.39415e-40	-0.784761	1.35028e-34
cg24612198	CD3E	CD3E	-0.655394	8.50731e-40	-0.784696	1.36848e-34
cg02473540	ZNF135	ZNF135	-0.655196	9.13158e-40	-0.78435	1.46889e-34
cg16159313	ACY1	ACY1	-0.655112	9.41246e-40	-0.784202	1.51406e-34
cg22135105	PRDM5	PRDM5	-0.654757	1.06862e-39	-0.783581	1.71894e-34
cg13644629	ZNF549	ZNF549	-0.654587	1.13585e-39	-0.783283	1.82708e-34
cg04673825	ZNF518B	ZNF518B	-0.654345	1.23829e-39	-0.78286	1.99184e-34
cg05292954	ZFP28	ZFP28	-0.654138	1.3334e-39	-0.782498	2.14482e-34
cg21171625	DNALI1	DNALI1	-0.654051	1.37545e-39	-0.782346	2.21245e-34
cg16644177	ZNF134	ZNF134	-0.653968	1.41673e-39	-0.782201	2.27882e-34
cg05384198	TBC1D2	TBC1D2	-0.653753	1.53e-39	-0.781825	2.461e-34
cg23181170	GABRP	GABRP	-0.653297	1.80009e-39	-0.781028	2.89543e-34
cg00256785	CHFR	CHFR	-0.653059	1.95856e-39	-0.780615	3.15031e-34
cg06958535	LAX1	LAX1	-0.652984	2.01182e-39	-0.780483	3.23595e-34
cg14558114	THNSL2	THNSL2	-0.652889	2.08054e-39	-0.780318	3.34647e-34
cg23331961	PARP6	PARP6	-0.652769	2.17127e-39	-0.780109	3.49238e-34
cg00465958	LINC01006	LINC01006	-0.652174	2.68221e-39	-0.779072	4.31418e-34
cg01579024	RANBP17	RANBP17	-0.65211	2.74378e-39	-0.778961	4.41318e-34
cg09004691	F2	F2	-0.651825	3.03544e-39	-0.778465	4.88226e-34
cg27414655	PRDM5	PRDM5	-0.651614	3.27015e-39	-0.778099	5.25974e-34
cg14859324	GABRB3	GABRB3	-0.65152	3.38049e-39	-0.777936	5.43717e-34
cg14164596	HPX	HPX	-0.651333	3.61132e-39	-0.777611	5.80842e-34
cg12557114	WISP3	WISP3	-0.651303	3.65073e-39	-0.777558	5.87176e-34
cg02776448	NEU1	NEU1	-0.650564	4.73795e-39	-0.776276	7.62038e-34
cg12653510	XIST	XIST	-0.650398	5.02361e-39	-0.775987	8.07977e-34
cg11597277	SUMO1P1	SUMO1P1	-0.649855	6.07877e-39	-0.775048	9.7768e-34
cg16209444	ACOX2	ACOX2	-0.649815	6.16608e-39	-0.774978	9.91716e-34
cg15066197	GABRB3	GABRB3	-0.649399	7.13409e-39	-0.77426	1.1474e-33
cg08695773	ESRRAP2	ESRRAP2	-0.649259	7.49351e-39	-0.774017	1.2052e-33
cg13734833	MRGPRF	MRGPRF	-0.649248	7.5222e-39	-0.773998	1.2098e-33
cg15038664	ZNF347	ZNF347	-0.649179	7.70782e-39	-0.773878	1.23965e-33
cg14145653	INSL6	INSL6	-0.649076	7.99001e-39	-0.773701	1.28503e-33
cg18556834	REC8	REC8	-0.648782	8.85698e-39	-0.773193	1.42445e-33
cg25059588	DES	DES	-0.648716	9.0642e-39	-0.773078	1.45777e-33
cg03555227	RANBP17	RANBP17	-0.648703	9.10434e-39	-0.773057	1.46421e-33
cg25451874	ZNF569	ZNF569	-0.648517	9.7186e-39	-0.772734	1.56299e-33
cg11084308	KLHL17	KLHL17	-0.648286	1.05349e-38	-0.772336	1.69426e-33
cg27537628	CCDC106	CCDC106	-0.648093	1.12667e-38	-0.772004	1.81195e-33
cg21820890	PLA2G12B	PLA2G12B	-0.647629	1.32482e-38	-0.771204	2.1306e-33
cg03966685	CYP2W1	CYP2W1	-0.647041	1.62564e-38	-0.770192	2.61438e-33
cg03596167	ERN2	ERN2	-0.646375	2.04895e-38	-0.769046	3.29513e-33
cg18686527	RAB34	RAB34	-0.646362	2.05772e-38	-0.769025	3.3092e-33
cg07474957	PPP1R18	PPP1R18	-0.646348	2.06782e-38	-0.769001	3.32543e-33
cg04586579	SDR42E1	SDR42E1	-0.646109	2.24645e-38	-0.76859	3.61268e-33
cg09932747	NEU1	NEU1	-0.646001	2.33243e-38	-0.768404	3.75092e-33
cg03452174	RAB34	RAB34	-0.645734	2.55823e-38	-0.767946	4.11402e-33
cg07798610	PRSS21	PRSS21	-0.64568	2.60598e-38	-0.767855	4.19077e-33
cg04812509	RNLS	RNLS	-0.64561	2.66986e-38	-0.767735	4.29348e-33
cg12582959	CCDC106	CCDC106	-0.645423	2.8481e-38	-0.767414	4.58008e-33
cg01404317	SPG20	SPG20	-0.645232	3.0431e-38	-0.767086	4.89365e-33
cg11197945	CLDN18	CLDN18	-0.644922	3.38667e-38	-0.766555	5.4461e-33
cg00907920	RHOXF1	RHOXF1	-0.644484	3.93749e-38	-0.765806	6.33184e-33
cg13254286	ITGAE	ITGAE	0.644326	4.15877e-38	0.765535	6.68763e-33
cg20691205	SPG20	SPG20	-0.643935	4.75708e-38	-0.764867	7.64972e-33
cg17275162	ASGR2	ASGR2	-0.643671	5.20775e-38	-0.764417	8.37437e-33
cg02295078	ZNF287	ZNF287	-0.643453	5.61285e-38	-0.764044	9.02575e-33
cg21056036	TUBA3C	TUBA3C	-0.643198	6.12606e-38	-0.763609	9.85094e-33
cg24724633	ZFP82	ZFP82	-0.643092	6.35255e-38	-0.763428	1.02151e-32
cg13726463	COX6A2	COX6A2	-0.642861	6.87388e-38	-0.763036	1.10533e-32
cg20444218	ARHGEF17	ARHGEF17	-0.642815	6.98464e-38	-0.762956	1.12314e-32
cg22922289	ZNF134	ZNF134	-0.642046	9.08353e-38	-0.761647	1.46063e-32
cg26356061	ZNF418	ZNF418	-0.641882	9.60504e-38	-0.761368	1.54448e-32
cg12028842	CCNE1	CCNE1	-0.641837	9.75378e-38	-0.761292	1.56839e-32
cg25732028	HOXB2	HOXB2	-0.641669	1.03288e-37	-0.761006	1.66084e-32
cg11081729	ZNF347	ZNF347	-0.641496	1.09548e-37	-0.760712	1.76149e-32
cg08036514	PLEKHG4	PLEKHG4	-0.641237	1.19667e-37	-0.760272	1.92418e-32
cg21712019	FUZ	FUZ	-0.64119	1.21579e-37	-0.760192	1.95492e-32
cg15698795	TBC1D10C	TBC1D10C	-0.641163	1.22701e-37	-0.760147	1.97295e-32
cg20402783	HOXC10	HOXC10	-0.640789	1.39346e-37	-0.759511	2.24057e-32
cg01312482	ZNF879	ZNF879	-0.640703	1.43484e-37	-0.759365	2.30709e-32
cg23737737	IFFO1	IFFO1	-0.640587	1.4926e-37	-0.759168	2.39995e-32
cg08124399	DDX43	DDX43	-0.640528	1.52273e-37	-0.759068	2.44838e-32
cg13716619	NEU1	NEU1	-0.640045	1.79329e-37	-0.75825	2.8834e-32
cg07326665	PDIA2	PDIA2	-0.639969	1.83996e-37	-0.758122	2.95841e-32
cg21537383	ZNF43	ZNF43	-0.639813	1.93981e-37	-0.757858	3.11894e-32
cg21999229	LTA	LTA	-0.639709	2.00936e-37	-0.757681	3.23076e-32
cg25251621	RASGEF1C	RASGEF1C	-0.639083	2.48303e-37	-0.756622	3.99231e-32
cg11398523	FUZ	FUZ	-0.638855	2.68162e-37	-0.756236	4.31158e-32
cg16313910	SOX30	SOX30	-0.638834	2.70055e-37	-0.756201	4.34201e-32
cg24730564	LINC00221	LINC00221	-0.638709	2.81664e-37	-0.75599	4.52862e-32
cg14202477	GRHL2	GRHL2	-0.638617	2.9053e-37	-0.755835	4.67114e-32
cg03564201	ZNF662	ZNF662	-0.638608	2.91459e-37	-0.755819	4.68605e-32
cg23405039	AC016747.3	AC016747.3	-0.638451	3.07289e-37	-0.755554	4.94053e-32
cg02167021	HCLS1	HCLS1	-0.638325	3.20528e-37	-0.755342	5.15335e-32
cg17936488	FAM78A	FAM78A	-0.63796	3.62406e-37	-0.754726	5.82661e-32
cg19208331	MLH1	MLH1	-0.637715	3.93512e-37	-0.754313	6.32669e-32
cg26087117	ZNF415	ZNF415	-0.637464	4.28136e-37	-0.75389	6.88332e-32
cg19456938	TIGIT	TIGIT	-0.637439	4.31741e-37	-0.753848	6.94123e-32
cg05339066	RNLS	RNLS	-0.637408	4.3617e-37	-0.753797	7.01239e-32
cg18542098	SYNE4	SYNE4	-0.636931	5.11898e-37	-0.752992	8.22983e-32
cg16473141	REC8	REC8	-0.636658	5.60807e-37	-0.752534	9.01609e-32
cg08496742	CCDC106	CCDC106	-0.636583	5.75054e-37	-0.752408	9.24509e-32
cg19852344	CHFR	CHFR	-0.636143	6.66166e-37	-0.751668	1.07098e-31
cg15518883	SIT1	SIT1	-0.63604	6.89508e-37	-0.751495	1.1085e-31
cg12801329	GAD1	GAD1	0.635627	7.91252e-37	0.750802	1.27206e-31
cg08839210	RAB34	RAB34	-0.635428	8.4562e-37	-0.750467	1.35946e-31
cg05487105	CLDN18	CLDN18	-0.635414	8.49355e-37	-0.750445	1.36546e-31
cg16425038	REC8	REC8	-0.635396	8.54595e-37	-0.750414	1.37387e-31
cg14264994	CTCFL	CTCFL	-0.635238	9.00784e-37	-0.750149	1.44812e-31
cg24544105	DQX1	DQX1	-0.635178	9.18932e-37	-0.750048	1.47728e-31
cg00982641	C5orf58	C5orf58	-0.635133	9.32705e-37	-0.749973	1.49942e-31
cg19974994	CT83	CT83	-0.634934	9.96482e-37	-0.74964	1.60193e-31
cg08875705	IFFO1	IFFO1	-0.634931	9.97646e-37	-0.749634	1.6038e-31
cg06108510	MLH1	MLH1	-0.634241	1.25428e-36	-0.74848	2.01635e-31
cg08843314	CXCR3	CXCR3	-0.634181	1.27967e-36	-0.748378	2.05715e-31
cg12142445	ZNF813	ZNF813	-0.634149	1.2933e-36	-0.748325	2.07904e-31
cg06417125	C5orf58	C5orf58	-0.633498	1.60392e-36	-0.747238	2.57836e-31
cg16021126	SERP2	SERP2	-0.632921	1.94071e-36	-0.746275	3.11975e-31
cg08849574	ZNF134	ZNF134	-0.632629	2.1372e-36	-0.745787	3.43559e-31
cg13075322	SNHG14	SNHG14	0.632582	2.17064e-36	0.745709	3.48932e-31
cg09296212	NAIF1	NAIF1	-0.632578	2.17324e-36	-0.745702	3.49348e-31
cg12090003	BST2	BST2	-0.632439	2.27511e-36	-0.745471	3.65721e-31
cg02703870	SDR42E1	SDR42E1	-0.632083	2.55786e-36	-0.744878	4.11171e-31
cg04695796	CAMK1	CAMK1	-0.631703	2.8986e-36	-0.744244	4.65941e-31
cg19302410	PRR19	PRR19	-0.631541	3.05633e-36	-0.743976	4.91292e-31
cg23030894	ZNF585B	ZNF585B	-0.631248	3.36511e-36	-0.743488	5.40924e-31
cg00444059	COX6A2	COX6A2	-0.631215	3.40206e-36	-0.743433	5.4686e-31
cg08051964	SNHG14	SNHG14	0.631206	3.41138e-36	0.743419	5.48355e-31
cg19989295	REC8	REC8	-0.631063	3.57531e-36	-0.743181	5.74703e-31
cg18572214	ASB2	ASB2	-0.630898	3.77424e-36	-0.742906	6.06675e-31
cg07651914	CLDN15	CLDN15	-0.63083	3.85961e-36	-0.742793	6.20393e-31
cg15073283	LIPG	LIPG	-0.630711	4.01218e-36	-0.742596	6.44914e-31
cg25724712	IGSF23	IGSF23	-0.630327	4.54903e-36	-0.741959	7.31203e-31
cg23957643	EPS8L3	EPS8L3	-0.630292	4.60138e-36	-0.741901	7.39612e-31
cg19114576	KRT20	KRT20	-0.629915	5.20486e-36	-0.741275	8.36608e-31
cg25886284	ZFP82	ZFP82	-0.629784	5.43098e-36	-0.741059	8.72949e-31
cg14097019	ZNF287	ZNF287	-0.629781	5.43694e-36	-0.741053	8.739e-31
cg24571794	RASGEF1C	RASGEF1C	-0.629757	5.47965e-36	-0.741013	8.8076e-31
cg13871633	ZNF662	ZNF662	-0.629633	5.70539e-36	-0.740808	9.17039e-31
cg00045607	ARHGAP30	ARHGAP30	-0.629589	5.78803e-36	-0.740735	9.30315e-31
cg10293297	ITFG3	ITFG3	-0.629441	6.07495e-36	-0.740489	9.76427e-31
cg03192963	MLH1	MLH1	-0.629307	6.34595e-36	-0.740267	1.01998e-30
cg16563370	SLFN13	SLFN13	-0.629239	6.48825e-36	-0.740155	1.04284e-30
cg01496203	PRDM5	PRDM5	-0.629065	6.86586e-36	-0.739867	1.10353e-30
cg17684296	ZNF549	ZNF549	-0.629029	6.94558e-36	-0.739808	1.11634e-30
cg18675097	NKAPL	NKAPL	-0.628956	7.11301e-36	-0.739687	1.14324e-30
cg12851504	MLH1	MLH1	-0.628149	9.24354e-36	-0.738353	1.48566e-30
cg07383535	SOX30	SOX30	-0.628132	9.29369e-36	-0.738326	1.49371e-30
cg13195955	NEU1	NEU1	-0.627927	9.93263e-36	-0.737987	1.59639e-30
cg03853987	CHST10	CHST10	-0.627869	1.01218e-35	-0.737891	1.62678e-30
cg27331401	MLH1	MLH1	-0.627842	1.02096e-35	-0.737847	1.64089e-30
cg13022129	PHYHD1	PHYHD1	-0.627831	1.02461e-35	-0.737828	1.64674e-30
cg18384097	PTPN7	PTPN7	-0.627796	1.03652e-35	-0.73777	1.66588e-30
cg25671438	ACAP1	ACAP1	-0.62778	1.04173e-35	-0.737744	1.67424e-30
cg00550340	CDR2L	CDR2L	-0.627695	1.07097e-35	-0.737603	1.72121e-30
cg08515989	ASPHD1	ASPHD1	-0.627621	1.09665e-35	-0.737482	1.76248e-30
cg01410453	DQX1	DQX1	-0.627504	1.13896e-35	-0.737289	1.83047e-30
cg06577710	HCLS1	HCLS1	-0.627483	1.14693e-35	-0.737253	1.84326e-30
cg02612618	ZNF43	ZNF43	-0.627437	1.16404e-35	-0.737178	1.87075e-30
cg19283506	CHST10	CHST10	-0.627435	1.16492e-35	-0.737174	1.87216e-30
cg03616357	MAP9	MAP9	-0.627356	1.19483e-35	-0.737045	1.92021e-30
cg01039355	ZNF556	ZNF556	-0.627007	1.33753e-35	-0.736469	2.14953e-30
cg22731359	ZNF256	ZNF256	-0.62695	1.36265e-35	-0.736374	2.18989e-30
cg02633729	DNM3OS	DNM3OS	-0.626835	1.41391e-35	-0.736186	2.27225e-30
cg19442149	FUT3	FUT3	-0.626497	1.57681e-35	-0.735629	2.53402e-30
cg22730830	PRSS21	PRSS21	-0.626425	1.61406e-35	-0.73551	2.59388e-30
cg03146949	ZNF542P	ZNF542P	-0.626364	1.64574e-35	-0.73541	2.64476e-30
cg12165338	GSPT2	GSPT2	-0.626131	1.77411e-35	-0.735027	2.85105e-30
cg05709124	C2orf82	C2orf82	0.625946	1.88309e-35	0.734722	3.02617e-30
cg26413432	RBM46	RBM46	-0.62569	2.04473e-35	-0.734301	3.28591e-30
cg14042121	MXRA7	MXRA7	-0.625605	2.10097e-35	-0.734162	3.37626e-30
cg06590608	MLH1	MLH1	-0.625355	2.27674e-35	-0.733751	3.6587e-30
cg19574395	PDLIM7	PDLIM7	-0.625235	2.3657e-35	-0.733555	3.80163e-30
cg00363813	IFFO1	IFFO1	-0.624885	2.64737e-35	-0.732979	4.25424e-30
cg21926782	AMT	AMT	-0.624767	2.7491e-35	-0.732786	4.4177e-30
cg08686960	COX7A1	COX7A1	-0.624726	2.78565e-35	-0.732718	4.47639e-30
cg02091185	RANBP17	RANBP17	-0.624702	2.80658e-35	-0.73268	4.51001e-30
cg21649442	SDR42E1	SDR42E1	-0.624689	2.81866e-35	-0.732658	4.52939e-30
cg12031863	CDIP1	CDIP1	-0.624338	3.15365e-35	-0.732083	5.06766e-30
cg12790037	MLH1	MLH1	-0.624337	3.15415e-35	-0.732082	5.06844e-30
cg19249749	CAPN8	CAPN8	-0.624306	3.1865e-35	-0.73203	5.12039e-30
cg07952391	THNSL2	THNSL2	-0.624232	3.26251e-35	-0.731909	5.2425e-30
cg13101072	FAM50B	FAM50B	-0.62417	3.32754e-35	-0.731808	5.34695e-30
cg10510478	CLDN18	CLDN18	-0.624105	3.397e-35	-0.731702	5.45854e-30
cg01645998	SDR42E1	SDR42E1	-0.623831	3.70833e-35	-0.731252	5.95877e-30
cg17780956	MAP9	MAP9	-0.623461	4.17234e-35	-0.730647	6.70433e-30
cg26296101	RHOH	RHOH	-0.623279	4.4219e-35	-0.730349	7.10529e-30
cg12105190	PPP1R18	PPP1R18	-0.623268	4.43774e-35	-0.730331	7.13069e-30
cg23894219	ANKRD65	ANKRD65	-0.623204	4.52821e-35	-0.730227	7.27602e-30
cg19763319	FUZ	FUZ	-0.622815	5.12513e-35	-0.729591	8.2351e-30
cg07965640	SPAG16	SPAG16	-0.622767	5.20477e-35	-0.729512	8.36303e-30
cg14768256	ZNF502	ZNF502	-0.622345	5.95169e-35	-0.728823	9.56311e-30
cg08358803	RANBP17	RANBP17	-0.622024	6.58919e-35	-0.7283	1.05874e-29
cg17621259	MLH1	MLH1	-0.621903	6.84744e-35	-0.728102	1.10023e-29
cg07070341	PRDM5	PRDM5	-0.621664	7.38443e-35	-0.727713	1.1865e-29
cg23008404	CLDN18	CLDN18	-0.621616	7.49939e-35	-0.727634	1.20496e-29
cg04862249	ZFP3	ZFP3	-0.621418	7.983e-35	-0.727312	1.28266e-29
cg19715094	TMEM25	TMEM25	-0.621261	8.39013e-35	-0.727056	1.34807e-29
cg19252956	DOCK8	DOCK8	-0.620943	9.27614e-35	-0.726539	1.49042e-29
cg06194738	GPSM3	GPSM3	-0.620686	1.00625e-34	-0.72612	1.61676e-29
cg03431846	REC8	REC8	-0.620608	1.03104e-34	-0.725994	1.65657e-29
cg18430128	ZNF135	ZNF135	-0.620566	1.04481e-34	-0.725926	1.67868e-29
cg20176532	ZNF256	ZNF256	-0.620468	1.07763e-34	-0.725766	1.73141e-29
cg24701270	ZNF662	ZNF662	-0.620385	1.1065e-34	-0.72563	1.77778e-29
cg22740835	DDR2	DDR2	-0.62024	1.15793e-34	-0.725396	1.86041e-29
cg25837710	MLH1	MLH1	-0.620083	1.21658e-34	-0.725141	1.95462e-29
cg00647881	S100A2	S100A2	-0.620052	1.22876e-34	-0.725089	1.97417e-29
cg07554357	NBEA	NBEA	0.62004	1.23326e-34	0.72507	1.98139e-29
cg04821708	SDR42E1	SDR42E1	-0.619876	1.2985e-34	-0.724804	2.08619e-29
cg03405515	MAP9	MAP9	-0.61981	1.32614e-34	-0.724696	2.1306e-29
cg23849078	ZNF736	ZNF736	-0.619809	1.32636e-34	-0.724695	2.13093e-29
cg02194211	FAM3D	FAM3D	-0.619764	1.34509e-34	-0.724623	2.16101e-29
cg10802132	ZNF354C	ZNF354C	-0.619762	1.34599e-34	-0.724619	2.16244e-29
cg02587988	RASGRF1	RASGRF1	-0.61972	1.36419e-34	-0.72455	2.19166e-29
cg25124433	KRT20	KRT20	-0.619434	1.49244e-34	-0.724086	2.39769e-29
cg21940081	IMP4	IMP4	-0.619366	1.52444e-34	-0.723976	2.44909e-29
cg11554650	PPP1R18	PPP1R18	-0.619023	1.698e-34	-0.723419	2.72791e-29
cg16786481	ERN2	ERN2	-0.618926	1.75006e-34	-0.723263	2.81153e-29
cg22030890	RAB32	RAB32	-0.618907	1.76093e-34	-0.723231	2.82896e-29
cg10409299	TMEM176A	TMEM176A	-0.618773	1.83638e-34	-0.723014	2.95017e-29
cg09581065	RAB40B	RAB40B	-0.618748	1.85073e-34	-0.722974	2.9732e-29
cg01519063	GRHL2	GRHL2	-0.618534	1.97893e-34	-0.722628	3.17913e-29
cg16756389	ESRRAP2	ESRRAP2	-0.618504	1.99776e-34	-0.722579	3.20937e-29
cg07464716	SOX30	SOX30	-0.618211	2.18937e-34	-0.722105	3.51716e-29
cg05495879	ZNF470	ZNF470	0.618167	2.22014e-34	0.722033	3.56657e-29
cg17100176	FAIM3	FAIM3	-0.617983	2.35137e-34	-0.721735	3.77736e-29
cg13155001	PRDM5	PRDM5	-0.617928	2.39206e-34	-0.721646	3.8427e-29
cg11717280	XIST	XIST	-0.617915	2.40207e-34	-0.721625	3.85875e-29
cg17463527	SGK2	SGK2	-0.617637	2.61992e-34	-0.721175	4.20869e-29
cg00579402	FUT6	FUT6	-0.617433	2.79191e-34	-0.720846	4.48495e-29
cg23484087	ZNF256	ZNF256	-0.617244	2.96097e-34	-0.720541	4.7565e-29
cg18628371	REC8	REC8	-0.617135	3.06416e-34	-0.720364	4.92223e-29
cg25316172	CYFIP2	CYFIP2	-0.616939	3.25675e-34	-0.720048	5.23157e-29
cg09549813	CDIP1	CDIP1	-0.616807	3.39311e-34	-0.719835	5.45059e-29
cg24985459	MLH1	MLH1	-0.616805	3.39559e-34	-0.719831	5.45455e-29
cg16882226	CHST10	CHST10	-0.616789	3.4122e-34	-0.719806	5.48119e-29
cg18490616	THNSL2	THNSL2	-0.616416	3.83241e-34	-0.719203	6.15616e-29
cg21163717	DOK2	DOK2	-0.616404	3.84644e-34	-0.719184	6.17865e-29
cg02530437	RAB34	RAB34	-0.616116	4.20637e-34	-0.71872	6.75678e-29
cg10147797	SDR42E1	SDR42E1	-0.615645	4.86799e-34	-0.717961	7.8195e-29
cg06151718	DQX1	DQX1	-0.61547	5.13922e-34	-0.71768	8.25514e-29
cg04983151	ALS2CR11	ALS2CR11	-0.615328	5.37071e-34	-0.717451	8.62692e-29
cg23369564	PLEKHO1	PLEKHO1	-0.615168	5.64204e-34	-0.717194	9.0627e-29
cg21780393	HOXB2	HOXB2	-0.615142	5.68835e-34	-0.717152	9.13702e-29
cg11224603	MLH1	MLH1	-0.615081	5.79721e-34	-0.717053	9.31183e-29
cg04517263	TRAF1	TRAF1	-0.614978	5.98397e-34	-0.716888	9.61174e-29
cg05733780	LINC01558	LINC01558	-0.614728	6.4657e-34	-0.716485	1.03855e-28
cg03554089	XIST	XIST	-0.614713	6.4941e-34	-0.716463	1.0431e-28
cg03629151	SDR42E1	SDR42E1	-0.613644	9.03119e-34	-0.714745	1.45061e-28
cg10334121	CLDN18	CLDN18	-0.613612	9.11896e-34	-0.714695	1.4647e-28
cg14477619	NPC1L1	NPC1L1	-0.613498	9.44451e-34	-0.714512	1.51698e-28
cg09907936	ZNF135	ZNF135	-0.61342	9.67572e-34	-0.714386	1.5541e-28
cg07064226	MLH1	MLH1	-0.613189	1.03869e-33	-0.714016	1.66832e-28
cg02573357	LAX1	LAX1	0.612953	1.11669e-33	0.713638	1.79359e-28
cg13313214	STK31	STK31	-0.612948	1.11851e-33	-0.713629	1.79651e-28
cg17818435	SOAT2	SOAT2	-0.612934	1.12324e-33	-0.713607	1.8041e-28
cg06506864	NPSR1	NPSR1	-0.612731	1.19533e-33	-0.713283	1.91986e-28
cg12963560	MAP7	MAP7	-0.612708	1.20372e-33	-0.713246	1.93333e-28
cg14184400	AMT	AMT	-0.612682	1.2137e-33	-0.713203	1.94935e-28
cg25202636	MLH1	MLH1	-0.612636	1.23067e-33	-0.713131	1.97659e-28
cg01789267	SLC28A2	SLC28A2	-0.612507	1.28057e-33	-0.712923	2.05672e-28
cg18673377	ZNF418	ZNF418	-0.612478	1.29194e-33	-0.712877	2.07497e-28
cg23882131	MRGPRF	MRGPRF	-0.612315	1.35816e-33	-0.712616	2.18132e-28
cg20136100	FERMT3	FERMT3	-0.612151	1.42779e-33	-0.712355	2.29314e-28
cg22711741	AURKC	AURKC	-0.612113	1.44459e-33	-0.712294	2.3201e-28
cg11538128	ZNF354C	ZNF354C	-0.611934	1.52611e-33	-0.712007	2.451e-28
cg25784220	ZSCAN18	ZSCAN18	-0.611903	1.54056e-33	-0.711957	2.4742e-28
cg11756214	ZNF347	ZNF347	-0.611813	1.58328e-33	-0.711814	2.54279e-28
cg11955385	HOXB2	HOXB2	-0.61181	1.58491e-33	-0.711809	2.54539e-28
cg06614206	ZNF595	ZNF595	-0.611797	1.59108e-33	-0.711789	2.55529e-28
cg05924489	AMT	AMT	-0.611277	1.86511e-33	-0.710958	2.99536e-28
cg02363526	KCNH2	KCNH2	-0.611249	1.88083e-33	-0.710914	3.0206e-28
cg00078456	MIB2	MIB2	-0.61108	1.98079e-33	-0.710643	3.18111e-28
cg02637247	FENDRR	FENDRR	0.61093	2.07344e-33	0.710403	3.32988e-28
cg14598950	MLH1	MLH1	-0.610889	2.09938e-33	-0.710338	3.37152e-28
cg17044311	ABCC2	ABCC2	-0.61088	2.10502e-33	-0.710324	3.38056e-28
cg13983903	PLK2	PLK2	-0.610865	2.11459e-33	-0.710301	3.39591e-28
cg05873889	SERP2	SERP2	-0.610619	2.27934e-33	-0.709908	3.66046e-28
cg10971790	FUZ	FUZ	-0.610435	2.41028e-33	-0.709615	3.87072e-28
cg06351481	REC8	REC8	-0.610313	2.50196e-33	-0.709419	4.01792e-28
cg22610645	ARHGEF25	ARHGEF25	-0.61024	2.55775e-33	-0.709304	4.1075e-28
cg13846866	MLH1	MLH1	-0.61018	2.60487e-33	-0.709208	4.18313e-28
cg07236207	KLHL17	KLHL17	-0.610163	2.61874e-33	-0.70918	4.20538e-28
cg02768694	M1AP	M1AP	-0.609905	2.83174e-33	-0.70877	4.54741e-28
cg23873669	RANBP17	RANBP17	-0.609847	2.88189e-33	-0.708678	4.62791e-28
cg21970554	ZFP28	ZFP28	-0.609761	2.95874e-33	-0.70854	4.7513e-28
cg18244915	ZNF569	ZNF569	-0.609638	3.07076e-33	-0.708345	4.93114e-28
cg06318837	RBM46	RBM46	-0.609627	3.08145e-33	-0.708327	4.94828e-28
cg23901700	KRT20	KRT20	-0.609381	3.31965e-33	-0.707936	5.33076e-28
cg17956609	ALKBH3	ALKBH3	-0.609086	3.63027e-33	-0.707467	5.82952e-28
cg09990481	ACTA2	ACTA2	-0.609007	3.71815e-33	-0.707341	5.9706e-28
cg18755783	SPG20	SPG20	-0.608955	3.77634e-33	-0.70726	6.064e-28
cg02251567	AMT	AMT	-0.608907	3.83199e-33	-0.707183	6.15333e-28
cg01357292	ZNF662	ZNF662	-0.60877	3.99376e-33	-0.706966	6.41307e-28
cg23497383	AC016757.3	AC016757.3	-0.608739	4.03169e-33	-0.706916	6.47393e-28
cg09328356	ASPHD1	ASPHD1	-0.60871	4.06724e-33	-0.70687	6.53097e-28
cg02343823	ZNF300	ZNF300	-0.608577	4.23429e-33	-0.706658	6.79917e-28
cg05906740	MLH1	MLH1	-0.608333	4.55824e-33	-0.706271	7.3193e-28
cg10263370	ZNF502	ZNF502	-0.608325	4.56943e-33	-0.706258	7.33722e-28
cg06681220	ZNF287	ZNF287	-0.608321	4.57542e-33	-0.706251	7.3468e-28
cg14671526	MLH1	MLH1	-0.608305	4.59709e-33	-0.706226	7.38155e-28
cg20334243	MAP9	MAP9	-0.608268	4.648e-33	-0.706168	7.46324e-28
cg05119514	ZNF256	ZNF256	-0.608193	4.75458e-33	-0.706049	7.63433e-28
cg10724867	HOXA10	HOXA10	-0.608125	4.85364e-33	-0.705941	7.79334e-28
cg15270687	ANKRD6	ANKRD6	-0.608022	5.00614e-33	-0.705778	8.03815e-28
cg13500819	MZB1	MZB1	-0.607761	5.41622e-33	-0.705364	8.69656e-28
cg18076831	MKRN9P	MKRN9P	-0.607754	5.42734e-33	-0.705353	8.71435e-28
cg01595997	CFB	CFB	-0.607665	5.57484e-33	-0.705212	8.95113e-28
cg26523005	ZNF662	ZNF662	-0.607659	5.58492e-33	-0.705202	8.96726e-28
cg15687855	ZNF502	ZNF502	-0.607637	5.62196e-33	-0.705167	9.02668e-28
cg16509569	NCKAP1L	NCKAP1L	-0.60763	5.63525e-33	-0.705155	9.04796e-28
cg11281912	ZNF585B	ZNF585B	-0.607472	5.90996e-33	-0.704904	9.48898e-28
cg11875459	ELF5	ELF5	-0.607471	5.91179e-33	-0.704903	9.49186e-28
cg05098566	PPP1R18	PPP1R18	-0.607435	5.97551e-33	-0.704846	9.5941e-28
cg19734779	ZNF287	ZNF287	-0.607359	6.11325e-33	-0.704726	9.81518e-28
cg27542341	RPP25	RPP25	-0.607175	6.46132e-33	-0.704435	1.0374e-27
cg27655935	ESRP1	ESRP1	-0.607161	6.48864e-33	-0.704412	1.04178e-27
cg18124488	SLFN11	SLFN11	0.607087	6.63406e-33	0.704296	1.06512e-27
cg25396971	ZNF879	ZNF879	-0.607021	6.76757e-33	-0.704191	1.08655e-27
cg10933003	HAND2	HAND2	-0.606994	6.82284e-33	-0.704148	1.09541e-27
cg03016571	LINC00483	LINC00483	-0.606988	6.83597e-33	-0.704138	1.09752e-27
cg23950001	ZNF134	ZNF134	-0.606977	6.85817e-33	-0.704121	1.10107e-27
cg20446334	BAIAP2	BAIAP2	-0.606549	7.79751e-33	-0.703444	1.25188e-27
cg23659134	GSTO2	GSTO2	-0.606439	8.05972e-33	-0.70327	1.29396e-27
cg09203199	CES2	CES2	-0.606369	8.2315e-33	-0.703159	1.32153e-27
cg01042334	OPLAH	OPLAH	-0.606247	8.53676e-33	-0.702966	1.37053e-27
cg08741952	ISX	ISX	-0.606136	8.82629e-33	-0.70279	1.41701e-27
cg21886367	CIDEB	CIDEB	-0.606068	9.00676e-33	-0.702684	1.44597e-27
cg03449125	CAPN5	CAPN5	-0.605912	9.43756e-33	-0.702437	1.51513e-27
cg21162304	NAA11	NAA11	-0.605655	1.01925e-32	-0.702031	1.63631e-27
cg03666441	ACAP1	ACAP1	0.605631	1.02656e-32	0.701993	1.64805e-27
cg07884764	CCDC88B	CCDC88B	-0.605431	1.08993e-32	-0.701677	1.74976e-27
cg19919989	CD180	CD180	-0.605421	1.09327e-32	-0.701661	1.75512e-27
cg06935979	MAP10	MAP10	-0.605401	1.09962e-32	-0.70163	1.7653e-27
cg23830290	RBPMS	RBPMS	-0.605334	1.12212e-32	-0.701523	1.8014e-27
cg17136126	ZNF71	ZNF71	-0.605281	1.13999e-32	-0.70144	1.83009e-27
cg13996405	SPG20	SPG20	-0.605255	1.14874e-32	-0.701399	1.84411e-27
cg15823495	HCAR1	HCAR1	-0.605121	1.19571e-32	-0.701187	1.91951e-27
cg19555708	GPSM3	GPSM3	-0.605095	1.20506e-32	-0.701146	1.93451e-27
cg20566897	IFITM1	IFITM1	-0.605069	1.21421e-32	-0.701106	1.94918e-27
cg21550442	SYNE4	SYNE4	-0.605069	1.21454e-32	-0.701105	1.9497e-27
cg01099470	IMP4	IMP4	-0.605059	1.21795e-32	-0.70109	1.95517e-27
cg14556070	ZNF256	ZNF256	-0.605047	1.22236e-32	-0.701071	1.96224e-27
cg01981445	TSTA3	TSTA3	-0.604956	1.25601e-32	-0.700927	2.01624e-27
cg21773162	ZAP70	ZAP70	-0.604932	1.26496e-32	-0.70089	2.03059e-27
cg19025430	ZNF354C	ZNF354C	-0.604756	1.33305e-32	-0.700613	2.13988e-27
cg14949892	CHFR	CHFR	0.604592	1.40005e-32	0.700353	2.24742e-27
cg04146745	ZNF662	ZNF662	-0.604533	1.42476e-32	-0.700261	2.28707e-27
cg19566405	SLFN12	SLFN12	-0.604444	1.4631e-32	-0.70012	2.34859e-27
cg07054095	ZNF549	ZNF549	-0.604357	1.50142e-32	-0.699983	2.4101e-27
cg12930727	HYAL1	HYAL1	-0.604163	1.59073e-32	-0.699678	2.55344e-27
cg18899777	GRHL2	GRHL2	-0.604117	1.61259e-32	-0.699605	2.58851e-27
cg01070760	PSMA8	PSMA8	-0.603946	1.69688e-32	-0.699336	2.72381e-27
cg00570469	OVOL3	OVOL3	-0.603852	1.74503e-32	-0.699188	2.80106e-27
cg16978004	SNHG14	SNHG14	0.603828	1.75735e-32	0.69915	2.82083e-27
cg22502153	HOXB7	HOXB7	-0.603763	1.79185e-32	-0.699047	2.8762e-27
cg06118999	RNLS	RNLS	-0.603676	1.83865e-32	-0.698911	2.95129e-27
cg07516252	REC8	REC8	-0.603468	1.95592e-32	-0.698583	3.1395e-27
cg13725599	OXT	OXT	-0.603272	2.07303e-32	-0.698275	3.32747e-27
cg03884783	ZNF569	ZNF569	-0.60325	2.08643e-32	-0.698241	3.34895e-27
cg01287476	M1AP	M1AP	-0.603119	2.16896e-32	-0.698035	3.4814e-27
cg14523810	ZNF583	ZNF583	-0.603069	2.20114e-32	-0.697957	3.53303e-27
cg12950007	ZNF528	ZNF528	-0.60297	2.26681e-32	-0.697801	3.63841e-27
cg09159050	MIB2	MIB2	-0.602878	2.32949e-32	-0.697656	3.73899e-27
cg00674365	ZNF471	ZNF471	-0.602852	2.34751e-32	-0.697616	3.7679e-27
cg13381679	SEMA4B	SEMA4B	-0.602778	2.3999e-32	-0.697499	3.85197e-27
cg19681956	RAB32	RAB32	-0.602746	2.42236e-32	-0.697449	3.88799e-27
cg01413582	PPP1R18	PPP1R18	-0.602691	2.4623e-32	-0.697362	3.95207e-27
cg05517976	HOXA10	HOXA10	-0.602689	2.4634e-32	-0.69736	3.9538e-27
cg15078211	GLI3	GLI3	0.602591	2.53602e-32	0.697206	4.07034e-27
cg02290880	CTSE	CTSE	-0.602583	2.5421e-32	-0.697193	4.08008e-27
cg05658107	RHOH	RHOH	-0.602538	2.57637e-32	-0.697122	4.13505e-27
cg09382800	ZNF736	ZNF736	-0.602437	2.6544e-32	-0.696964	4.26025e-27
cg23833452	RAB32	RAB32	-0.60239	2.69122e-32	-0.696891	4.31932e-27
cg16246961	ZNF256	ZNF256	-0.602349	2.72419e-32	-0.696826	4.37222e-27
cg13767779	CUEDC1	CUEDC1	-0.602341	2.73094e-32	-0.696813	4.38302e-27
cg00637433	MFI2	MFI2	-0.602105	2.92797e-32	-0.696443	4.69922e-27
cg27530053	FAM83E	FAM83E	-0.601986	3.03253e-32	-0.696257	4.867e-27
cg03309898	OPLAH	OPLAH	-0.601962	3.05451e-32	-0.696218	4.90224e-27
cg12555306	ZNF256	ZNF256	-0.60176	3.24231e-32	-0.695901	5.20362e-27
cg18233405	TSPYL5	TSPYL5	-0.601715	3.28502e-32	-0.695832	5.27213e-27
cg20306694	BIN2	BIN2	-0.601712	3.28833e-32	-0.695826	5.27741e-27
cg10131095	RNLS	RNLS	-0.601479	3.52154e-32	-0.695462	5.65164e-27
cg16741041	SPG20	SPG20	-0.601219	3.8023e-32	-0.695054	6.10221e-27
cg17387870	CHFR	CHFR	-0.601124	3.91012e-32	-0.694905	6.2752e-27
cg16048383	SCNN1A	SCNN1A	-0.600855	4.23235e-32	-0.694484	6.79229e-27
cg19263069	FUT3	FUT3	-0.600777	4.33111e-32	-0.694361	6.95074e-27
cg08278489	ZNF354C	ZNF354C	-0.600758	4.35526e-32	-0.694332	6.98945e-27
cg15202738	ZNF415	ZNF415	-0.600603	4.5574e-32	-0.69409	7.31381e-27
cg06665322	GPA33	GPA33	-0.600582	4.5853e-32	-0.694058	7.35853e-27
cg09060789	LSP1	LSP1	0.600512	4.68086e-32	0.693948	7.51184e-27
cg02578944	NKAPL	NKAPL	-0.600414	4.81854e-32	-0.693794	7.73275e-27
cg20848130	GJC2	GJC2	-0.600407	4.82812e-32	-0.693783	7.74807e-27
cg18875716	ZNF43	ZNF43	-0.600312	4.96402e-32	-0.693635	7.96611e-27
cg18579862	ZIK1	ZIK1	-0.600152	5.20355e-32	-0.693384	8.35045e-27
cg23732138	SDCCAG3P2	SDCCAG3P2	-0.600039	5.37763e-32	-0.693209	8.62976e-27
cg17155263	CT83	CT83	-0.600004	5.4334e-32	-0.693154	8.7192e-27
cg17861295	ZNF879	ZNF879	-0.599744	5.86401e-32	-0.692747	9.41015e-27
cg22276896	CXCL17	CXCL17	-0.599419	6.44994e-32	-0.692239	1.03503e-26
cg06807397	SERP2	SERP2	-0.5994	6.48536e-32	-0.69221	1.04071e-26
cg01046104	ZIK1	ZIK1	-0.599319	6.64041e-32	-0.692084	1.06559e-26
cg07135629	AQP1	AQP1	-0.599243	6.79008e-32	-0.691965	1.0896e-26
cg18181323	PRDM5	PRDM5	-0.599059	7.16507e-32	-0.691678	1.14976e-26
cg04675542	ZNF300	ZNF300	-0.59899	7.31111e-32	-0.691571	1.17319e-26
cg11003573	ZNF502	ZNF502	-0.598932	7.43633e-32	-0.69148	1.19328e-26
cg06685590	MYH11	MYH11	-0.598852	7.61255e-32	-0.691355	1.22155e-26
cg03217995	HOXA9	HOXA9	-0.598803	7.7224e-32	-0.691278	1.23917e-26
cg09360501	ZNF43	ZNF43	-0.598648	8.07794e-32	-0.691038	1.29621e-26
cg06981182	RNLS	RNLS	-0.598644	8.08739e-32	-0.691032	1.29772e-26
cg10602180	CLDN18	CLDN18	-0.598485	8.47223e-32	-0.690784	1.35946e-26
cg21444693	ZNF418	ZNF418	-0.59819	9.23272e-32	-0.690324	1.48148e-26
cg24419391	CLDN3	CLDN3	-0.59804	9.645e-32	-0.690091	1.54763e-26
cg07848601	RANBP17	RANBP17	-0.597945	9.91639e-32	-0.689942	1.59116e-26
cg12360029	ZNF665	ZNF665	-0.597774	1.04221e-31	-0.689676	1.6723e-26
cg11310191	NPSR1	NPSR1	-0.59734	1.1822e-31	-0.689002	1.89691e-26
cg21244086	SHF	SHF	-0.597133	1.25546e-31	-0.68868	2.01445e-26
cg20034617	TOR4A	TOR4A	-0.596814	1.37731e-31	-0.688184	2.20995e-26
cg26870460	ZNF215	ZNF215	-0.596768	1.39577e-31	-0.688113	2.23955e-26
cg10183885	SLC16A3	SLC16A3	-0.596683	1.4307e-31	-0.68798	2.29558e-26
cg25978138	ZFP57	ZFP57	-0.596567	1.47972e-31	-0.6878	2.37423e-26
cg15176213	COX7A1	COX7A1	-0.596338	1.5809e-31	-0.687445	2.53655e-26
cg12497786	FAM50B	FAM50B	-0.596244	1.62482e-31	-0.687298	2.60701e-26
cg17972013	SNHG18	SNHG18	-0.596102	1.69282e-31	-0.687078	2.7161e-26
cg13304274	ZFP82	ZFP82	-0.596102	1.69295e-31	-0.687078	2.71629e-26
cg14437551	LTA	LTA	-0.59607	1.70855e-31	-0.687029	2.7413e-26
cg00773370	SCNN1A	SCNN1A	-0.596031	1.72762e-31	-0.686969	2.77189e-26
cg24849872	ZNF287	ZNF287	-0.595892	1.79866e-31	-0.686753	2.88584e-26
cg08630279	ZNF569	ZNF569	-0.595792	1.85153e-31	-0.686598	2.97065e-26
cg19294653	PRDM5	PRDM5	-0.595589	1.96302e-31	-0.686284	3.14951e-26
cg19900515	RASGRF1	RASGRF1	-0.595363	2.09552e-31	-0.685933	3.36207e-26
cg04902856	SAP25	SAP25	-0.595294	2.13776e-31	-0.685826	3.42982e-26
cg09307284	ZNF569	ZNF569	-0.595267	2.15462e-31	-0.685784	3.45686e-26
cg22721334	ZSCAN18	ZSCAN18	-0.595207	2.19203e-31	-0.685691	3.51686e-26
cg26252281	RAB32	RAB32	-0.595029	2.3072e-31	-0.685416	3.70161e-26
cg23423382	ZNF287	ZNF287	-0.594833	2.44165e-31	-0.685112	3.91729e-26
cg03665078	TNFAIP8	TNFAIP8	-0.59468	2.55136e-31	-0.684876	4.09328e-26
cg12252759	NPC1L1	NPC1L1	-0.594674	2.55589e-31	-0.684866	4.10052e-26
cg04125586	ELF3	ELF3	-0.594657	2.56858e-31	-0.684839	4.12085e-26
cg10836392	SULT4A1	SULT4A1	-0.594634	2.58503e-31	-0.684805	4.14721e-26
cg24079361	SERP2	SERP2	-0.594569	2.63398e-31	-0.684704	4.22572e-26
cg17102984	STK31	STK31	-0.594447	2.7282e-31	-0.684515	4.37684e-26
cg15246238	FSCN1	FSCN1	-0.594213	2.91814e-31	-0.684153	4.68154e-26
cg17120273	LDB3	LDB3	-0.594072	3.03831e-31	-0.683936	4.87429e-26
cg08580836	ZNF300	ZNF300	-0.593951	3.14579e-31	-0.683749	5.0467e-26
cg18722847	ZNF502	ZNF502	-0.593675	3.40572e-31	-0.683322	5.46366e-26
cg11237751	ZNF569	ZNF569	-0.593646	3.43359e-31	-0.683278	5.50833e-26
cg07717632	TOR4A	TOR4A	-0.593543	3.53637e-31	-0.683119	5.67319e-26
cg18738906	SCNN1A	SCNN1A	-0.59347	3.61142e-31	-0.683006	5.79355e-26
cg18237551	ZNF300	ZNF300	-0.593334	3.755e-31	-0.682796	6.02384e-26
cg15060012	ZNF418	ZNF418	-0.593111	4.00202e-31	-0.682452	6.42008e-26
cg06791151	MLH1	MLH1	-0.592965	4.17322e-31	-0.682227	6.69468e-26
cg21950459	SYCP2	SYCP2	-0.592871	4.2874e-31	-0.682081	6.8778e-26
cg12400702	CAND2	CAND2	-0.592792	4.38538e-31	-0.681959	7.03494e-26
cg03966514	SPG20	SPG20	-0.592665	4.54721e-31	-0.681764	7.2945e-26
cg07178563	INPP5D	INPP5D	-0.59266	4.5539e-31	-0.681756	7.30519e-26
cg11943056	SLC44A4	SLC44A4	-0.592588	4.64778e-31	-0.681646	7.45574e-26
cg12938320	CLDN18	CLDN18	-0.592574	4.66676e-31	-0.681624	7.48614e-26
cg00420526	SLC12A4	SLC12A4	-0.592558	4.68875e-31	-0.681598	7.52137e-26
cg13530938	AC016757.3	AC016757.3	-0.59244	4.84903e-31	-0.681417	7.77842e-26
cg12166018	PARP6	PARP6	-0.592416	4.88191e-31	-0.681381	7.83112e-26
cg25073793	FAM50B	FAM50B	-0.592334	4.99816e-31	-0.681254	8.01754e-26
cg19014335	FMNL3	FMNL3	-0.592087	5.36327e-31	-0.680873	8.60317e-26
cg13033814	NEU1	NEU1	-0.591897	5.66183e-31	-0.68058	9.08203e-26
cg16732469	ZFP3	ZFP3	-0.591668	6.04336e-31	-0.680228	9.69397e-26
cg16167624	CLDN18	CLDN18	-0.591573	6.20827e-31	-0.680083	9.95844e-26
cg12379940	SERP2	SERP2	-0.591373	6.5719e-31	-0.679775	1.05417e-25
cg15112395	ZNF585B	ZNF585B	-0.591066	7.17125e-31	-0.679303	1.1503e-25
cg03277550	CENPBD1	CENPBD1	-0.591024	7.25819e-31	-0.679238	1.16423e-25
cg10193721	CIDEB	CIDEB	-0.590727	7.89755e-31	-0.678781	1.26678e-25
cg11383134	ZFP57	ZFP57	-0.590681	7.99913e-31	-0.678712	1.28307e-25
cg05811173	FAM50B	FAM50B	-0.59064	8.09448e-31	-0.678648	1.29835e-25
cg05124129	CPNE8	CPNE8	-0.59046	8.51753e-31	-0.678372	1.3662e-25
cg18487516	FAM50B	FAM50B	-0.590434	8.58083e-31	-0.678332	1.37635e-25
cg21850254	ZNF569	ZNF569	-0.590233	9.08277e-31	-0.678024	1.45685e-25
cg22748799	ZNF135	ZNF135	-0.589453	1.13273e-30	-0.676828	1.81685e-25
cg17598339	PTCHD3P2	PTCHD3P2	-0.589393	1.15216e-30	-0.676735	1.84801e-25
cg09669356	ZNF461	ZNF461	-0.589256	1.19745e-30	-0.676526	1.92064e-25
cg04519296	SYNGR3	SYNGR3	-0.589246	1.20102e-30	-0.67651	1.92635e-25
cg00558500	ZNF736	ZNF736	0.589098	1.25213e-30	0.676284	2.00831e-25
cg03325733	RAB32	RAB32	-0.588827	1.35161e-30	-0.675869	2.16786e-25
cg09684338	LCK	LCK	-0.588723	1.39204e-30	-0.675709	2.23269e-25
cg17848828	HDGFRP3	HDGFRP3	-0.588722	1.39249e-30	-0.675707	2.23341e-25
cg22637507	ALKBH3	ALKBH3	-0.588712	1.39638e-30	-0.675692	2.23963e-25
cg16171484	SGPP2	SGPP2	-0.588457	1.50016e-30	-0.675303	2.40606e-25
cg24524396	ELOVL5	ELOVL5	-0.588411	1.52003e-30	-0.675231	2.43791e-25
cg02022102	HOXA4	HOXA4	-0.588359	1.54228e-30	-0.675152	2.47359e-25
cg26346230	PNMA5	PNMA5	-0.588304	1.56608e-30	-0.675069	2.51174e-25
cg03646916	ZKSCAN7	ZKSCAN7	-0.588299	1.56853e-30	-0.675061	2.51565e-25
cg17590101	SLC38A5	SLC38A5	-0.588266	1.5832e-30	-0.67501	2.53917e-25
cg00920572	HOXC12	HOXC12	-0.588227	1.6006e-30	-0.674951	2.56706e-25
cg05174890	SLFN12	SLFN12	-0.588198	1.61374e-30	-0.674906	2.58812e-25
cg02630819	FAM178B	FAM178B	-0.588153	1.63435e-30	-0.674837	2.62116e-25
cg10210715	PNLDC1	PNLDC1	-0.588073	1.67144e-30	-0.674715	2.68062e-25
cg05086567	AC113189.5	AC113189.5	-0.587956	1.7274e-30	-0.674536	2.77036e-25
cg14904586	CALHM3	CALHM3	-0.5879	1.75493e-30	-0.67445	2.81448e-25
cg00929860	SPOCK2	SPOCK2	-0.587633	1.8915e-30	-0.674043	3.0335e-25
cg01447914	FERMT3	FERMT3	-0.587337	2.05512e-30	-0.673591	3.29587e-25
cg00432937	CLDN15	CLDN15	-0.587176	2.15011e-30	-0.673346	3.4482e-25
cg20009641	ALKBH3	ALKBH3	-0.587115	2.18766e-30	-0.673251	3.5084e-25
cg01620580	ZNF665	ZNF665	-0.586873	2.34049e-30	-0.672884	3.75347e-25
cg26412358	CNKSR1	CNKSR1	-0.586791	2.39498e-30	-0.672758	3.84084e-25
cg11211563	ARHGEF25	ARHGEF25	-0.586714	2.44729e-30	-0.672641	3.9247e-25
cg15982099	SPI1	SPI1	-0.586608	2.52106e-30	-0.672479	4.04297e-25
cg12046254	ALKBH3	ALKBH3	-0.586564	2.55222e-30	-0.672412	4.09291e-25
cg20011134	DDO	DDO	-0.585959	3.02231e-30	-0.67149	4.84675e-25
cg20984085	ZNF582	ZNF582	-0.585922	3.05412e-30	-0.671433	4.89774e-25
cg07091481	FAM213A	FAM213A	-0.58592	3.05544e-30	-0.671431	4.89983e-25
cg07686635	ZNF665	ZNF665	-0.585852	3.114e-30	-0.671327	4.99371e-25
cg18292904	MST1R	MST1R	-0.585834	3.13011e-30	-0.671299	5.01951e-25
cg04929173	GAS2L1	GAS2L1	-0.585799	3.16033e-30	-0.671247	5.06793e-25
cg08595268	LINC00668	LINC00668	-0.58578	3.17733e-30	-0.671217	5.09516e-25
cg26510017	CPNE8	CPNE8	-0.585776	3.18133e-30	-0.67121	5.10154e-25
cg00804392	RHOH	RHOH	-0.585605	3.33612e-30	-0.670951	5.34974e-25
cg05913474	FAM83H	FAM83H	-0.585567	3.37196e-30	-0.670893	5.40717e-25
cg24426371	CYP2B6	CYP2B6	-0.58547	3.46461e-30	-0.670745	5.55572e-25
cg07915849	ABCA17P	ABCA17P	-0.585291	3.64173e-30	-0.670473	5.8397e-25
cg06086887	VAX2	VAX2	-0.58507	3.87227e-30	-0.670137	6.20934e-25
cg07151117	DUSP4	DUSP4	-0.584955	3.9982e-30	-0.669963	6.41124e-25
cg22238122	PBX1	PBX1	-0.584806	4.16739e-30	-0.669736	6.6825e-25
cg01642901	SH3RF1	SH3RF1	-0.584789	4.18707e-30	-0.66971	6.714e-25
cg04218124	VIL1	VIL1	-0.5846	4.41298e-30	-0.669423	7.07621e-25
cg09890400	CNKSR1	CNKSR1	-0.58455	4.47562e-30	-0.669346	7.17662e-25
cg07805221	ZNF556	ZNF556	-0.584545	4.48091e-30	-0.66934	7.18504e-25
cg09462806	AC093627.10	AC093627.10	-0.584495	4.54336e-30	-0.669264	7.28514e-25
cg19811761	ZNF471	ZNF471	-0.584405	4.65936e-30	-0.669126	7.4711e-25
cg19712813	TRNP1	TRNP1	-0.584219	4.90617e-30	-0.668844	7.8668e-25
cg06384763	ZNF788	ZNF788	-0.584198	4.93505e-30	-0.668812	7.91306e-25
cg18197332	FAM50B	FAM50B	-0.584084	5.09337e-30	-0.668639	8.16686e-25
cg20222519	UBE2E2	UBE2E2	-0.583699	5.6665e-30	-0.668055	9.08577e-25
cg23928468	SLC5A6	SLC5A6	-0.583639	5.76134e-30	-0.667964	9.23778e-25
cg07693270	RPL39L	RPL39L	-0.583586	5.84728e-30	-0.667883	9.37553e-25
cg02457644	AC002398.12	AC002398.12	-0.583554	5.89971e-30	-0.667834	9.45954e-25
cg09082823	USH1C	USH1C	-0.583526	5.94529e-30	-0.667792	9.53255e-25
cg17506460	HDGFRP3	HDGFRP3	-0.583487	6.01017e-30	-0.667733	9.63653e-25
cg07697276	ZNF595	ZNF595	-0.583344	6.2528e-30	-0.667516	1.00255e-24
cg10636490	PFN2	PFN2	-0.583245	6.42469e-30	-0.667367	1.0301e-24
cg16730824	CAMK2N1	CAMK2N1	-0.583146	6.60334e-30	-0.667217	1.05874e-24
cg07580789	PLA2G12B	PLA2G12B	-0.582995	6.88441e-30	-0.666989	1.1038e-24
cg23763877	CRLS1	CRLS1	-0.582974	6.92566e-30	-0.666956	1.11041e-24
cg14914238	HOMER2	HOMER2	-0.582927	7.01631e-30	-0.666885	1.12493e-24
cg11539780	ZNF471	ZNF471	-0.582924	7.02146e-30	-0.666881	1.12575e-24
cg11600161	TBC1D10C	TBC1D10C	-0.582906	7.05583e-30	-0.666854	1.13125e-24
cg21697381	SLFN12	SLFN12	-0.582862	7.14264e-30	-0.666787	1.14517e-24
cg16321975	INPP5D	INPP5D	-0.582485	7.92564e-30	-0.666216	1.27069e-24
cg11613003	FZD7	FZD7	-0.582175	8.63409e-30	-0.665746	1.38427e-24
cg03077453	ZNF528	ZNF528	-0.581839	9.47038e-30	-0.665239	1.51834e-24
cg04636841	ZNF736	ZNF736	-0.581805	9.56118e-30	-0.665186	1.53289e-24
cg17603132	RIC3	RIC3	-0.58161	1.00859e-29	-0.664893	1.61701e-24
cg12247101	PPP1R18	PPP1R18	-0.581548	1.02615e-29	-0.664798	1.64514e-24
cg10511850	ST6GALNAC3	ST6GALNAC3	-0.581471	1.04787e-29	-0.664683	1.67996e-24
cg06823034	CIDEB	CIDEB	-0.581383	1.07361e-29	-0.664549	1.72121e-24
cg00601350	ZNF879	ZNF879	-0.581373	1.07645e-29	-0.664535	1.72576e-24
cg14145194	ICAM3	ICAM3	-0.581363	1.0796e-29	-0.664519	1.73079e-24
cg09563216	CIART	CIART	-0.581257	1.11146e-29	-0.664359	1.78186e-24
cg04524120	ZNF569	ZNF569	-0.58112	1.15414e-29	-0.664152	1.85027e-24
cg00547425	NEU1	NEU1	-0.581061	1.17308e-29	-0.664062	1.88062e-24
cg14732998	ZNF793	ZNF793	-0.581048	1.17726e-29	-0.664043	1.88732e-24
cg00060374	ANKRD65	ANKRD65	-0.58102	1.18614e-29	-0.664001	1.90153e-24
cg19321684	GPSM3	GPSM3	-0.580952	1.20853e-29	-0.663899	1.93742e-24
cg22054362	ZFP28	ZFP28	-0.580847	1.24398e-29	-0.66374	1.99423e-24
cg09513259	GBGT1	GBGT1	-0.580797	1.26092e-29	-0.663665	2.02138e-24
cg19761115	ZNF354C	ZNF354C	-0.580767	1.27139e-29	-0.66362	2.03816e-24
cg00587613	CABP4	CABP4	-0.580674	1.30435e-29	-0.663479	2.09098e-24
cg08005093	AXIN2	AXIN2	-0.580649	1.31332e-29	-0.663441	2.10535e-24
cg21450888	DNM3OS	DNM3OS	-0.580624	1.32215e-29	-0.663404	2.11949e-24
cg02385791	ZNF570	ZNF570	-0.580313	1.43971e-29	-0.662935	2.30792e-24
cg13798146	HDGFRP3	HDGFRP3	-0.58025	1.46488e-29	-0.66284	2.34826e-24
cg18565355	ESRP1	ESRP1	-0.580169	1.49758e-29	-0.662718	2.40066e-24
cg11726150	SLC44A4	SLC44A4	-0.580109	1.52278e-29	-0.662626	2.44104e-24
cg03381111	SNHG14	SNHG14	0.579983	1.57604e-29	0.662437	2.52641e-24
cg04377288	SFTA2	SFTA2	-0.57981	1.65219e-29	-0.662177	2.64847e-24
cg01963134	CPNE8	CPNE8	-0.579717	1.69465e-29	-0.662037	2.71651e-24
cg16257559	C1orf106	C1orf106	-0.5796	1.7499e-29	-0.66186	2.80506e-24
cg23266594	CDX1	CDX1	-0.57954	1.77861e-29	-0.66177	2.85106e-24
cg22486834	GSTA4	GSTA4	-0.579539	1.77922e-29	-0.661769	2.85201e-24
cg12060744	ZIK1	ZIK1	-0.579487	1.80472e-29	-0.66169	2.89288e-24
cg13603508	CPNE8	CPNE8	-0.579481	1.80788e-29	-0.66168	2.89792e-24
cg16977510	ZNF717	ZNF717	-0.579379	1.85896e-29	-0.661527	2.97978e-24
cg17778441	ZNF569	ZNF569	-0.579331	1.88342e-29	-0.661455	3.01898e-24
cg02279071	EPM2AIP1	EPM2AIP1	-0.579328	1.88484e-29	-0.66145	3.02123e-24
cg10849498	NEU1	NEU1	-0.579285	1.90721e-29	-0.661385	3.05706e-24
cg00651523	ZSCAN23	ZSCAN23	-0.578963	2.08185e-29	-0.660902	3.33698e-24
cg15164446	LY6K	LY6K	-0.578928	2.10204e-29	-0.660849	3.36932e-24
cg22667178	SERP2	SERP2	-0.578924	2.10449e-29	-0.660842	3.37323e-24
cg11255394	HOXC13	HOXC13	-0.578732	2.21712e-29	-0.660554	3.55373e-24
cg02640604	QPRT	QPRT	-0.578698	2.23771e-29	-0.660503	3.58671e-24
cg02221302	C3orf14	C3orf14	-0.578684	2.24644e-29	-0.660482	3.60069e-24
cg09682330	ZSCAN23	ZSCAN23	-0.578652	2.26598e-29	-0.660434	3.63198e-24
cg06995810	SOX30	SOX30	-0.578566	2.31999e-29	-0.660304	3.71852e-24
cg00743540	IL17RD	IL17RD	-0.578486	2.3708e-29	-0.660184	3.79994e-24
cg00983904	IFFO1	IFFO1	-0.578461	2.38716e-29	-0.660146	3.82613e-24
cg02231062	TNFRSF13C	TNFRSF13C	-0.57825	2.52818e-29	-0.659829	4.05214e-24
cg17641046	EPM2AIP1	EPM2AIP1	-0.578223	2.5469e-29	-0.659788	4.08213e-24
cg18211706	GTSF1	GTSF1	-0.578199	2.56332e-29	-0.659753	4.10842e-24
cg26896572	C3orf14	C3orf14	-0.578092	2.63918e-29	-0.659592	4.22998e-24
cg26875073	SNRPN	SNRPN	-0.578055	2.66582e-29	-0.659536	4.27265e-24
cg00024396	ELOVL5	ELOVL5	-0.577908	2.77421e-29	-0.659316	4.44633e-24
cg18192294	RNLS	RNLS	-0.577818	2.84306e-29	-0.65918	4.55666e-24
cg27310485	S100A2	S100A2	-0.577788	2.86619e-29	-0.659136	4.59369e-24
cg03091337	ZNF528	ZNF528	-0.577764	2.88447e-29	-0.6591	4.62298e-24
cg26677194	PIWIL1	PIWIL1	-0.577673	2.95719e-29	-0.658963	4.73949e-24
cg19175364	ACAP1	ACAP1	0.577661	2.96651e-29	0.658945	4.7544e-24
cg02886522	ZNF415	ZNF415	-0.577504	3.09565e-29	-0.65871	4.96133e-24
cg19838156	ZNF736	ZNF736	-0.577227	3.33738e-29	-0.658293	5.34872e-24
cg08742575	SPATC1L	SPATC1L	-0.577032	3.5178e-29	-0.658002	5.63784e-24
cg01688293	CHFR	CHFR	0.576998	3.55054e-29	0.657951	5.69028e-24
cg19063564	ZNF43	ZNF43	-0.576925	3.62181e-29	-0.657841	5.80445e-24
cg00010853	PPP1R18	PPP1R18	-0.576586	3.96899e-29	-0.657333	6.36083e-24
cg10402417	TBC1D10C	TBC1D10C	-0.576541	4.01785e-29	-0.657266	6.43908e-24
cg11346248	SLFN12	SLFN12	-0.57654	4.01838e-29	-0.657265	6.43989e-24
cg02311193	HOXB3	HOXB3	-0.5762	4.40586e-29	-0.656755	7.06082e-24
cg12374579	ASPSCR1	ASPSCR1	-0.576114	4.50922e-29	-0.656626	7.22644e-24
cg17582100	GPR87	GPR87	-0.576052	4.58466e-29	-0.656534	7.34728e-24
cg04450876	GTSF1	GTSF1	-0.575976	4.67988e-29	-0.65642	7.49984e-24
cg12751565	PIGR	PIGR	-0.57592	4.7505e-29	-0.656337	7.61296e-24
cg19701087	GSTA4	GSTA4	-0.575857	4.83205e-29	-0.656242	7.74359e-24
cg16595288	RASGEF1A	RASGEF1A	-0.575843	4.85066e-29	-0.656221	7.77337e-24
cg13708974	PKN3	PKN3	-0.575722	5.01095e-29	-0.656041	8.0302e-24
cg03901257	EPM2AIP1	EPM2AIP1	-0.57566	5.09649e-29	-0.655947	8.16723e-24
cg25392995	TRABD	TRABD	-0.575652	5.10671e-29	-0.655936	8.18355e-24
cg19655456	ZNF569	ZNF569	-0.57561	5.16495e-29	-0.655873	8.27683e-24
cg06796435	CIDEB	CIDEB	-0.575336	5.56059e-29	-0.655463	8.91079e-24
cg25659902	PPP1R18	PPP1R18	-0.575171	5.8137e-29	-0.655216	9.31634e-24
cg07746323	ZNF569	ZNF569	-0.575034	6.0311e-29	-0.655012	9.66465e-24
cg15375424	IRF1	IRF1	-0.57503	6.0374e-29	-0.655006	9.67469e-24
cg10586510	SMO	SMO	-0.574919	6.22147e-29	-0.654839	9.96959e-24
cg01944226	SLC16A3	SLC16A3	-0.574802	6.41895e-29	-0.654665	1.0286e-23
cg01943221	PIK3CD	PIK3CD	-0.574729	6.54633e-29	-0.654556	1.049e-23
cg11164400	PPP1R9A	PPP1R9A	-0.574698	6.60188e-29	-0.654509	1.0579e-23
cg13159929	SOX15	SOX15	-0.574627	6.72828e-29	-0.654404	1.07815e-23
cg15593337	ALKBH3	ALKBH3	-0.574427	7.09954e-29	-0.654105	1.13763e-23
cg01070987	PFN2	PFN2	-0.574402	7.14778e-29	-0.654067	1.14535e-23
cg10516516	CACNA2D3	CACNA2D3	0.574356	7.23515e-29	0.654	1.15935e-23
cg23641267	LPXN	LPXN	-0.574344	7.26019e-29	-0.653981	1.16335e-23
cg10332700	ZNF415	ZNF415	-0.574218	7.50973e-29	-0.653793	1.20333e-23
cg03964111	TMEM176A	TMEM176A	-0.574181	7.58315e-29	-0.653738	1.21509e-23
cg10132917	AQP1	AQP1	-0.574104	7.74244e-29	-0.653623	1.2406e-23
cg24838063	PIWIL1	PIWIL1	-0.573986	7.99134e-29	-0.653447	1.28048e-23
cg24002149	DNM3OS	DNM3OS	-0.57395	8.06706e-29	-0.653394	1.2926e-23
cg01039117	MED24	MED24	-0.573942	8.08563e-29	-0.653381	1.29557e-23
cg05593618	SMIM6	SMIM6	-0.573858	8.26939e-29	-0.653256	1.325e-23
cg14439629	PAX6	PAX6	0.573686	8.65917e-29	0.653	1.38745e-23
cg16203203	RNF217	RNF217	-0.573649	8.74435e-29	-0.652945	1.40109e-23
cg05396243	LINC00675	LINC00675	-0.573608	8.84057e-29	-0.652884	1.4165e-23
cg22063966	CCDC106	CCDC106	-0.573565	8.94428e-29	-0.652819	1.43311e-23
cg18218190	ELF3	ELF3	-0.573405	9.33377e-29	-0.652582	1.4955e-23
cg11737710	ZNF569	ZNF569	-0.573371	9.42137e-29	-0.65253	1.50953e-23
cg07720646	PLA2G4F	PLA2G4F	-0.573269	9.68048e-29	-0.652379	1.55104e-23
cg05037360	CASQ2	CASQ2	-0.573247	9.73857e-29	-0.652345	1.56033e-23
cg14547644	ZSCAN23	ZSCAN23	-0.573245	9.74236e-29	-0.652343	1.56093e-23
cg03606898	AC006277.2	AC006277.2	-0.573205	9.84777e-29	-0.652283	1.57781e-23
cg11201532	MFNG	MFNG	-0.573145	1.00069e-28	-0.652194	1.60329e-23
cg27258025	ZNF528	ZNF528	-0.572917	1.0635e-28	-0.651854	1.70392e-23
cg22053945	HOXB3	HOXB3	-0.572834	1.08722e-28	-0.651731	1.74191e-23
cg09744051	A4GALT	A4GALT	-0.572781	1.1027e-28	-0.651653	1.7667e-23
cg00947032	SPG20	SPG20	-0.572607	1.15529e-28	-0.651393	1.85095e-23
cg19708901	KIAA1614	KIAA1614	-0.572576	1.16464e-28	-0.651348	1.86592e-23
cg22995684	ZNF71	ZNF71	-0.572565	1.1681e-28	-0.651331	1.87144e-23
cg02680909	MOCS1	MOCS1	0.572558	1.17049e-28	0.65132	1.87526e-23
cg21872782	HOXB3	HOXB3	-0.57241	1.21734e-28	-0.651101	1.95032e-23
cg19712189	TDRD12	TDRD12	-0.572365	1.23206e-28	-0.651034	1.97389e-23
cg23829318	AMIGO2	AMIGO2	-0.572099	1.32252e-28	-0.650638	2.1188e-23
cg02360676	SHC2	SHC2	0.571818	1.4255e-28	0.650219	2.28377e-23
cg19392551	AKR1E2	AKR1E2	-0.571786	1.43754e-28	-0.650172	2.30304e-23
cg05642789	MIB2	MIB2	-0.571758	1.44817e-28	-0.650131	2.32006e-23
cg10673833	MYO1G	MYO1G	-0.571746	1.45272e-28	-0.650114	2.32733e-23
cg01574481	REC8	REC8	-0.571689	1.47517e-28	-0.650028	2.36329e-23
cg20282550	AKR1E2	AKR1E2	-0.571684	1.47686e-28	-0.650021	2.36598e-23
cg06325209	DDR2	DDR2	-0.5715	1.55095e-28	-0.649748	2.48466e-23
cg13090596	OOEP	OOEP	-0.571474	1.56163e-28	-0.649709	2.50175e-23
cg21653184	ZSCAN18	ZSCAN18	-0.571294	1.63834e-28	-0.649441	2.62463e-23
cg24581226	MIR4458HG	MIR4458HG	-0.571226	1.66793e-28	-0.649341	2.672e-23
cg09555914	ZNF773	ZNF773	-0.571224	1.66904e-28	-0.649338	2.67377e-23
cg22851200	TRIP6	TRIP6	-0.571191	1.68351e-28	-0.649289	2.69693e-23
cg09558315	EVC2	EVC2	0.571073	1.73697e-28	0.649114	2.78256e-23
cg23835083	FAM50B	FAM50B	-0.57107	1.73847e-28	-0.64911	2.78493e-23
cg15231749	RGL2	RGL2	-0.571032	1.75639e-28	-0.649052	2.81362e-23
cg21376733	NCKAP1L	NCKAP1L	-0.570863	1.83677e-28	-0.648802	2.94237e-23
cg08835342	PRR19	PRR19	-0.570838	1.84889e-28	-0.648765	2.96177e-23
cg26747317	NEU1	NEU1	-0.570767	1.88387e-28	-0.64866	3.0178e-23
cg17198397	SNHG14	SNHG14	0.570618	1.95997e-28	0.648438	3.13967e-23
cg26922780	RNF166	RNF166	-0.570533	2.00461e-28	-0.648312	3.21117e-23
cg10025838	SLC5A9	SLC5A9	-0.570464	2.04134e-28	-0.648211	3.26999e-23
cg02556655	FERMT3	FERMT3	-0.570363	2.09699e-28	-0.64806	3.35911e-23
cg21241411	RGL2	RGL2	-0.570251	2.15971e-28	-0.647895	3.45956e-23
cg15409097	ARHGEF25	ARHGEF25	-0.570144	2.22169e-28	-0.647736	3.55882e-23
cg07470489	ZNF354C	ZNF354C	-0.570138	2.22546e-28	-0.647727	3.56483e-23
cg15190747	BCL2L10	BCL2L10	-0.570042	2.28283e-28	-0.647584	3.6567e-23
cg20424781	CLRN3	CLRN3	-0.569921	2.35644e-28	-0.647406	3.77459e-23
cg12178431	FGD5	FGD5	0.569895	2.37289e-28	0.647367	3.80093e-23
cg06494642	ELMO3	ELMO3	-0.56962	2.55161e-28	-0.64696	4.08717e-23
cg06532379	ALPK3	ALPK3	-0.56953	2.61317e-28	-0.646827	4.18576e-23
cg16551483	ZFP3	ZFP3	-0.569523	2.61819e-28	-0.646816	4.19376e-23
cg00699029	HOXC10	HOXC10	-0.569443	2.6734e-28	-0.646699	4.28218e-23
cg09495303	CHRNE	CHRNE	-0.569429	2.6837e-28	-0.646677	4.29864e-23
cg10766475	RAB32	RAB32	-0.569328	2.75579e-28	-0.646529	4.41409e-23
cg03052182	PPP1R18	PPP1R18	-0.569122	2.90988e-28	-0.646223	4.66087e-23
cg22824741	PAGE5	PAGE5	-0.569024	2.98567e-28	-0.646079	4.78223e-23
cg11998703	ZNF418	ZNF418	-0.568972	3.02683e-28	-0.646002	4.84814e-23
cg25732104	GJB5	GJB5	-0.568784	3.18061e-28	-0.645724	5.09441e-23
cg12776156	TSPAN4	TSPAN4	0.568717	3.23737e-28	0.645624	5.18529e-23
cg02430183	WNK2	WNK2	-0.568716	3.23798e-28	-0.645623	5.18624e-23
cg10694914	POU2AF1	POU2AF1	-0.568709	3.2445e-28	-0.645612	5.19665e-23
cg10807101	GSTM3	GSTM3	-0.568647	3.29783e-28	-0.64552	5.28203e-23
cg16402452	AGAP2	AGAP2	0.568593	3.34495e-28	0.645441	5.35747e-23
cg07156249	PSMB9	PSMB9	-0.568438	3.48368e-28	-0.645212	5.57964e-23
cg27587125	HENMT1	HENMT1	-0.568308	3.60509e-28	-0.64502	5.77405e-23
cg20557008	HEPH	HEPH	-0.568283	3.62835e-28	-0.644984	5.81128e-23
cg02635786	TDRD1	TDRD1	-0.568213	3.6964e-28	-0.644879	5.92023e-23
cg23928512	ASPSCR1	ASPSCR1	-0.568161	3.74687e-28	-0.644803	6.00102e-23
cg26010099	S100A14	S100A14	-0.568075	3.83257e-28	-0.644676	6.13824e-23
cg17837712	FAM24B	FAM24B	-0.567987	3.92237e-28	-0.644546	6.28203e-23
cg10458142	ZNF701	ZNF701	-0.567892	4.02087e-28	-0.644406	6.43975e-23
cg27643022	CCDC89	CCDC89	-0.567871	4.04287e-28	-0.644375	6.47494e-23
cg25792651	CLDN18	CLDN18	-0.567777	4.14417e-28	-0.644236	6.63714e-23
cg15925365	GSTA4	GSTA4	-0.567708	4.22006e-28	-0.644134	6.75864e-23
cg07301795	ADAM19	ADAM19	-0.56769	4.23979e-28	-0.644108	6.7902e-23
cg08330349	SNX20	SNX20	-0.567469	4.49259e-28	-0.643782	7.19501e-23
cg27327588	ZNF790	ZNF790	-0.567458	4.50531e-28	-0.643766	7.21535e-23
cg27337534	PARP6	PARP6	-0.567211	4.80722e-28	-0.643401	7.69881e-23
cg06079710	RNLS	RNLS	-0.567124	4.91729e-28	-0.643273	7.87504e-23
cg01232726	TMPRSS5	TMPRSS5	-0.567084	4.96975e-28	-0.643214	7.95901e-23
cg22532774	ESPNL	ESPNL	-0.56708	4.97405e-28	-0.643209	7.96585e-23
cg11291313	ZNF300	ZNF300	-0.566849	5.28507e-28	-0.642867	8.46388e-23
cg11595155	ZNF570	ZNF570	-0.566827	5.31491e-28	-0.642835	8.51162e-23
cg10098021	PPP1R18	PPP1R18	-0.566797	5.3566e-28	-0.642791	8.57833e-23
cg23954629	TBCEL	TBCEL	-0.566609	5.62623e-28	-0.642514	9.01007e-23
cg06791592	PSMB9	PSMB9	-0.566604	5.63375e-28	-0.642507	9.02206e-23
cg14571493	EGF	EGF	-0.566574	5.67776e-28	-0.642463	9.09249e-23
cg09596866	ZNF597	ZNF597	-0.566418	5.91444e-28	-0.642233	9.47144e-23
cg11894951	PALM3	PALM3	0.566262	6.15991e-28	0.642003	9.86447e-23
cg20451566	GTSF1	GTSF1	-0.566205	6.25321e-28	-0.641919	1.00138e-22
cg11802442	ELF3	ELF3	-0.566202	6.25797e-28	-0.641914	1.00214e-22
cg03274391	ZNF385D	ZNF385D	0.56616	6.32648e-28	0.641853	1.0131e-22
cg11861709	RNLS	RNLS	-0.566018	6.56478e-28	-0.641644	1.05126e-22
cg18436898	AMIGO2	AMIGO2	-0.566017	6.5665e-28	-0.641643	1.05153e-22
cg09497409	CERS4	CERS4	-0.565896	6.77648e-28	-0.641465	1.08515e-22
cg27056334	CFB	CFB	-0.565843	6.87223e-28	-0.641386	1.10047e-22
cg05571820	EVC2	EVC2	-0.565807	6.93569e-28	-0.641334	1.11063e-22
cg16109423	DNALI1	DNALI1	-0.56578	6.98558e-28	-0.641294	1.11861e-22
cg10552523	IFITM1	IFITM1	-0.565642	7.24055e-28	-0.641091	1.15943e-22
cg26296574	B3GNT8	B3GNT8	-0.565604	7.31346e-28	-0.641035	1.1711e-22
cg11134246	CCDC24	CCDC24	-0.565534	7.44692e-28	-0.640933	1.19246e-22
cg17188147	CELSR3	CELSR3	0.565473	7.56678e-28	0.640842	1.21165e-22
cg01336912	PALM3	PALM3	0.565456	7.60008e-28	0.640818	1.21697e-22
cg05044173	CD4	CD4	-0.565264	7.98909e-28	-0.640536	1.27925e-22
cg11874331	AC113189.5	AC113189.5	-0.565078	8.3843e-28	-0.640263	1.34253e-22
cg13368983	CFLAR	CFLAR	-0.564845	8.90795e-28	-0.63992	1.42637e-22
cg06186808	FITM1	FITM1	-0.564798	9.01709e-28	-0.639851	1.44383e-22
cg20945085	M1AP	M1AP	-0.56479	9.03704e-28	-0.639839	1.44702e-22
cg17650272	ZNF880	ZNF880	-0.564763	9.10037e-28	-0.639799	1.45715e-22
cg23118549	NPC1L1	NPC1L1	-0.564759	9.10837e-28	-0.639794	1.45842e-22
cg20672981	HOTTIP	HOTTIP	-0.564758	9.1131e-28	-0.639791	1.45917e-22
cg01157146	TMPRSS2	TMPRSS2	-0.564634	9.41e-28	-0.63961	1.5067e-22
cg12197421	PPP1R18	PPP1R18	-0.564633	9.41182e-28	-0.639609	1.50698e-22
cg07101782	EPM2AIP1	EPM2AIP1	-0.564507	9.72553e-28	-0.639423	1.5572e-22
cg13877315	TOR4A	TOR4A	-0.564228	1.04546e-27	-0.639014	1.67393e-22
cg19982230	RAB34	RAB34	-0.56416	1.06394e-27	-0.638915	1.7035e-22
cg12947833	CRYAB	CRYAB	-0.564081	1.08609e-27	-0.638799	1.73896e-22
cg07924874	ZSCAN18	ZSCAN18	-0.563999	1.10952e-27	-0.638678	1.77647e-22
cg21784036	CPNE8	CPNE8	-0.56398	1.11476e-27	-0.638651	1.78484e-22
cg20419072	ELOVL5	ELOVL5	-0.563951	1.12335e-27	-0.638608	1.79858e-22
cg04862556	SLFN13	SLFN13	-0.56391	1.13527e-27	-0.638548	1.81765e-22
cg27265307	CABP4	CABP4	-0.563784	1.17284e-27	-0.638363	1.8778e-22
cg01832005	C3orf14	C3orf14	-0.563752	1.18271e-27	-0.638316	1.8936e-22
cg00707130	FCGBP	FCGBP	-0.563663	1.21018e-27	-0.638186	1.93755e-22
cg22689324	MIB2	MIB2	-0.563653	1.21325e-27	-0.638171	1.94246e-22
cg24963001	HOXB3	HOXB3	-0.563472	1.2715e-27	-0.637906	2.03571e-22
cg14751544	EPM2AIP1	EPM2AIP1	-0.563403	1.29435e-27	-0.637805	2.07228e-22
cg04447621	FAM50B	FAM50B	-0.563319	1.3226e-27	-0.637682	2.1175e-22
cg20481655	TRAC	TRAC	-0.563305	1.32763e-27	-0.637661	2.12554e-22
cg16764580	EPM2AIP1	EPM2AIP1	-0.563303	1.32816e-27	-0.637659	2.12637e-22
cg22096450	ZNF215	ZNF215	-0.563144	1.38401e-27	-0.637425	2.21577e-22
cg14681767	ARHGEF10	ARHGEF10	-0.563086	1.40477e-27	-0.63734	2.249e-22
cg22884714	CDS1	CDS1	-0.562833	1.49969e-27	-0.63697	2.40094e-22
cg11694510	IFITM1	IFITM1	-0.562826	1.50238e-27	-0.636959	2.40523e-22
cg19014419	ZNF300	ZNF300	-0.562598	1.59339e-27	-0.636626	2.55091e-22
cg24324871	ZNF43	ZNF43	-0.562497	1.63522e-27	-0.636478	2.61788e-22
cg25824543	ZNF175	ZNF175	-0.562263	1.73698e-27	-0.636136	2.78077e-22
cg00029282	PROM2	PROM2	-0.562133	1.7959e-27	-0.635946	2.87507e-22
cg27477373	ZNF542P	ZNF542P	-0.562043	1.83817e-27	-0.635814	2.94272e-22
cg04225104	AKR1E2	AKR1E2	-0.561913	1.90037e-27	-0.635625	3.04228e-22
cg23887609	PIWIL1	PIWIL1	-0.561674	2.02105e-27	-0.635275	3.23546e-22
cg00497110	LY6K	LY6K	-0.561673	2.02129e-27	-0.635274	3.23582e-22
cg19449377	KRT20	KRT20	-0.561597	2.06139e-27	-0.635162	3.3e-22
cg20731031	PROM2	PROM2	-0.561362	2.18937e-27	-0.63482	3.50485e-22
cg15601071	TRIM31	TRIM31	-0.561331	2.20706e-27	-0.634774	3.53316e-22
cg17283169	CALML3	CALML3	-0.561256	2.24986e-27	-0.634665	3.60164e-22
cg21867345	ZKSCAN7	ZKSCAN7	-0.561206	2.27895e-27	-0.634592	3.64819e-22
cg03342084	ALKBH3	ALKBH3	-0.561186	2.29053e-27	-0.634563	3.66671e-22
cg00986320	CYFIP2	CYFIP2	-0.561126	2.32628e-27	-0.634475	3.72392e-22
cg23586595	PLAC8	PLAC8	-0.561053	2.3701e-27	-0.634369	3.79403e-22
cg21187068	NAPRT	NAPRT	-0.561028	2.38523e-27	-0.634332	3.81823e-22
cg11566172	DUSP23	DUSP23	-0.560748	2.56253e-27	-0.633924	4.10202e-22
cg05598727	MIR4458HG	MIR4458HG	-0.560697	2.59653e-27	-0.633849	4.15642e-22
cg13695933	RUSC2	RUSC2	-0.560677	2.6095e-27	-0.633821	4.17716e-22
cg01644611	OXT	OXT	-0.560649	2.62846e-27	-0.633779	4.20747e-22
cg16739441	KCNJ8	KCNJ8	-0.560599	2.66244e-27	-0.633706	4.26185e-22
cg26592281	ZNF736	ZNF736	-0.560552	2.69462e-27	-0.633638	4.31334e-22
cg22164298	ANK2	ANK2	0.560545	2.69947e-27	0.633628	4.32107e-22
cg05493593	SNX19	SNX19	-0.560527	2.71216e-27	-0.633601	4.34135e-22
cg01968793	CNNM1	CNNM1	-0.560444	2.7704e-27	-0.63348	4.43455e-22
cg10894483	SULT4A1	SULT4A1	-0.560407	2.79682e-27	-0.633426	4.47682e-22
cg13672300	ZNF528	ZNF528	-0.560342	2.84343e-27	-0.633331	4.55139e-22
cg08145798	CDC42BPG	CDC42BPG	-0.560337	2.84685e-27	-0.633325	4.55684e-22
cg15966151	NR0B2	NR0B2	-0.560247	2.91316e-27	-0.633193	4.66295e-22
cg12169661	CLDN3	CLDN3	-0.560191	2.95545e-27	-0.633111	4.73062e-22
cg22042908	RASSF2	RASSF2	-0.560137	2.99666e-27	-0.633032	4.79655e-22
cg07134666	ZFP57	ZFP57	-0.559719	3.33416e-27	-0.632424	5.33673e-22
cg07323141	AC016757.3	AC016757.3	-0.559715	3.33759e-27	-0.632418	5.34218e-22
cg26725862	RBM20	RBM20	-0.559609	3.42935e-27	-0.632263	5.48902e-22
cg17952262	MFSD7	MFSD7	-0.559534	3.49524e-27	-0.632154	5.59445e-22
cg17838765	ALKBH3	ALKBH3	-0.559514	3.51294e-27	-0.632126	5.62274e-22
cg03690080	ARHGEF33	ARHGEF33	-0.559297	3.71267e-27	-0.63181	5.94239e-22
cg18644286	AURKC	AURKC	-0.559292	3.71758e-27	-0.631802	5.95021e-22
cg26310551	CIDEB	CIDEB	-0.558848	4.16243e-27	-0.631157	6.66218e-22
cg18636641	PPAPDC3	PPAPDC3	-0.558847	4.16404e-27	-0.631155	6.66471e-22
cg26683639	PPP1R18	PPP1R18	-0.558746	4.27218e-27	-0.631008	6.83775e-22
cg18335326	PPP1R18	PPP1R18	-0.558671	4.35406e-27	-0.6309	6.96876e-22
cg05142982	TDRP	TDRP	-0.558457	4.59777e-27	-0.630588	7.35878e-22
cg17476701	PPP1R18	PPP1R18	-0.558352	4.72201e-27	-0.630436	7.55758e-22
cg24203376	TDRD1	TDRD1	-0.558227	4.87516e-27	-0.630253	7.80264e-22
cg05944877	PRKCB	PRKCB	0.558198	4.91018e-27	0.630212	7.85865e-22
cg17198308	IFFO1	IFFO1	-0.558098	5.03672e-27	-0.630067	8.06113e-22
cg15397448	MAP9	MAP9	-0.558064	5.08114e-27	-0.630016	8.13217e-22
cg22162281	ZDBF2	ZDBF2	-0.557996	5.16946e-27	-0.629918	8.27346e-22
cg13047596	C2orf82	C2orf82	-0.5579	5.29604e-27	-0.629779	8.47599e-22
cg25734035	CFB	CFB	-0.557847	5.36862e-27	-0.629701	8.5921e-22
cg01848457	EID3	EID3	-0.557807	5.42284e-27	-0.629644	8.67882e-22
cg19585196	ITGAE	ITGAE	0.557807	5.42349e-27	0.629643	8.6798e-22
cg02674804	REEP6	REEP6	-0.557758	5.49065e-27	-0.629573	8.78724e-22
cg02986643	GGT6	GGT6	-0.557722	5.54053e-27	-0.629521	8.86702e-22
cg01372071	SPAG16	SPAG16	-0.557635	5.66432e-27	-0.629394	9.06507e-22
cg02358862	CORO1A	CORO1A	-0.557439	5.95265e-27	-0.62911	9.52644e-22
cg16577002	CDIP1	CDIP1	-0.557438	5.95389e-27	-0.629109	9.52837e-22
cg14777507	PMPCAP1	PMPCAP1	-0.5574	6.01241e-27	-0.629053	9.62196e-22
cg17903306	CASQ2	CASQ2	-0.55733	6.11962e-27	-0.628952	9.79346e-22
cg25937854	CIT	CIT	-0.557321	6.1329e-27	-0.628939	9.81466e-22
cg23484599	PAX6	PAX6	-0.55729	6.18157e-27	-0.628894	9.89248e-22
cg07443932	LINC00483	LINC00483	-0.55723	6.27678e-27	-0.628806	1.00448e-21
cg01971407	IFITM1	IFITM1	-0.5572	6.32374e-27	-0.628764	1.01199e-21
cg15165122	ANKRD53	ANKRD53	-0.557073	6.53119e-27	-0.628579	1.04518e-21
cg09735782	CHIC1	CHIC1	-0.557016	6.62571e-27	-0.628496	1.0603e-21
cg14052728	PROM2	PROM2	-0.556975	6.69546e-27	-0.628436	1.07145e-21
cg15768443	PPP1R18	PPP1R18	-0.556916	6.79478e-27	-0.628352	1.08734e-21
cg10782349	ZNF701	ZNF701	-0.55681	6.98004e-27	-0.628198	1.11698e-21
cg00448814	NKAPL	NKAPL	-0.556713	7.15226e-27	-0.628058	1.14453e-21
cg17872261	GUSBP5	GUSBP5	-0.556713	7.15359e-27	-0.628057	1.14474e-21
cg00644317	HOXA13	HOXA13	-0.556654	7.26049e-27	-0.627972	1.16184e-21
cg25210835	GSTM5	GSTM5	-0.556562	7.43157e-27	-0.627838	1.18921e-21
cg11897377	MAGIX	MAGIX	-0.556561	7.43236e-27	-0.627837	1.18933e-21
cg14876761	MFSD7	MFSD7	-0.556551	7.45254e-27	-0.627822	1.19255e-21
cg15059608	C3orf14	C3orf14	-0.556494	7.55916e-27	-0.62774	1.2096e-21
cg05713693	PRDM5	PRDM5	-0.556446	7.65252e-27	-0.62767	1.22453e-21
cg16506815	AC009299.3	AC009299.3	-0.556404	7.73363e-27	-0.627609	1.2375e-21
cg24749475	LYG2	LYG2	-0.556391	7.75811e-27	-0.627591	1.24141e-21
cg23495733	CPNE8	CPNE8	-0.556283	7.97391e-27	-0.627434	1.27594e-21
cg20702204	CHFR	CHFR	0.556243	8.05435e-27	0.627376	1.2888e-21
cg17105755	M1AP	M1AP	-0.556228	8.08393e-27	-0.627355	1.29353e-21
cg20075683	CCNI2	CCNI2	-0.556136	8.27492e-27	-0.627221	1.32408e-21
cg12389423	C3orf30	C3orf30	-0.556107	8.33447e-27	-0.62718	1.3336e-21
cg23522872	MIR4458HG	MIR4458HG	-0.556076	8.39968e-27	-0.627135	1.34402e-21
cg24767968	HOXB3	HOXB3	-0.556038	8.48073e-27	-0.62708	1.35698e-21
cg20401945	ASPHD1	ASPHD1	-0.555841	8.91237e-27	-0.626795	1.42604e-21
cg14409810	TOR4A	TOR4A	-0.555739	9.14483e-27	-0.626647	1.46323e-21
cg06453916	QPRT	QPRT	-0.555593	9.48712e-27	-0.626436	1.51799e-21
cg23717186	ITPKB	ITPKB	-0.555549	9.59439e-27	-0.626371	1.53514e-21
cg03929531	BCL2L10	BCL2L10	-0.555495	9.72493e-27	-0.626294	1.55602e-21
cg06458358	ARHGEF10	ARHGEF10	-0.555477	9.7691e-27	-0.626268	1.56308e-21
cg14312860	AATK	AATK	-0.55531	1.01868e-26	-0.626027	1.62989e-21
cg20780811	RANBP17	RANBP17	-0.55529	1.024e-26	-0.625997	1.6384e-21
cg00159289	MOGAT3	MOGAT3	-0.555275	1.02771e-26	-0.625976	1.64433e-21
cg17279458	ZNF502	ZNF502	-0.55524	1.03692e-26	-0.625925	1.65905e-21
cg09215282	MSLN	MSLN	-0.555172	1.05476e-26	-0.625827	1.68759e-21
cg24670442	GBP5	GBP5	-0.555151	1.06024e-26	-0.625797	1.69634e-21
cg09489757	UNC5CL	UNC5CL	-0.555029	1.09334e-26	-0.62562	1.74929e-21
cg11265561	ZNF665	ZNF665	-0.555023	1.095e-26	-0.625611	1.75193e-21
cg25576711	CIDEB	CIDEB	-0.554921	1.12345e-26	-0.625464	1.79744e-21
cg10507028	ZFP3	ZFP3	-0.554892	1.13166e-26	-0.625422	1.81056e-21
cg14142713	ZNF569	ZNF569	-0.554799	1.15839e-26	-0.625288	1.85332e-21
cg04096619	SNHG18	SNHG18	-0.554753	1.17172e-26	-0.625222	1.87463e-21
cg25327343	MAL2	MAL2	-0.554693	1.18968e-26	-0.625134	1.90335e-21
cg20157339	RRM2B	RRM2B	-0.554643	1.20472e-26	-0.625062	1.92741e-21
cg03497419	EPM2AIP1	EPM2AIP1	-0.554503	1.24772e-26	-0.62486	1.9962e-21
cg04238575	GSPT2	GSPT2	-0.554298	1.31332e-26	-0.624565	2.10113e-21
cg02849937	LINC01006	LINC01006	-0.554233	1.33506e-26	-0.62447	2.13589e-21
cg16856286	HOXC13	HOXC13	-0.554058	1.39466e-26	-0.624219	2.23124e-21
cg17887478	AC113189.5	AC113189.5	-0.553938	1.43742e-26	-0.624045	2.29962e-21
cg26012731	CT83	CT83	-0.553932	1.43948e-26	-0.624036	2.30291e-21
cg09406238	MTMR8	MTMR8	-0.553876	1.45985e-26	-0.623955	2.33549e-21
cg12116027	AGAP2	AGAP2	0.553671	1.53662e-26	0.62366	2.45828e-21
cg06116806	ZFP30	ZFP30	-0.553403	1.6433e-26	-0.623273	2.62894e-21
cg27586588	EPM2AIP1	EPM2AIP1	-0.553373	1.65546e-26	-0.62323	2.64837e-21
cg21902754	ZNF701	ZNF701	-0.553331	1.67281e-26	-0.62317	2.67611e-21
cg13613965	DNM1	DNM1	0.5533	1.68583e-26	0.623125	2.69693e-21
cg26829322	FBXO2	FBXO2	-0.553287	1.6914e-26	-0.623106	2.70582e-21
cg03202897	FAM50B	FAM50B	-0.55324	1.71131e-26	-0.623039	2.73765e-21
cg02015909	CES4A	CES4A	-0.553094	1.77508e-26	-0.622828	2.83964e-21
cg11419456	ZNF461	ZNF461	-0.552819	1.90115e-26	-0.622431	3.04131e-21
cg27518993	DUSP7	DUSP7	-0.552738	1.93996e-26	-0.622315	3.10338e-21
cg27123533	ZNF569	ZNF569	-0.552663	1.97645e-26	-0.622207	3.16172e-21
cg04841293	EPM2AIP1	EPM2AIP1	-0.552581	2.01722e-26	-0.622089	3.22693e-21
cg00974629	EDNRA	EDNRA	-0.552273	2.1782e-26	-0.621645	3.48442e-21
cg11173941	IRX2	IRX2	-0.552199	2.21828e-26	-0.62154	3.54851e-21
cg03100040	ZNF345	ZNF345	-0.552153	2.24414e-26	-0.621473	3.58986e-21
cg07006673	HNF4A	HNF4A	-0.552133	2.25533e-26	-0.621444	3.60774e-21
cg08145177	ABHD8	ABHD8	-0.552131	2.25645e-26	-0.621441	3.60951e-21
cg20495737	SLC38A5	SLC38A5	-0.552091	2.2788e-26	-0.621384	3.64524e-21
cg02678084	CDIP1	CDIP1	-0.552073	2.28918e-26	-0.621358	3.66181e-21
cg02820901	ATP11A	ATP11A	-0.552012	2.32421e-26	-0.62127	3.71783e-21
cg15374435	SPRY2	SPRY2	-0.55193	2.37188e-26	-0.621153	3.79406e-21
cg03776194	RNF166	RNF166	-0.551917	2.37995e-26	-0.621133	3.80695e-21
cg21805880	GGT6	GGT6	-0.551873	2.4061e-26	-0.62107	3.84876e-21
cg18786718	PRSS21	PRSS21	-0.551852	2.41827e-26	-0.621041	3.8682e-21
cg17877220	MIR4458HG	MIR4458HG	-0.55181	2.44366e-26	-0.62098	3.90878e-21
cg24761525	HOXB3	HOXB3	-0.551784	2.45974e-26	-0.620942	3.93448e-21
cg09884635	CCNI2	CCNI2	-0.551678	2.52504e-26	-0.620791	4.0389e-21
cg02587316	ZNF382	ZNF382	-0.551506	2.63547e-26	-0.620543	4.21551e-21
cg15320059	LRFN4	LRFN4	-0.551419	2.69304e-26	-0.620418	4.30757e-21
cg13832290	SIT1	SIT1	-0.55141	2.69877e-26	-0.620406	4.31671e-21
cg20276677	NPSR1	NPSR1	-0.551357	2.73462e-26	-0.620329	4.37402e-21
cg07515940	ZNF354C	ZNF354C	-0.551319	2.76089e-26	-0.620274	4.41602e-21
cg02930200	DNALI1	DNALI1	-0.551305	2.77017e-26	-0.620254	4.43083e-21
cg08842032	EPN3	EPN3	-0.5513	2.77371e-26	-0.620247	4.43646e-21
cg07713896	FAM92A1	FAM92A1	-0.551227	2.82411e-26	-0.620143	4.51705e-21
cg00157034	CSAG1	CSAG1	-0.551203	2.8412e-26	-0.620108	4.54436e-21
cg17619311	ZNF662	ZNF662	-0.551184	2.85496e-26	-0.62008	4.56634e-21
cg02903907	MAP10	MAP10	-0.55113	2.89315e-26	-0.620003	4.62739e-21
cg00764612	CIART	CIART	-0.550991	2.99479e-26	-0.619803	4.78993e-21
cg08988797	GRHL2	GRHL2	-0.550865	3.08937e-26	-0.619623	4.94117e-21
cg18581405	S1PR4	S1PR4	-0.55085	3.10073e-26	-0.619601	4.9593e-21
cg11370259	FBXL6	FBXL6	-0.550647	3.26123e-26	-0.619309	5.21598e-21
cg00945666	F11R	F11R	-0.550623	3.28054e-26	-0.619275	5.24684e-21
cg02096793	MFSD7	MFSD7	-0.550576	3.31881e-26	-0.619207	5.30801e-21
cg21332500	HOXA13	HOXA13	-0.550546	3.34318e-26	-0.619165	5.34696e-21
cg06360527	SOX15	SOX15	-0.550439	3.43304e-26	-0.619011	5.49063e-21
cg02317018	PCMTD2	PCMTD2	-0.550426	3.444e-26	-0.618993	5.50813e-21
cg12256206	DACT2	DACT2	-0.550343	3.51601e-26	-0.618873	5.62326e-21
cg19436804	CLDN23	CLDN23	-0.550283	3.56791e-26	-0.618788	5.70623e-21
cg05306773	FUT3	FUT3	-0.550175	3.66437e-26	-0.618633	5.86047e-21
cg04145890	FGFRL1	FGFRL1	-0.550054	3.77563e-26	-0.618459	6.03836e-21
cg08253704	PPP1R18	PPP1R18	-0.549986	3.83998e-26	-0.618361	6.14125e-21
cg16885113	ZFP57	ZFP57	-0.549792	4.02841e-26	-0.618083	6.44255e-21
cg09271709	NRXN1	NRXN1	0.549789	4.0319e-26	0.618078	6.4481e-21
cg14338345	DMRTA1	DMRTA1	-0.549731	4.08998e-26	-0.617995	6.54094e-21
cg23521835	RNF217	RNF217	-0.54963	4.19222e-26	-0.617852	6.70441e-21
cg10899768	GRHL2	GRHL2	-0.549616	4.20749e-26	-0.617831	6.72878e-21
cg23861803	NEU1	NEU1	-0.549598	4.22596e-26	-0.617805	6.75828e-21
cg13540256	ZKSCAN7	ZKSCAN7	-0.54958	4.24457e-26	-0.61778	6.78799e-21
cg12100751	HENMT1	HENMT1	-0.549557	4.26919e-26	-0.617746	6.82734e-21
cg15878616	SUMO1P1	SUMO1P1	-0.549501	4.32837e-26	-0.617666	6.92193e-21
cg24809529	CLDN15	CLDN15	-0.54938	4.45928e-26	-0.617493	7.13123e-21
cg24269840	CLDN18	CLDN18	-0.549326	4.51926e-26	-0.617415	7.22711e-21
cg06937409	TTC7B	TTC7B	-0.549271	4.58098e-26	-0.617337	7.32576e-21
cg01271325	HAS3	HAS3	-0.549113	4.76236e-26	-0.617111	7.61577e-21
cg25021247	AMT	AMT	-0.549069	4.81404e-26	-0.617048	7.69837e-21
cg15994182	PROM2	PROM2	-0.549038	4.8517e-26	-0.617003	7.75855e-21
cg19674091	IDH2	IDH2	-0.548924	4.98928e-26	-0.61684	7.97851e-21
cg25387565	NEU1	NEU1	-0.548883	5.04004e-26	-0.616781	8.05963e-21
cg06243556	ZSCAN18	ZSCAN18	-0.548832	5.10345e-26	-0.616709	8.16098e-21
cg26781129	ZNF502	ZNF502	-0.548827	5.11003e-26	-0.616701	8.17146e-21
cg03352106	KCNJ8	KCNJ8	-0.548712	5.25651e-26	-0.616537	8.40563e-21
cg15364618	CIDEB	CIDEB	-0.54871	5.25884e-26	-0.616534	8.40931e-21
cg02933228	CDC42BPG	CDC42BPG	-0.54862	5.37677e-26	-0.616405	8.59783e-21
cg05695429	INPP5D	INPP5D	-0.548577	5.43354e-26	-0.616344	8.68856e-21
cg09001777	FUT3	FUT3	-0.548544	5.47827e-26	-0.616296	8.76003e-21
cg25098208	RIC3	RIC3	-0.548537	5.48734e-26	-0.616287	8.77448e-21
cg13509195	CPNE8	CPNE8	-0.548489	5.55292e-26	-0.616217	8.87929e-21
cg20404336	ZNF268	ZNF268	-0.548361	5.72996e-26	-0.616035	9.16231e-21
cg22719241	CLIP3	CLIP3	-0.548331	5.77217e-26	-0.615992	9.22976e-21
cg03859891	CT83	CT83	-0.548321	5.78704e-26	-0.615977	9.25348e-21
cg01612247	HSD17B1	HSD17B1	-0.548311	5.80053e-26	-0.615964	9.27499e-21
cg02157475	CHIC1	CHIC1	-0.548123	6.07541e-26	-0.615694	9.71446e-21
cg15745385	NEU1	NEU1	-0.54805	6.18491e-26	-0.61559	9.88949e-21
cg27445347	FAM50B	FAM50B	-0.547847	6.50078e-26	-0.6153	1.03945e-20
cg00851482	CNNM1	CNNM1	-0.547745	6.66505e-26	-0.615154	1.06571e-20
cg16835233	ZNF280B	ZNF280B	-0.547518	7.04615e-26	-0.61483	1.12664e-20
cg07790279	CHST15	CHST15	-0.547501	7.07645e-26	-0.614805	1.13147e-20
cg03023152	GRHL2	GRHL2	-0.547304	7.42581e-26	-0.614524	1.18733e-20
cg21250232	TPD52	TPD52	-0.547125	7.75809e-26	-0.614269	1.24045e-20
cg13876315	SIT1	SIT1	-0.547092	7.82194e-26	-0.614221	1.25065e-20
cg26931862	HOXC12	HOXC12	-0.547019	7.96307e-26	-0.614117	1.27321e-20
cg00594128	ZNF879	ZNF879	-0.546942	8.11344e-26	-0.614008	1.29724e-20
cg07044391	FOXH1	FOXH1	-0.546932	8.13341e-26	-0.613993	1.30043e-20
cg26563932	ZNF599	ZNF599	-0.546881	8.23537e-26	-0.613921	1.31672e-20
cg13525197	ZSCAN23	ZSCAN23	-0.546868	8.26216e-26	-0.613902	1.321e-20
cg00498155	ZNF461	ZNF461	-0.546789	8.42305e-26	-0.613789	1.34671e-20
cg16254375	PMPCAP1	PMPCAP1	-0.546768	8.46508e-26	-0.61376	1.35342e-20
cg00890041	NEU1	NEU1	-0.546764	8.47426e-26	-0.613754	1.35488e-20
cg23658326	EPM2AIP1	EPM2AIP1	-0.54673	8.54468e-26	-0.613705	1.36613e-20
cg01873234	ZNF583	ZNF583	-0.546416	9.22633e-26	-0.613257	1.4751e-20
cg07190698	ZNF141	ZNF141	-0.546348	9.38058e-26	-0.61316	1.49976e-20
cg27043141	GCSAM	GCSAM	-0.546343	9.39148e-26	-0.613153	1.50149e-20
cg05111110	LRFN4	LRFN4	-0.546299	9.49313e-26	-0.613091	1.51773e-20
cg18852096	MIB2	MIB2	-0.546195	9.7379e-26	-0.612942	1.55686e-20
cg13620881	SYCP2L	SYCP2L	-0.546154	9.83405e-26	-0.612884	1.57222e-20
cg21925310	SULT4A1	SULT4A1	-0.54615	9.84381e-26	-0.612879	1.57377e-20
cg02180498	NEU1	NEU1	-0.546101	9.96178e-26	-0.612809	1.59262e-20
cg03569564	NAPRT	NAPRT	-0.5461	9.96453e-26	-0.612807	1.59305e-20
cg23695485	FAM179B	FAM179B	-0.546092	9.98404e-26	-0.612796	1.59616e-20
cg08376824	CRLS1	CRLS1	-0.54604	1.01118e-25	-0.612722	1.61657e-20
cg01445163	ARL4D	ARL4D	-0.546038	1.0116e-25	-0.612719	1.61723e-20
cg18183624	IGF2BP1	IGF2BP1	-0.546016	1.01722e-25	-0.612687	1.62621e-20
cg14701491	KBTBD12	KBTBD12	-0.545942	1.03558e-25	-0.612582	1.65554e-20
cg04551925	AQP1	AQP1	-0.545696	1.09966e-25	-0.612231	1.75798e-20
cg17431922	AKR7L	AKR7L	-0.545572	1.1333e-25	-0.612055	1.81176e-20
cg03954573	FAM50B	FAM50B	-0.545532	1.14426e-25	-0.611999	1.82926e-20
cg19036153	NEU1	NEU1	-0.545441	1.17006e-25	-0.611868	1.87049e-20
cg20680754	ZNF461	ZNF461	-0.545375	1.18882e-25	-0.611775	1.90047e-20
cg02809940	TRIM31	TRIM31	-0.545351	1.19596e-25	-0.61174	1.91187e-20
cg15633699	ANKRD65	ANKRD65	-0.545247	1.22659e-25	-0.611592	1.96083e-20
cg20311251	CALHM1	CALHM1	-0.545234	1.23047e-25	-0.611573	1.96702e-20
cg17848407	C5orf63	C5orf63	-0.545043	1.2888e-25	-0.611302	2.06025e-20
cg18420512	SMO	SMO	-0.544962	1.31431e-25	-0.611188	2.10101e-20
cg21482265	PAX8	PAX8	-0.544939	1.32189e-25	-0.611154	2.11312e-20
cg00598758	TBX20	TBX20	0.544877	1.342e-25	0.611065	2.14526e-20
cg08437802	KANK2	KANK2	-0.544756	1.38193e-25	-0.610894	2.20907e-20
cg03862380	HNF4A	HNF4A	-0.544619	1.42872e-25	-0.610699	2.28386e-20
cg00382227	PDIA2	PDIA2	-0.544582	1.44145e-25	-0.610647	2.30419e-20
cg12177677	CYTIP	CYTIP	-0.544451	1.48803e-25	-0.61046	2.37863e-20
cg09302010	SPIN3	SPIN3	-0.544445	1.49025e-25	-0.610451	2.38217e-20
cg08697092	ZNF542P	ZNF542P	-0.544413	1.50191e-25	-0.610406	2.40079e-20
cg10201574	SMO	SMO	-0.544358	1.52204e-25	-0.610328	2.43295e-20
cg09406989	CDH1	CDH1	-0.544322	1.53512e-25	-0.610277	2.45385e-20
cg07441152	FAM83H	FAM83H	-0.544228	1.57053e-25	-0.610144	2.51043e-20
cg04350136	C6orf136	C6orf136	-0.544222	1.57287e-25	-0.610135	2.51416e-20
cg08938584	PCDHGB7	PCDHGB7	-0.544061	1.6353e-25	-0.609907	2.61392e-20
cg04052466	AMH	AMH	0.544041	1.64323e-25	0.609878	2.62659e-20
cg22935456	AC007228.11	AC007228.11	-0.544009	1.65619e-25	-0.609832	2.64728e-20
cg13359948	ZNF256	ZNF256	-0.543892	1.70362e-25	-0.609667	2.72309e-20
cg03151554	BCL2L10	BCL2L10	-0.543768	1.75572e-25	-0.60949	2.80634e-20
cg08697944	MAGED1	MAGED1	-0.543748	1.76403e-25	-0.609462	2.8196e-20
cg01031101	NKAPL	NKAPL	-0.543612	1.82315e-25	-0.609269	2.91409e-20
cg18394848	KRAS	KRAS	0.543571	1.84113e-25	0.609211	2.94281e-20
cg01988129	ADHFE1	ADHFE1	-0.543528	1.86043e-25	-0.60915	2.97363e-20
cg05106502	SKAP1	SKAP1	-0.543222	2.00329e-25	-0.608715	3.20196e-20
cg12235260	LINC00483	LINC00483	-0.543193	2.01733e-25	-0.608674	3.22438e-20
cg04113075	RAB32	RAB32	-0.543155	2.03582e-25	-0.608621	3.25391e-20
cg27645345	NEU1	NEU1	-0.542987	2.12014e-25	-0.608382	3.38866e-20
cg05338167	CALML4	CALML4	-0.542941	2.14415e-25	-0.608316	3.42702e-20
cg22609576	SPG20	SPG20	-0.542909	2.16074e-25	-0.608271	3.45352e-20
cg04027548	KCNJ8	KCNJ8	-0.542873	2.17934e-25	-0.60822	3.48322e-20
cg12971867	MOV10L1	MOV10L1	-0.542857	2.18757e-25	-0.608198	3.49635e-20
cg24368491	PWAR5	PWAR5	0.542832	2.20105e-25	0.608162	3.51787e-20
cg02706018	HOXA4	HOXA4	-0.542756	2.24174e-25	-0.608054	3.58289e-20
cg06410284	ZNF597	ZNF597	-0.542687	2.27956e-25	-0.607956	3.64331e-20
cg09213780	ACRC	ACRC	-0.542581	2.3382e-25	-0.607806	3.737e-20
cg00145141	GGT6	GGT6	-0.542572	2.34327e-25	-0.607794	3.74509e-20
cg14861020	ARHGEF10	ARHGEF10	-0.542532	2.3663e-25	-0.607736	3.78187e-20
cg04071398	IL20RA	IL20RA	-0.54248	2.39592e-25	-0.607663	3.82918e-20
cg25341653	ELMO3	ELMO3	-0.542311	2.4954e-25	-0.607424	3.98815e-20
cg02711801	ZNF793	ZNF793	-0.54228	2.51411e-25	-0.60738	4.01803e-20
cg25809635	ZNF345	ZNF345	-0.542117	2.61442e-25	-0.607149	4.17831e-20
cg24955845	SLFN13	SLFN13	-0.542089	2.63249e-25	-0.607109	4.20717e-20
cg10063663	BAIAP2	BAIAP2	-0.54194	2.72834e-25	-0.606898	4.36032e-20
cg06426416	EVC2	EVC2	-0.541766	2.84479e-25	-0.606652	4.5464e-20
cg02852419	LMF1	LMF1	0.541589	2.96834e-25	0.606402	4.74382e-20
cg11600697	EPM2AIP1	EPM2AIP1	-0.541564	2.98642e-25	-0.606366	4.77268e-20
cg24467349	GSTM5	GSTM5	-0.541488	3.04137e-25	-0.606258	4.86047e-20
cg24966958	POPDC2	POPDC2	-0.541423	3.08902e-25	-0.606167	4.93659e-20
cg14191244	SLCO1A2	SLCO1A2	-0.541365	3.13212e-25	-0.606085	5.00544e-20
cg05845319	EPM2AIP1	EPM2AIP1	-0.541305	3.17823e-25	-0.605999	5.07909e-20
cg08498179	PDIA2	PDIA2	-0.541255	3.21592e-25	-0.60593	5.1393e-20
cg14750551	PARP14	PARP14	-0.541251	3.21921e-25	-0.605923	5.14452e-20
cg00951395	MAP10	MAP10	-0.541235	3.23172e-25	-0.605901	5.16448e-20
cg07300451	CPNE8	CPNE8	-0.541179	3.27555e-25	-0.605821	5.2345e-20
cg11497957	ZNF572	ZNF572	-0.54115	3.29827e-25	-0.60578	5.27076e-20
cg05967596	LEAP2	LEAP2	-0.540929	3.4776e-25	-0.605468	5.55731e-20
cg25397945	ZNF382	ZNF382	-0.540923	3.48237e-25	-0.60546	5.5649e-20
cg16060369	RASGEF1A	RASGEF1A	-0.540735	3.64326e-25	-0.605194	5.82196e-20
cg17012202	NEU1	NEU1	-0.540587	3.7744e-25	-0.604985	6.03149e-20
cg09656934	TDRD5	TDRD5	-0.540489	3.86445e-25	-0.604846	6.17536e-20
cg16266227	PTPN7	PTPN7	-0.540434	3.91543e-25	-0.604768	6.25678e-20
cg08568670	PFKFB4	PFKFB4	-0.540409	3.93871e-25	-0.604733	6.29394e-20
cg22420514	PTPRN2	PTPRN2	0.54039	3.95645e-25	0.604707	6.32224e-20
cg18959309	C1orf115	C1orf115	-0.540271	4.07073e-25	-0.604539	6.50483e-20
cg01178188	MYRF	MYRF	-0.540262	4.07995e-25	-0.604525	6.51951e-20
cg12169233	ZNF439	ZNF439	-0.540243	4.09834e-25	-0.604499	6.54886e-20
cg04681963	ZNF879	ZNF879	-0.540196	4.14445e-25	-0.604433	6.62249e-20
cg05768427	KBTBD12	KBTBD12	-0.54012	4.22101e-25	-0.604324	6.74479e-20
cg05726600	TMEM176A	TMEM176A	-0.540076	4.26558e-25	-0.604262	6.81597e-20
cg02851793	SRGN	SRGN	-0.540056	4.28561e-25	-0.604235	6.84794e-20
cg13293524	HOXB3	HOXB3	-0.54003	4.31278e-25	-0.604197	6.8913e-20
cg25046651	ADHFE1	ADHFE1	-0.540027	4.31566e-25	-0.604193	6.89586e-20
cg08203715	ST3GAL4	ST3GAL4	-0.539973	4.37192e-25	-0.604117	6.98571e-20
cg14247154	MTMR8	MTMR8	-0.539945	4.40039e-25	-0.604078	7.03117e-20
cg09994117	JPH1	JPH1	-0.539938	4.40787e-25	-0.604068	7.04308e-20
cg00700969	AKR1E2	AKR1E2	-0.539911	4.43676e-25	-0.60403	7.08918e-20
cg19399885	SOWAHC	SOWAHC	-0.53989	4.45944e-25	-0.604	7.12538e-20
cg01307915	ZNF736	ZNF736	-0.539738	4.62349e-25	-0.603786	7.38745e-20
cg06818710	ZSCAN23	ZSCAN23	-0.539731	4.63094e-25	-0.603777	7.39932e-20
cg09153080	CD6	CD6	-0.539711	4.65308e-25	-0.603748	7.43465e-20
cg01251603	GABRB3	GABRB3	-0.539486	4.91037e-25	-0.60343	7.84569e-20
cg12681948	LINC00884	LINC00884	-0.53945	4.9529e-25	-0.603379	7.9136e-20
cg20361154	ZNF280B	ZNF280B	-0.539369	5.04867e-25	-0.603266	8.06656e-20
cg10635645	APOLD1	APOLD1	-0.539345	5.07856e-25	-0.603231	8.11426e-20
cg22331159	INPP5D	INPP5D	-0.539237	5.21057e-25	-0.603079	8.32514e-20
cg25239647	GDPD4	GDPD4	-0.539178	5.28455e-25	-0.602996	8.44328e-20
cg14559139	SMYD1	SMYD1	-0.539092	5.3942e-25	-0.602874	8.61843e-20
cg21457147	KCTD4	KCTD4	-0.539015	5.49307e-25	-0.602767	8.77633e-20
cg18765463	ZNF701	ZNF701	-0.538985	5.53298e-25	-0.602724	8.84004e-20
cg13361779	ZNF569	ZNF569	-0.538972	5.54988e-25	-0.602706	8.86699e-20
cg02233614	PFKFB2	PFKFB2	-0.538826	5.74681e-25	-0.602499	9.18156e-20
cg14005153	ATP11A	ATP11A	-0.538777	5.81391e-25	-0.60243	9.2887e-20
cg07251857	ALPK3	ALPK3	-0.538761	5.83574e-25	-0.602408	9.32352e-20
cg26332114	AURKC	AURKC	-0.538745	5.85848e-25	-0.602385	9.3598e-20
cg21153160	FAM50B	FAM50B	-0.538696	5.92618e-25	-0.602317	9.46791e-20
cg10559416	CYTIP	CYTIP	-0.538683	5.94563e-25	-0.602298	9.49892e-20
cg07639376	TMEM204	TMEM204	-0.538673	5.95904e-25	-0.602284	9.52028e-20
cg24241429	ZNF736	ZNF736	-0.53865	5.99151e-25	-0.602252	9.5721e-20
cg08923054	ANK1	ANK1	-0.538622	6.03227e-25	-0.602212	9.63716e-20
cg08214142	SLC39A5	SLC39A5	-0.538619	6.03633e-25	-0.602208	9.64359e-20
cg14063566	SMIM6	SMIM6	-0.538419	6.32939e-25	-0.601927	1.01117e-19
cg02125271	SNRPN	SNRPN	-0.5384	6.35898e-25	-0.6019	1.01589e-19
cg27147556	ARL4D	ARL4D	-0.538363	6.41476e-25	-0.601848	1.0248e-19
cg02076020	ELF3	ELF3	-0.538328	6.46843e-25	-0.601798	1.03336e-19
cg04535521	GABRP	GABRP	-0.538181	6.69866e-25	-0.601591	1.07014e-19
cg14976276	NEU1	NEU1	-0.538097	6.83382e-25	-0.601473	1.09172e-19
cg00300879	CNKSR1	CNKSR1	-0.538078	6.86395e-25	-0.601447	1.09653e-19
cg02872426	DDO	DDO	-0.538075	6.8684e-25	-0.601443	1.09723e-19
cg10769891	EPM2AIP1	EPM2AIP1	-0.538063	6.889e-25	-0.601425	1.10052e-19
cg26976437	LY6K	LY6K	-0.537877	7.19868e-25	-0.601164	1.14998e-19
cg04360334	ASPHD2	ASPHD2	-0.537858	7.23253e-25	-0.601136	1.15538e-19
cg18888520	ZSCAN18	ZSCAN18	-0.537744	7.43025e-25	-0.600976	1.18696e-19
cg22675150	TUBA3C	TUBA3C	-0.537709	7.49221e-25	-0.600927	1.19685e-19
cg26808687	ELF3	ELF3	-0.537497	7.87749e-25	-0.600629	1.25839e-19
cg07841477	ERN2	ERN2	-0.537452	7.9621e-25	-0.600566	1.2719e-19
cg01455178	SLC45A3	SLC45A3	-0.537432	7.99958e-25	-0.600538	1.27788e-19
cg05501320	GDAP1	GDAP1	-0.537412	8.03792e-25	-0.60051	1.28399e-19
cg08547617	CLPTM1L	CLPTM1L	-0.537394	8.07228e-25	-0.600484	1.28947e-19
cg20802616	SNX25P1	SNX25P1	-0.537387	8.08536e-25	-0.600475	1.29156e-19
cg24051057	CCDC80	CCDC80	-0.537377	8.10555e-25	-0.60046	1.29477e-19
cg25095380	PRDM5	PRDM5	-0.537299	8.25578e-25	-0.600351	1.31876e-19
cg11853788	TDRD5	TDRD5	-0.537259	8.3351e-25	-0.600294	1.33142e-19
cg12255897	AKR1E2	AKR1E2	-0.537245	8.36161e-25	-0.600275	1.33565e-19
cg04936242	TTLL12	TTLL12	-0.537241	8.37029e-25	-0.600269	1.33703e-19
cg22880677	ARHGEF10	ARHGEF10	-0.537006	8.84917e-25	-0.599939	1.41351e-19
cg13872950	HOXB2	HOXB2	-0.536985	8.89277e-25	-0.599909	1.42047e-19
cg18229134	FGFR4	FGFR4	-0.536961	8.94371e-25	-0.599875	1.4286e-19
cg23272399	GPX7	GPX7	-0.536847	9.18834e-25	-0.599715	1.46766e-19
cg27558396	ZNF880	ZNF880	-0.536846	9.19005e-25	-0.599714	1.46793e-19
cg21240950	IMP4	IMP4	-0.536505	9.96199e-25	-0.599235	1.59122e-19
cg00149213	SLAMF1	SLAMF1	-0.536487	1.00032e-24	-0.59921	1.59779e-19
cg25468863	SPG20	SPG20	-0.536352	1.03267e-24	-0.599021	1.64945e-19
cg22302929	ZBED9	ZBED9	-0.536352	1.03285e-24	-0.59902	1.64973e-19
cg21826978	PSMB9	PSMB9	-0.536328	1.03856e-24	-0.598987	1.65885e-19
cg02179764	MPST	MPST	-0.536311	1.04283e-24	-0.598962	1.66564e-19
cg03505148	AGAP2	AGAP2	0.536277	1.0511e-24	0.598915	1.67884e-19
cg02082203	FAM179B	FAM179B	-0.536226	1.06383e-24	-0.598844	1.69918e-19
cg13615998	HOXC10	HOXC10	-0.536158	1.08102e-24	-0.598748	1.72662e-19
cg21207028	NRSN2	NRSN2	-0.536108	1.09394e-24	-0.598678	1.74724e-19
cg05460318	MAP10	MAP10	-0.535972	1.12969e-24	-0.598486	1.80432e-19
cg02940147	ROBO3	ROBO3	-0.53591	1.14629e-24	-0.598399	1.83084e-19
cg22806837	ZNF773	ZNF773	-0.535877	1.15504e-24	-0.598354	1.8448e-19
cg19165274	AKR1E2	AKR1E2	-0.535859	1.16011e-24	-0.598328	1.85288e-19
cg02933478	RRAS2	RRAS2	-0.535859	1.16012e-24	-0.598328	1.85289e-19
cg27205688	RRAS2	RRAS2	-0.535794	1.17804e-24	-0.598237	1.88149e-19
cg00977690	ZFX	ZFX	-0.53578	1.1819e-24	-0.598217	1.88764e-19
cg14545305	GAD1	GAD1	0.535726	1.19692e-24	0.598142	1.91163e-19
cg24756966	POLR1C	POLR1C	-0.53554	1.25063e-24	-0.597881	1.99739e-19
cg03788131	KRBA1	KRBA1	-0.535293	1.32539e-24	-0.597535	2.11679e-19
cg27009703	HOXA9	HOXA9	-0.535274	1.33135e-24	-0.597508	2.12628e-19
cg02363677	SVIL	SVIL	-0.535096	1.38835e-24	-0.597258	2.2173e-19
cg02885046	TDRD12	TDRD12	-0.535039	1.40706e-24	-0.597178	2.24718e-19
cg17129554	CANT1	CANT1	-0.53502	1.41314e-24	-0.597152	2.25686e-19
cg17476101	LINC00675	LINC00675	-0.535007	1.41746e-24	-0.597134	2.26375e-19
cg22635402	GABRP	GABRP	-0.534928	1.44401e-24	-0.597024	2.30615e-19
cg26738080	TNNC1	TNNC1	-0.534893	1.45591e-24	-0.596975	2.32514e-19
cg13280788	HOXB3	HOXB3	-0.53489	1.45691e-24	-0.596971	2.32672e-19
cg13810673	GPR65	GPR65	-0.534846	1.47218e-24	-0.596908	2.35109e-19
cg00347856	LINC01446	LINC01446	-0.534821	1.48081e-24	-0.596874	2.36485e-19
cg04504066	PAX6	PAX6	0.53469	1.52693e-24	0.596691	2.4385e-19
cg02461665	ZNF268	ZNF268	-0.53458	1.56714e-24	-0.596535	2.5027e-19
cg10621825	RNF217	RNF217	-0.53454	1.5818e-24	-0.59648	2.52609e-19
cg12081303	ARHGAP30	ARHGAP30	-0.534488	1.60123e-24	-0.596407	2.5571e-19
cg22989379	ACSS2	ACSS2	-0.534392	1.63752e-24	-0.596273	2.61504e-19
cg05172655	SNHG14	SNHG14	0.534283	1.67991e-24	0.596121	2.68271e-19
cg19132762	EPM2AIP1	EPM2AIP1	-0.534204	1.71148e-24	-0.596009	2.73311e-19
cg00830813	ADAP1	ADAP1	-0.534182	1.72029e-24	-0.595979	2.74717e-19
cg17619405	SHOX2	SHOX2	0.534167	1.72639e-24	0.595958	2.75688e-19
cg14795572	AGAP2	AGAP2	0.534159	1.72958e-24	0.595947	2.76197e-19
cg21144922	HENMT1	HENMT1	-0.534156	1.7308e-24	-0.595942	2.7639e-19
cg09058554	SLC25A33	SLC25A33	-0.534105	1.75145e-24	-0.595872	2.79686e-19
cg23031135	MRGPRF	MRGPRF	-0.53404	1.77827e-24	-0.595781	2.83967e-19
cg08713365	NRSN2	NRSN2	-0.533998	1.79614e-24	-0.595721	2.86819e-19
cg05472874	SULT4A1	SULT4A1	-0.533868	1.85153e-24	-0.59554	2.95662e-19
cg04181321	ZNF71	ZNF71	-0.533854	1.85742e-24	-0.595521	2.96601e-19
cg05475277	FOXRED2	FOXRED2	-0.533822	1.87157e-24	-0.595475	2.98857e-19
cg15081886	ANKRD65	ANKRD65	-0.533786	1.88759e-24	-0.595424	3.01414e-19
cg16184943	ZNF280B	ZNF280B	-0.533706	1.923e-24	-0.595313	3.07067e-19
cg27168858	DHCR24	DHCR24	-0.533524	2.00657e-24	-0.595059	3.20409e-19
cg03687929	RFK	RFK	-0.533509	2.01351e-24	-0.595038	3.21515e-19
cg14458815	RSPH14	RSPH14	-0.533488	2.02351e-24	-0.595009	3.2311e-19
cg23504474	ZNF682	ZNF682	-0.533372	2.07907e-24	-0.594847	3.31979e-19
cg25778535	RIC3	RIC3	-0.533339	2.09526e-24	-0.5948	3.34563e-19
cg16638540	ZNF135	ZNF135	-0.53327	2.12927e-24	-0.594704	3.39992e-19
cg06813419	TRAF5	TRAF5	-0.533221	2.15387e-24	-0.594635	3.43918e-19
cg27078890	ETS1	ETS1	0.533201	2.16385e-24	0.594608	3.45508e-19
cg12363807	SPG20	SPG20	-0.533094	2.21856e-24	-0.594458	3.54242e-19
cg11872342	ZNF572	ZNF572	-0.533084	2.22399e-24	-0.594443	3.55107e-19
cg21082028	HOXB3	HOXB3	-0.533073	2.22963e-24	-0.594428	3.56005e-19
cg24401656	WIPF1	WIPF1	0.532978	2.27943e-24	0.594296	3.63955e-19
cg17122213	MIB2	MIB2	-0.532953	2.29278e-24	-0.594261	3.66083e-19
cg06200339	SOX30	SOX30	-0.532883	2.33074e-24	-0.594163	3.72142e-19
cg16430166	MAP10	MAP10	-0.532861	2.34278e-24	-0.594132	3.74063e-19
cg00380435	ADSSL1	ADSSL1	-0.53281	2.3707e-24	-0.594061	3.78518e-19
cg25521047	ZNF345	ZNF345	-0.532731	2.41505e-24	-0.59395	3.85596e-19
cg20104776	LDOC1	LDOC1	-0.532688	2.4393e-24	-0.59389	3.89467e-19
cg24588375	ZNF793	ZNF793	-0.532585	2.4982e-24	-0.593747	3.98868e-19
cg11600991	ADAP1	ADAP1	-0.532484	2.55803e-24	-0.593606	4.08417e-19
cg17222452	MLF1	MLF1	-0.532482	2.55901e-24	-0.593603	4.08571e-19
cg03926852	LY6G6E	LY6G6E	-0.53239	2.61467e-24	-0.593474	4.17456e-19
cg01427769	NEU1	NEU1	-0.532385	2.61731e-24	-0.593468	4.17874e-19
cg05421149	LMF1	LMF1	0.532255	2.69807e-24	0.593286	4.30766e-19
cg08158952	ZNF835	ZNF835	-0.532217	2.72186e-24	-0.593234	4.34561e-19
cg13897134	ZIC4	ZIC4	0.532213	2.72431e-24	0.593228	4.3495e-19
cg21868211	ZNF345	ZNF345	-0.532147	2.76641e-24	-0.593136	4.41669e-19
cg12525215	ZNF599	ZNF599	-0.53212	2.78396e-24	-0.593098	4.44468e-19
cg13428480	VANGL2	VANGL2	-0.53211	2.7908e-24	-0.593084	4.45558e-19
cg21490561	EPM2AIP1	EPM2AIP1	-0.532053	2.82799e-24	-0.593004	4.51491e-19
cg01615818	ZNF681	ZNF681	-0.532015	2.85301e-24	-0.592951	4.55483e-19
cg17084751	ZNF215	ZNF215	0.531997	2.86505e-24	0.592926	4.57403e-19
cg27049053	GABRE	GABRE	-0.531916	2.91957e-24	-0.592813	4.66103e-19
cg20154403	ZNF568	ZNF568	-0.531883	2.94188e-24	-0.592768	4.69663e-19
cg24802771	ZNF141	ZNF141	-0.531828	2.98006e-24	-0.59269	4.75755e-19
cg00620602	PNMA5	PNMA5	-0.531747	3.03677e-24	-0.592577	4.84805e-19
cg27335720	ZNF529	ZNF529	-0.531586	3.15238e-24	-0.592353	5.03259e-19
cg22958090	KRT7	KRT7	-0.531535	3.18987e-24	-0.592282	5.0924e-19
cg16718054	MTMR8	MTMR8	-0.531387	3.30113e-24	-0.592076	5.27e-19
cg10665844	HSD11B1L	HSD11B1L	-0.531345	3.33355e-24	-0.592018	5.3217e-19
cg04001668	GPR56	GPR56	-0.531327	3.34778e-24	-0.591992	5.34439e-19
cg13497187	PKLR	PKLR	-0.531301	3.36784e-24	-0.591956	5.37639e-19
cg14386061	DOK2	DOK2	-0.531202	3.44592e-24	-0.591818	5.50099e-19
cg15570656	ZFP57	ZFP57	-0.531108	3.5222e-24	-0.591687	5.62274e-19
cg14961598	MTMR8	MTMR8	-0.531095	3.53291e-24	-0.591669	5.63979e-19
cg21288099	RRAS2	RRAS2	-0.531018	3.5966e-24	-0.591561	5.74143e-19
cg09523275	NKAPL	NKAPL	-0.530915	3.68339e-24	-0.591418	5.87994e-19
cg14059257	KRT7	KRT7	-0.53081	3.77371e-24	-0.591273	6.02408e-19
cg02402436	LTA	LTA	-0.530673	3.89602e-24	-0.591081	6.2193e-19
cg14363114	TPST1	TPST1	-0.530576	3.98418e-24	-0.590946	6.35999e-19
cg25361907	ZNF793	ZNF793	-0.530531	4.02558e-24	-0.590884	6.42604e-19
cg18371052	MIR4458HG	MIR4458HG	-0.530521	4.03489e-24	-0.59087	6.44085e-19
cg03234777	AMICA1	AMICA1	-0.530397	4.15275e-24	-0.590697	6.62895e-19
cg22736354	NHLRC1	NHLRC1	-0.530395	4.15416e-24	-0.590695	6.63116e-19
cg08084154	PRSS41	PRSS41	-0.530365	4.18338e-24	-0.590653	6.67776e-19
cg24765188	ZBTB10	ZBTB10	-0.530313	4.23398e-24	-0.590581	6.7585e-19
cg08995595	GSDMA	GSDMA	-0.5303	4.24661e-24	-0.590563	6.77861e-19
cg10536369	BBS5	BBS5	-0.530183	4.36344e-24	-0.5904	6.96505e-19
cg24664861	SPAG16	SPAG16	-0.530174	4.37225e-24	-0.590387	6.97908e-19
cg14281591	KLF5	KLF5	-0.530164	4.38287e-24	-0.590373	6.99598e-19
cg17169289	ZNF665	ZNF665	-0.530134	4.41283e-24	-0.590332	7.04376e-19
cg27209110	ZNF347	ZNF347	-0.529991	4.56138e-24	-0.590133	7.28083e-19
cg19580263	ENTPD5	ENTPD5	-0.52999	4.56187e-24	-0.590132	7.28156e-19
cg04793813	MT1E	MT1E	-0.529967	4.58641e-24	-0.5901	7.32069e-19
cg03734784	ZNF530	ZNF530	-0.529908	4.64942e-24	-0.590017	7.42121e-19
cg22563697	PPP1R16A	PPP1R16A	-0.529822	4.7431e-24	-0.589897	7.5707e-19
cg04339360	KLF5	KLF5	-0.529794	4.77326e-24	-0.589859	7.61879e-19
cg04684267	ZNF274	ZNF274	-0.529792	4.77536e-24	-0.589857	7.62209e-19
cg27246571	HAL	HAL	-0.52978	4.78946e-24	-0.589839	7.64456e-19
cg21058973	HNF4A	HNF4A	-0.529757	4.81501e-24	-0.589807	7.68528e-19
cg16821992	TRPS1	TRPS1	-0.52972	4.8562e-24	-0.589756	7.75098e-19
cg13285174	OXT	OXT	-0.529616	4.9737e-24	-0.589612	7.93847e-19
cg11401682	NEU1	NEU1	-0.529577	5.01828e-24	-0.589558	8.00958e-19
cg10668363	ZNF175	ZNF175	0.529508	5.09965e-24	0.589461	8.1394e-19
cg26385222	TMEM176B	TMEM176B	-0.529505	5.10321e-24	-0.589457	8.14502e-19
cg16747828	APOLD1	APOLD1	-0.529288	5.36451e-24	-0.589156	8.56203e-19
cg19832521	NOVA1	NOVA1	-0.529276	5.3791e-24	-0.589139	8.58527e-19
cg02382795	MLXIPL	MLXIPL	0.529266	5.39163e-24	0.589125	8.60521e-19
cg06368590	TRPS1	TRPS1	-0.529243	5.42017e-24	-0.589094	8.6507e-19
cg24384244	ZNF662	ZNF662	-0.529134	5.55908e-24	-0.588941	8.87234e-19
cg13312942	SPIN3	SPIN3	-0.529118	5.57885e-24	-0.58892	8.90385e-19
cg09107315	GIPC2	GIPC2	-0.528986	5.75165e-24	-0.588736	9.17957e-19
cg01078824	HOXA10	HOXA10	-0.528865	5.91363e-24	-0.588568	9.43804e-19
cg02617727	CARD11	CARD11	0.528827	5.9664e-24	0.588515	9.5222e-19
cg01305625	PDLIM4	PDLIM4	-0.528692	6.15463e-24	-0.588327	9.82255e-19
cg07148458	ACAP1	ACAP1	0.52863	6.24176e-24	0.588243	9.96154e-19
cg00486564	EMX1	EMX1	0.52851	6.41673e-24	0.588076	1.02407e-18
cg21903817	BZRAP1	BZRAP1	0.528497	6.43624e-24	0.588057	1.02718e-18
cg15067907	FUT6	FUT6	-0.528468	6.47954e-24	-0.588017	1.03408e-18
cg26899156	FUT3	FUT3	-0.52845	6.50552e-24	-0.587993	1.03822e-18
cg01055594	AC079145.4	AC079145.4	-0.528449	6.50783e-24	-0.587991	1.03858e-18
cg08332658	ZNF681	ZNF681	-0.52844	6.52187e-24	-0.587978	1.04082e-18
cg10055593	GLI3	GLI3	0.528424	6.54588e-24	0.587955	1.04464e-18
cg05414556	SASH3	SASH3	-0.528382	6.60825e-24	-0.587898	1.05459e-18
cg13613439	PHYHD1	PHYHD1	-0.528346	6.66411e-24	-0.587847	1.0635e-18
cg05598919	NACAD	NACAD	-0.52829	6.74939e-24	-0.587771	1.0771e-18
cg27005847	SLC44A4	SLC44A4	-0.528265	6.78862e-24	-0.587736	1.08336e-18
cg01720991	ZBTB10	ZBTB10	-0.528141	6.98419e-24	-0.587564	1.11456e-18
cg16433211	EPM2AIP1	EPM2AIP1	-0.528063	7.11066e-24	-0.587456	1.13473e-18
cg08965235	LTBP3	LTBP3	-0.528049	7.13344e-24	-0.587436	1.13836e-18
cg00893636	EPM2AIP1	EPM2AIP1	-0.52789	7.39855e-24	-0.587216	1.18066e-18
cg16763089	LINC00654	LINC00654	-0.527804	7.54594e-24	-0.587097	1.20417e-18
cg18630667	ZNF382	ZNF382	-0.527768	7.60908e-24	-0.587046	1.21424e-18
cg00114963	TBCEL	TBCEL	-0.527674	7.77547e-24	-0.586916	1.24079e-18
cg09081544	MUC13	MUC13	-0.527644	7.82921e-24	-0.586874	1.24935e-18
cg10765857	ZNF215	ZNF215	-0.527563	7.97487e-24	-0.586763	1.27259e-18
cg06632310	CERS4	CERS4	-0.527458	8.16888e-24	-0.586617	1.30354e-18
cg12033943	ZNF345	ZNF345	-0.527432	8.21806e-24	-0.586581	1.31138e-18
cg19566658	TRIP6	TRIP6	-0.527413	8.25433e-24	-0.586554	1.31716e-18
cg20897616	GABRB3	GABRB3	-0.527302	8.46777e-24	-0.5864	1.35121e-18
cg19478500	RNF217	RNF217	-0.527295	8.48111e-24	-0.58639	1.35333e-18
cg27217214	ESRP2	ESRP2	-0.527186	8.69548e-24	-0.586239	1.38753e-18
cg20492807	DNAH14	DNAH14	-0.527156	8.75561e-24	-0.586198	1.39712e-18
cg09286079	CYP2B6	CYP2B6	-0.527087	8.89371e-24	-0.586103	1.41914e-18
cg21223353	ANGPTL7	ANGPTL7	-0.527045	8.97885e-24	-0.586045	1.43272e-18
cg12150406	MTCL1	MTCL1	-0.526962	9.15173e-24	-0.58593	1.4603e-18
cg24659758	AIFM2	AIFM2	-0.526863	9.36263e-24	-0.585792	1.49394e-18
cg17178220	DNM3OS	DNM3OS	-0.526817	9.45952e-24	-0.58573	1.50939e-18
cg11503274	CDX1	CDX1	-0.526795	9.50927e-24	-0.585698	1.51732e-18
cg03605686	PON3	PON3	-0.526702	9.7119e-24	-0.58557	1.54964e-18
cg00971747	C1orf106	C1orf106	-0.526555	1.00442e-23	-0.585367	1.60265e-18
cg18706476	MST1R	MST1R	-0.526371	1.04758e-23	-0.585112	1.6715e-18
cg19235095	ZKSCAN7	ZKSCAN7	-0.526325	1.05862e-23	-0.585048	1.68911e-18
cg10168009	PRKAB1	PRKAB1	-0.526274	1.0709e-23	-0.584978	1.7087e-18
cg05210501	HOXA10	HOXA10	-0.526158	1.0998e-23	-0.584817	1.7548e-18
cg06616879	ZNF549	ZNF549	-0.526101	1.11421e-23	-0.584738	1.77777e-18
cg27232482	ACKR1	ACKR1	0.526048	1.12775e-23	0.584665	1.79936e-18
cg15933546	DNAH8	DNAH8	-0.525964	1.14946e-23	-0.584549	1.834e-18
cg02607779	KLF7	KLF7	-0.525951	1.15285e-23	-0.584531	1.83939e-18
cg11763394	PAX8	PAX8	-0.525903	1.1655e-23	-0.584465	1.85956e-18
cg14943722	HYAL1	HYAL1	-0.525883	1.17099e-23	-0.584437	1.86831e-18
cg01384143	C3orf14	C3orf14	-0.525795	1.19448e-23	-0.584316	1.90577e-18
cg25566507	JAK3	JAK3	0.525762	1.20359e-23	0.58427	1.9203e-18
cg07657463	NSUN7	NSUN7	-0.525724	1.21414e-23	-0.584217	1.93712e-18
cg02707176	PCDHGB7	PCDHGB7	-0.525714	1.21683e-23	-0.584204	1.94141e-18
cg27073337	JAM3	JAM3	0.525682	1.22567e-23	0.58416	1.9555e-18
cg01660934	ESRP2	ESRP2	-0.52567	1.229e-23	-0.584143	1.9608e-18
cg01753359	ZNF572	ZNF572	-0.525645	1.23628e-23	-0.584108	1.97239e-18
cg16548201	ASB2	ASB2	-0.525546	1.26441e-23	-0.583971	2.01726e-18
cg23377551	AGAP2	AGAP2	0.525475	1.28502e-23	0.583873	2.05014e-18
cg26149887	ABCD1	ABCD1	-0.525444	1.29396e-23	-0.583831	2.06439e-18
cg01158277	CRYAB	CRYAB	-0.525395	1.30842e-23	-0.583763	2.08745e-18
cg09624858	TRIM15	TRIM15	-0.525289	1.34061e-23	-0.583616	2.13879e-18
cg06076323	ARHGEF10	ARHGEF10	-0.525259	1.3497e-23	-0.583575	2.15327e-18
cg26178184	ELMO3	ELMO3	-0.525236	1.35683e-23	-0.583543	2.16463e-18
cg18320188	EPM2AIP1	EPM2AIP1	-0.525047	1.41636e-23	-0.583282	2.25958e-18
cg23090632	FAM92A1	FAM92A1	-0.525019	1.42544e-23	-0.583243	2.27406e-18
cg05974695	SNX19	SNX19	-0.52498	1.43807e-23	-0.58319	2.2942e-18
cg18647268	MACF1	MACF1	-0.524978	1.43857e-23	-0.583188	2.29497e-18
cg24586196	MAEL	MAEL	-0.524935	1.45274e-23	-0.583128	2.31757e-18
cg09568464	ZNF582	ZNF582	-0.524927	1.45536e-23	-0.583117	2.32173e-18
cg18081818	AC005082.12	AC005082.12	-0.524914	1.4597e-23	-0.583099	2.32865e-18
cg07064544	HNF4A	HNF4A	-0.524885	1.46931e-23	-0.583059	2.34395e-18
cg00416689	NGFRAP1	NGFRAP1	-0.524847	1.48205e-23	-0.583007	2.36426e-18
cg11755819	STK31	STK31	-0.524843	1.48358e-23	-0.583	2.36669e-18
cg17865114	CLDN6	CLDN6	-0.524818	1.49182e-23	-0.582967	2.37982e-18
cg02304481	FAM178B	FAM178B	-0.524733	1.52098e-23	-0.582849	2.42633e-18
cg07897871	ELF3	ELF3	-0.524688	1.5366e-23	-0.582787	2.45123e-18
cg13447915	ZNF141	ZNF141	-0.524635	1.5554e-23	-0.582713	2.48121e-18
cg18335176	TBCEL	TBCEL	-0.52461	1.56419e-23	-0.582679	2.49521e-18
cg15096505	IL10	IL10	-0.524561	1.5817e-23	-0.582611	2.52313e-18
cg07452097	FUZ	FUZ	-0.524545	1.58721e-23	-0.58259	2.5319e-18
cg17382198	RNF217	RNF217	-0.524489	1.60766e-23	-0.582512	2.56451e-18
cg04473569	CLDN15	CLDN15	-0.524402	1.63984e-23	-0.582392	2.61583e-18
cg04538585	LGR5	LGR5	-0.524277	1.68672e-23	-0.58222	2.69058e-18
cg15131414	ZNF461	ZNF461	-0.524258	1.69402e-23	-0.582194	2.70221e-18
cg01844235	RAB36	RAB36	-0.524244	1.69949e-23	-0.582174	2.71093e-18
cg05882938	RPL39L	RPL39L	-0.52419	1.72044e-23	-0.5821	2.74432e-18
cg06585893	CAPN9	CAPN9	-0.524184	1.72284e-23	-0.582091	2.74814e-18
cg01673307	TAP1	TAP1	-0.524161	1.73176e-23	-0.58206	2.76234e-18
cg08268017	FAM92A1	FAM92A1	-0.524139	1.74038e-23	-0.58203	2.77608e-18
cg22411784	ZNF773	ZNF773	-0.524043	1.77879e-23	-0.581897	2.83732e-18
cg04488521	ZNF354C	ZNF354C	-0.524019	1.78826e-23	-0.581865	2.85241e-18
cg19260329	ACKR1	ACKR1	0.523949	1.81709e-23	0.581767	2.89839e-18
cg25076039	DOCK2	DOCK2	0.523874	1.84809e-23	0.581664	2.94781e-18
cg02990361	PRMT6	PRMT6	-0.52384	1.86258e-23	-0.581617	2.97091e-18
cg01419539	ZNF595	ZNF595	-0.523796	1.88117e-23	-0.581556	3.00054e-18
cg22708738	FUZ	FUZ	-0.523766	1.89402e-23	-0.581515	3.02101e-18
cg27125093	S1PR4	S1PR4	-0.523719	1.91404e-23	-0.581451	3.05293e-18
cg25870731	LDOC1	LDOC1	-0.523719	1.91415e-23	-0.58145	3.05308e-18
cg04577786	ANKRD26P1	ANKRD26P1	-0.523673	1.93406e-23	-0.581387	3.08482e-18
cg21672276	ZNF502	ZNF502	-0.523669	1.93581e-23	-0.581382	3.08759e-18
cg12515371	PPP1R16A	PPP1R16A	-0.523652	1.9433e-23	-0.581358	3.09952e-18
cg27568165	SLC45A3	SLC45A3	-0.52361	1.96209e-23	-0.5813	3.12948e-18
cg12214451	ARSJ	ARSJ	-0.523582	1.97425e-23	-0.581262	3.14884e-18
cg11070056	PRMT6	PRMT6	-0.523574	1.97797e-23	-0.581251	3.15477e-18
cg00349460	PLXNB3	PLXNB3	-0.523518	2.00325e-23	-0.581173	3.19507e-18
cg17019053	M1AP	M1AP	-0.523488	2.01656e-23	-0.581133	3.21627e-18
cg13103485	PPP1R9A	PPP1R9A	-0.523486	2.01783e-23	-0.581129	3.21828e-18
cg13426138	NEU1	NEU1	-0.523454	2.03241e-23	-0.581085	3.24151e-18
cg21195414	ELOVL5	ELOVL5	-0.523453	2.03266e-23	-0.581085	3.24189e-18
cg15645309	BATF	BATF	-0.523357	2.07753e-23	-0.580952	3.31342e-18
cg23874600	UGT1A6	UGT1A6	-0.523328	2.09103e-23	-0.580912	3.33494e-18
cg11416076	ZNF85	ZNF85	-0.523326	2.09209e-23	-0.580909	3.33662e-18
cg17034088	PPP1R9A	PPP1R9A	-0.523288	2.11004e-23	-0.580857	3.36522e-18
cg07172885	ZNF268	ZNF268	-0.523279	2.11443e-23	-0.580844	3.3722e-18
cg04117801	HOXB3	HOXB3	-0.523229	2.13847e-23	-0.580775	3.41052e-18
cg23963071	SERPINB9	SERPINB9	-0.523078	2.21236e-23	-0.580568	3.52834e-18
cg21488617	DNALI1	DNALI1	-0.522943	2.28077e-23	-0.580383	3.63742e-18
cg09636302	HAL	HAL	-0.52285	2.32916e-23	-0.580255	3.71457e-18
cg22578916	NEU1	NEU1	-0.52279	2.36129e-23	-0.580171	3.76578e-18
cg18102284	AC106875.1	AC106875.1	-0.522756	2.37917e-23	-0.580125	3.79427e-18
cg06817264	CTSF	CTSF	-0.522751	2.38228e-23	-0.580117	3.79921e-18
cg18489614	SERPINA4	SERPINA4	-0.522693	2.41325e-23	-0.580038	3.84858e-18
cg16731016	LGALS4	LGALS4	-0.522591	2.46952e-23	-0.579898	3.9383e-18
cg16311044	KIAA1875	KIAA1875	-0.522546	2.49496e-23	-0.579835	3.97884e-18
cg05433111	CD19	CD19	-0.52253	2.50393e-23	-0.579813	3.99311e-18
cg14424070	BATF	BATF	-0.522395	2.58087e-23	-0.579628	4.11579e-18
cg02312409	RNF217	RNF217	-0.522323	2.623e-23	-0.57953	4.18296e-18
cg25015733	MGAT4A	MGAT4A	-0.522318	2.62603e-23	-0.579523	4.18775e-18
cg08390732	POP4	POP4	-0.522294	2.64069e-23	-0.579489	4.21111e-18
cg00642306	PALM3	PALM3	0.52228	2.64892e-23	0.57947	4.2242e-18
cg17659920	SYNE4	SYNE4	-0.522267	2.65638e-23	-0.579452	4.23608e-18
cg25073829	SPAG16	SPAG16	-0.522164	2.71921e-23	-0.57931	4.33624e-18
cg03168501	TDRD12	TDRD12	-0.52211	2.75223e-23	-0.579236	4.38888e-18
cg26556065	EEPD1	EEPD1	-0.521861	2.91109e-23	-0.578893	4.64217e-18
cg16722964	AC007228.11	AC007228.11	-0.52182	2.93783e-23	-0.578837	4.68479e-18
cg15052335	LPIN2	LPIN2	-0.521786	2.96027e-23	-0.578791	4.72053e-18
cg11001085	MST1R	MST1R	-0.521753	2.9826e-23	-0.578745	4.75611e-18
cg14991769	TMEM176B	TMEM176B	-0.521722	3.00298e-23	-0.578703	4.78858e-18
cg02611848	M1AP	M1AP	-0.52171	3.01114e-23	-0.578687	4.80156e-18
cg19083407	PAX8	PAX8	-0.521709	3.01193e-23	-0.578685	4.8028e-18
cg02710119	HSF2BP	HSF2BP	-0.521623	3.07086e-23	-0.578567	4.89673e-18
cg06900650	TUBA3E	TUBA3E	-0.52151	3.14991e-23	-0.578411	5.02275e-18
cg05806717	TBX6	TBX6	-0.52145	3.19219e-23	-0.57833	5.09015e-18
cg14840418	BRD9	BRD9	-0.521415	3.21786e-23	-0.578281	5.13104e-18
cg16986578	ELF3	ELF3	-0.521382	3.24169e-23	-0.578236	5.169e-18
cg08533095	DAGLA	DAGLA	-0.521314	3.29123e-23	-0.578143	5.24797e-18
cg04875514	SOAT2	SOAT2	-0.521258	3.33328e-23	-0.578065	5.31499e-18
cg08671133	ZNF530	ZNF530	-0.521255	3.3353e-23	-0.578062	5.31817e-18
cg04713634	BCAR1	BCAR1	-0.520997	3.53435e-23	-0.577707	5.63552e-18
cg13916740	ZNF582	ZNF582	-0.520972	3.55377e-23	-0.577673	5.66646e-18
cg15921240	ZNF141	ZNF141	-0.520958	3.56556e-23	-0.577653	5.68521e-18
cg25635916	SEMA3B	SEMA3B	-0.520882	3.62661e-23	-0.577549	5.78252e-18
cg20331155	LSP1	LSP1	0.520794	3.69865e-23	0.577429	5.89736e-18
cg04359978	KLHL17	KLHL17	-0.520721	3.75983e-23	-0.577328	5.99487e-18
cg02075410	MAB21L2	MAB21L2	-0.520704	3.77402e-23	-0.577305	6.01746e-18
cg21081369	HNF4A	HNF4A	-0.520579	3.88105e-23	-0.577134	6.18807e-18
cg16968662	KLHL17	KLHL17	-0.520579	3.88112e-23	-0.577134	6.18814e-18
cg10166205	FUZ	FUZ	-0.520572	3.88701e-23	-0.577125	6.19749e-18
cg06791102	ARHGAP4	ARHGAP4	-0.520462	3.98448e-23	-0.576973	6.35286e-18
cg13444413	AGAP2	AGAP2	0.520453	3.992e-23	0.576961	6.36481e-18
cg01169778	GBGT1	GBGT1	-0.520421	4.02089e-23	-0.576917	6.41083e-18
cg06364757	PYGO1	PYGO1	-0.520408	4.0328e-23	-0.576899	6.42977e-18
cg05794411	COX8C	COX8C	-0.520347	4.08843e-23	-0.576815	6.51843e-18
cg26032489	EXO5	EXO5	-0.520284	4.14638e-23	-0.576729	6.61078e-18
cg07644368	CDO1	CDO1	-0.520191	4.23369e-23	-0.576601	6.74994e-18
cg20880499	TAP1	TAP1	-0.520166	4.25674e-23	-0.576568	6.78664e-18
cg06615152	AMH	AMH	0.520095	4.32523e-23	0.57647	6.89581e-18
cg02264038	RRAS2	RRAS2	-0.520075	4.34458e-23	-0.576443	6.92661e-18
cg23430652	MIB2	MIB2	-0.519813	4.6061e-23	-0.576084	7.34351e-18
cg25645462	GPR56	GPR56	-0.519694	4.73069e-23	-0.57592	7.5421e-18
cg24075113	TRIP6	TRIP6	-0.519483	4.95837e-23	-0.575632	7.90503e-18
cg05306109	ITPKB	ITPKB	-0.519401	5.05087e-23	-0.575519	8.05245e-18
cg09227144	MLXIPL	MLXIPL	0.519363	5.09302e-23	0.575467	8.1196e-18
cg11314684	AKT3	AKT3	0.519342	5.1171e-23	0.575439	8.15793e-18
cg11261264	PTPRH	PTPRH	-0.519342	5.11735e-23	-0.575438	8.15828e-18
cg07447902	CDC6	CDC6	0.519275	5.19405e-23	0.575347	8.28051e-18
cg20273358	CTCFL	CTCFL	-0.519245	5.22909e-23	-0.575306	8.33633e-18
cg08465774	IDO1	IDO1	-0.519221	5.25711e-23	-0.575273	8.38094e-18
cg11716026	H19	H19	-0.519195	5.28815e-23	-0.575237	8.43037e-18
cg23159678	NOVA1	NOVA1	0.519175	5.31199e-23	0.575209	8.46833e-18
cg09988116	C1orf210	C1orf210	-0.519083	5.42113e-23	-0.575084	8.64226e-18
cg18858976	CSRP2BP	CSRP2BP	-0.519078	5.4279e-23	-0.575076	8.65299e-18
cg26635367	KLHL2	KLHL2	-0.519036	5.47882e-23	-0.575019	8.73412e-18
cg19717150	HNF4A	HNF4A	-0.519011	5.50861e-23	-0.574986	8.78154e-18
cg18607411	SPRY2	SPRY2	-0.518965	5.56544e-23	-0.574923	8.87209e-18
cg18506672	SNRPN	SNRPN	-0.518891	5.65881e-23	-0.574821	9.02088e-18
cg00745399	ZNF610	ZNF610	-0.518809	5.76241e-23	-0.574709	9.18598e-18
cg05564251	SP110	SP110	-0.518784	5.79461e-23	-0.574675	9.23725e-18
cg27623334	CT83	CT83	-0.518776	5.80477e-23	-0.574664	9.25339e-18
cg26227523	PSTPIP1	PSTPIP1	-0.518775	5.80657e-23	-0.574662	9.25619e-18
cg26893787	FUT6	FUT6	-0.518767	5.81654e-23	-0.574652	9.27202e-18
cg08934785	HOXA7	HOXA7	-0.518649	5.97163e-23	-0.57449	9.5192e-18
cg12181372	SYCP2	SYCP2	-0.518567	6.0815e-23	-0.574378	9.69427e-18
cg17951388	OPLAH	OPLAH	-0.518503	6.1688e-23	-0.57429	9.83338e-18
cg20425130	KLHL6	KLHL6	-0.51846	6.22783e-23	-0.574232	9.92741e-18
cg14279856	DDR1	DDR1	-0.51819	6.61402e-23	-0.573862	1.05429e-17
cg27299588	PTPRS	PTPRS	0.518173	6.63879e-23	0.573839	1.05824e-17
cg20696478	ZNF175	ZNF175	-0.518022	6.86557e-23	-0.573632	1.09438e-17
cg00405843	SMO	SMO	-0.517953	6.97149e-23	-0.573538	1.11125e-17
cg25520249	CYP2S1	CYP2S1	-0.517939	6.99252e-23	-0.573519	1.1146e-17
cg03020006	ALS2CR11	ALS2CR11	-0.51791	7.03708e-23	-0.57348	1.1217e-17
cg15544721	PPP1R9A	PPP1R9A	-0.517893	7.06495e-23	-0.573456	1.12613e-17
cg09721047	ARHGAP25	ARHGAP25	-0.517869	7.1024e-23	-0.573423	1.13209e-17
cg08541521	LRIF1	LRIF1	-0.517858	7.1186e-23	-0.573409	1.13467e-17
cg21610815	PAX8	PAX8	-0.517832	7.16044e-23	-0.573373	1.14133e-17
cg00292135	LINC01006	LINC01006	-0.517803	7.2062e-23	-0.573334	1.14862e-17
cg11313335	TAP1	TAP1	-0.517743	7.30262e-23	-0.573252	1.16398e-17
cg04751839	GRTP1	GRTP1	-0.517726	7.33046e-23	-0.573228	1.16841e-17
cg06203471	DUSP23	DUSP23	-0.517701	7.37225e-23	-0.573193	1.17506e-17
cg03210866	EPCAM	EPCAM	-0.517616	7.51172e-23	-0.573078	1.19729e-17
cg26827373	ZNF844	ZNF844	-0.517596	7.54581e-23	-0.57305	1.20271e-17
cg27420224	HNF4A	HNF4A	-0.517589	7.55714e-23	-0.573041	1.20451e-17
cg22152492	ZBED9	ZBED9	-0.517505	7.69939e-23	-0.572926	1.22717e-17
cg19864007	ZNF649	ZNF649	-0.51748	7.74158e-23	-0.572892	1.23389e-17
cg17707984	NEU1	NEU1	-0.517424	7.83794e-23	-0.572816	1.24924e-17
cg20295248	LINC00654	LINC00654	-0.51731	8.03927e-23	-0.57266	1.28132e-17
cg02586212	RGS1	RGS1	-0.517244	8.15761e-23	-0.57257	1.30018e-17
cg04691908	FLI1	FLI1	-0.517239	8.1676e-23	-0.572562	1.30176e-17
cg08550317	FAM50B	FAM50B	-0.517235	8.17355e-23	-0.572558	1.3027e-17
cg02773041	PPIE	PPIE	-0.517235	8.17371e-23	-0.572558	1.30272e-17
cg14653977	GBGT1	GBGT1	-0.517231	8.18125e-23	-0.572552	1.30391e-17
cg13444533	RASEF	RASEF	-0.517202	8.2341e-23	-0.572512	1.31233e-17
cg21798060	CFB	CFB	-0.517185	8.2653e-23	-0.572489	1.31729e-17
cg06643849	AURKC	AURKC	-0.517139	8.35009e-23	-0.572426	1.33079e-17
cg19534703	PRSS41	PRSS41	-0.517075	8.46847e-23	-0.572339	1.34965e-17
cg05387167	HOXB3	HOXB3	-0.51697	8.66738e-23	-0.572196	1.38135e-17
cg23296010	ZNF793	ZNF793	-0.516965	8.67801e-23	-0.572189	1.38303e-17
cg14061230	NAIF1	NAIF1	-0.516951	8.70517e-23	-0.572169	1.38735e-17
cg05856556	ZNF775	ZNF775	-0.51682	8.96137e-23	-0.57199	1.42817e-17
cg15363607	GGT1	GGT1	-0.516728	9.14537e-23	-0.571865	1.45749e-17
cg10397389	DAPP1	DAPP1	-0.51671	9.18153e-23	-0.571841	1.46324e-17
cg24253136	ELF5	ELF5	-0.516683	9.23683e-23	-0.571804	1.47205e-17
cg15604051	ZNF502	ZNF502	-0.516615	9.37506e-23	-0.571712	1.49407e-17
cg25460340	TMPRSS5	TMPRSS5	-0.51659	9.42743e-23	-0.571678	1.5024e-17
cg04595505	NRXN1	NRXN1	0.51656	9.49094e-23	0.571636	1.51251e-17
cg24774396	NXN	NXN	0.516413	9.804e-23	0.571436	1.56239e-17
cg24371534	ARHGEF16	ARHGEF16	-0.516315	1.00175e-22	-0.571303	1.59641e-17
cg08196512	BAIAP2L2	BAIAP2L2	-0.516259	1.01433e-22	-0.571226	1.61644e-17
cg18127823	ADAP1	ADAP1	-0.516206	1.0262e-22	-0.571154	1.63534e-17
cg26613140	ZNF461	ZNF461	-0.516174	1.03354e-22	-0.57111	1.64705e-17
cg14900031	S100P	S100P	-0.516008	1.07217e-22	-0.570883	1.70859e-17
cg03333699	ADAP1	ADAP1	-0.515899	1.09828e-22	-0.570735	1.75018e-17
cg06218285	CD40	CD40	0.515751	1.13463e-22	0.570533	1.8081e-17
cg05655001	FAM92A1	FAM92A1	-0.515711	1.14464e-22	-0.570479	1.82405e-17
cg08151705	SLFN13	SLFN13	-0.515686	1.15096e-22	-0.570445	1.83411e-17
cg18582992	SHF	SHF	-0.515679	1.15266e-22	-0.570436	1.83681e-17
cg12494355	TPM2	TPM2	-0.515643	1.16199e-22	-0.570386	1.85166e-17
cg02482700	CHST10	CHST10	-0.515598	1.17359e-22	-0.570325	1.87012e-17
cg00587922	PPP1R18	PPP1R18	-0.515598	1.17363e-22	-0.570324	1.87018e-17
cg24787755	HHEX	HHEX	-0.51557	1.18087e-22	-0.570286	1.88171e-17
cg25805709	ZKSCAN7	ZKSCAN7	-0.51557	1.18089e-22	-0.570286	1.88173e-17
cg22687239	ZNF141	ZNF141	-0.515548	1.18652e-22	-0.570257	1.89068e-17
cg23054584	LINC00665	LINC00665	-0.515533	1.19051e-22	-0.570236	1.89703e-17
cg05296643	HOXC4	HOXC4	0.515425	1.21913e-22	0.570089	1.94262e-17
cg09423181	AKAP1	AKAP1	-0.515402	1.22535e-22	-0.570058	1.95252e-17
cg05989861	PROM2	PROM2	-0.515325	1.24608e-22	-0.569954	1.98555e-17
cg07583137	ZFAND1	ZFAND1	-0.515309	1.25049e-22	-0.569932	1.99256e-17
cg13814664	SOHLH2	SOHLH2	-0.5152	1.28084e-22	-0.569784	2.04091e-17
cg16547529	KLHL35	KLHL35	-0.515138	1.29849e-22	-0.569699	2.06902e-17
cg03804621	FAM24B	FAM24B	-0.515062	1.32057e-22	-0.569595	2.10419e-17
cg06395298	HOXB3	HOXB3	-0.51503	1.32966e-22	-0.569552	2.11865e-17
cg20182358	MLF1	MLF1	-0.515011	1.33543e-22	-0.569526	2.12783e-17
cg25379026	DNAH14	DNAH14	-0.514986	1.34273e-22	-0.569492	2.13944e-17
cg17483510	GNB4	GNB4	-0.514939	1.35676e-22	-0.569427	2.16179e-17
cg18515587	SELENBP1	SELENBP1	-0.514848	1.38396e-22	-0.569305	2.20512e-17
cg03217954	SLC3A1	SLC3A1	-0.514718	1.42403e-22	-0.569128	2.26895e-17
cg17840719	ZNF454	ZNF454	-0.514718	1.42416e-22	-0.569127	2.26914e-17
cg19612309	LTBP4	LTBP4	0.514633	1.45115e-22	0.569011	2.31213e-17
cg11213150	ANGPTL2	ANGPTL2	-0.514624	1.45395e-22	-0.568999	2.31658e-17
cg18516471	KRBOX1	KRBOX1	-0.514576	1.46929e-22	-0.568934	2.341e-17
cg22476504	PKDCC	PKDCC	-0.514569	1.4714e-22	-0.568925	2.34435e-17
cg27394478	ZFP92	ZFP92	0.514461	1.50683e-22	0.568778	2.40079e-17
cg06613515	PSTPIP1	PSTPIP1	-0.514301	1.56074e-22	-0.56856	2.48666e-17
cg21614638	DAPP1	DAPP1	-0.514274	1.56986e-22	-0.568524	2.50118e-17
cg17696629	FAM92A1	FAM92A1	-0.514227	1.5863e-22	-0.568459	2.52736e-17
cg01646718	FBXL6	FBXL6	-0.514216	1.58991e-22	-0.568445	2.5331e-17
cg00082897	TYMP	TYMP	-0.51421	1.59232e-22	-0.568436	2.53691e-17
cg19438750	SV2B	SV2B	0.514198	1.5962e-22	0.568421	2.54309e-17
cg15447479	SMO	SMO	-0.514132	1.61972e-22	-0.56833	2.58054e-17
cg00625443	ABHD17C	ABHD17C	-0.514005	1.66519e-22	-0.568158	2.65297e-17
cg06491924	ZNF613	ZNF613	-0.513955	1.68378e-22	-0.568089	2.68256e-17
cg24052101	ZNF568	ZNF568	-0.51394	1.68926e-22	-0.568069	2.69128e-17
cg27475365	TPD52L1	TPD52L1	-0.513874	1.71394e-22	-0.567979	2.73058e-17
cg20191453	AMT	AMT	-0.513847	1.7239e-22	-0.567943	2.74643e-17
cg13187778	MAGED1	MAGED1	-0.513791	1.74534e-22	-0.567867	2.78058e-17
cg09088834	NINL	NINL	-0.513788	1.74627e-22	-0.567863	2.78203e-17
cg14671364	PRMT6	PRMT6	-0.513738	1.76555e-22	-0.567795	2.81273e-17
cg14221831	CDH16	CDH16	-0.513619	1.81229e-22	-0.567633	2.88718e-17
cg00057317	CTSB	CTSB	0.513609	1.81605e-22	0.56762	2.89315e-17
cg03972398	HOXC13	HOXC13	-0.513559	1.83633e-22	-0.567551	2.92544e-17
cg12889195	PAX8	PAX8	-0.513558	1.83678e-22	-0.56755	2.92614e-17
cg15201909	IL2RG	IL2RG	-0.513484	1.86656e-22	-0.56745	2.97356e-17
cg07892422	HOXC13	HOXC13	-0.513474	1.87071e-22	-0.567436	2.98015e-17
cg05782975	NGFRAP1	NGFRAP1	-0.513472	1.87135e-22	-0.567434	2.98116e-17
cg26000619	AMH	AMH	0.51347	1.8724e-22	0.567431	2.9828e-17
cg00907267	ERBB3	ERBB3	-0.513409	1.89726e-22	-0.567349	3.0224e-17
cg21007852	HOXA9	HOXA9	-0.513348	1.92295e-22	-0.567265	3.06329e-17
cg20001829	TMEM25	TMEM25	-0.513345	1.92412e-22	-0.567261	3.06514e-17
cg11120913	C3orf14	C3orf14	-0.513324	1.93326e-22	-0.567232	3.07968e-17
cg16332224	MOCS3	MOCS3	-0.513293	1.94639e-22	-0.56719	3.10058e-17
cg00221185	PPP1R18	PPP1R18	-0.513292	1.94658e-22	-0.567189	3.10086e-17
cg24027100	LINC00665	LINC00665	-0.513258	1.96098e-22	-0.567144	3.12378e-17
cg14275511	FAM50B	FAM50B	-0.513257	1.96141e-22	-0.567142	3.12445e-17
cg15894581	FBXL22	FBXL22	-0.513126	2.01862e-22	-0.566964	3.21556e-17
cg11835619	ERBB3	ERBB3	-0.513069	2.04371e-22	-0.566887	3.2555e-17
cg10632525	MN1	MN1	0.513016	2.06768e-22	0.566814	3.29367e-17
cg05676562	TBX6	TBX6	-0.512968	2.08952e-22	-0.566749	3.32844e-17
cg13181745	ZNF793	ZNF793	-0.512941	2.10164e-22	-0.566713	3.34773e-17
cg09538401	COLCA2	COLCA2	-0.51277	2.18175e-22	-0.566481	3.47531e-17
cg17730484	DTX3	DTX3	-0.512686	2.22213e-22	-0.566367	3.5396e-17
cg26581729	NPDC1	NPDC1	-0.512644	2.24245e-22	-0.56631	3.57196e-17
cg02109484	M1AP	M1AP	-0.512627	2.25087e-22	-0.566287	3.58535e-17
cg24649641	ERBB2	ERBB2	0.512586	2.27106e-22	0.566231	3.61748e-17
cg06158040	EXO5	EXO5	-0.51258	2.27388e-22	-0.566224	3.62195e-17
cg05671385	CARD16	CARD16	-0.512474	2.32707e-22	-0.56608	3.70664e-17
cg16175725	HNF1A	HNF1A	-0.512439	2.34527e-22	-0.566031	3.73562e-17
cg16628918	FBXL6	FBXL6	-0.512384	2.37335e-22	-0.565957	3.78033e-17
cg21877656	ZNF329	ZNF329	-0.512374	2.37861e-22	-0.565944	3.78867e-17
cg10580144	C2orf74	C2orf74	-0.512355	2.38841e-22	-0.565918	3.80425e-17
cg21913630	SMO	SMO	-0.512349	2.39174e-22	-0.565909	3.80954e-17
cg14323984	S100P	S100P	-0.512273	2.43151e-22	-0.565807	3.87286e-17
cg09284708	MOCS1	MOCS1	-0.512239	2.44985e-22	-0.56576	3.90205e-17
cg12812233	NSUN7	NSUN7	-0.51209	2.53048e-22	-0.565558	4.03045e-17
cg02073525	DNAJA4	DNAJA4	-0.511955	2.60615e-22	-0.565375	4.15094e-17
cg24884572	ZNF329	ZNF329	-0.511952	2.60772e-22	-0.565371	4.15342e-17
cg16228090	ZNF75A	ZNF75A	-0.511941	2.61385e-22	-0.565357	4.16316e-17
cg22932313	ELF5	ELF5	-0.511876	2.65099e-22	-0.565269	4.22228e-17
cg13021409	NEU1	NEU1	-0.511851	2.6653e-22	-0.565235	4.24505e-17
cg17035997	HSD17B1	HSD17B1	-0.511845	2.66931e-22	-0.565226	4.25141e-17
cg05109065	CHIC1	CHIC1	-0.511784	2.70448e-22	-0.565144	4.3074e-17
cg05532325	B3GNT7	B3GNT7	-0.511768	2.71441e-22	-0.565122	4.32319e-17
cg24627621	C6orf132	C6orf132	-0.51174	2.73069e-22	-0.565084	4.34909e-17
cg18621299	EVL	EVL	-0.511738	2.7317e-22	-0.565082	4.35067e-17
cg12961842	ZNF418	ZNF418	-0.511714	2.74596e-22	-0.56505	4.37335e-17
cg10817441	PSMB9	PSMB9	-0.511714	2.7465e-22	-0.565048	4.37418e-17
cg00326131	RTKN	RTKN	-0.511693	2.75874e-22	-0.565021	4.39365e-17
cg00800512	ZIK1	ZIK1	-0.511693	2.75891e-22	-0.56502	4.39389e-17
cg24111025	TAP1	TAP1	-0.511589	2.82198e-22	-0.564879	4.49431e-17
cg18196782	MAP10	MAP10	-0.511568	2.83503e-22	-0.564851	4.51507e-17
cg24182470	CPNE8	CPNE8	-0.511476	2.89188e-22	-0.564727	4.60558e-17
cg17334978	ZNF141	ZNF141	-0.511441	2.91441e-22	-0.564679	4.64144e-17
cg06360465	HYAL1	HYAL1	-0.511431	2.92026e-22	-0.564666	4.65072e-17
cg13604887	ZNF43	ZNF43	-0.511403	2.93802e-22	-0.564628	4.67898e-17
cg22203219	IFFO1	IFFO1	-0.511383	2.95105e-22	-0.564601	4.6997e-17
cg16299003	FAM24B	FAM24B	-0.511354	2.9695e-22	-0.564562	4.72904e-17
cg02429459	ZNF844	ZNF844	-0.511354	2.9696e-22	-0.564562	4.72918e-17
cg23665381	EVC2	EVC2	-0.511352	2.97086e-22	-0.564559	4.73115e-17
cg02377544	MEIS2	MEIS2	-0.511341	2.97803e-22	-0.564544	4.74255e-17
cg03646261	SIX2	SIX2	-0.511208	3.06511e-22	-0.564364	4.88119e-17
cg15542994	ZNF649	ZNF649	-0.511207	3.06613e-22	-0.564362	4.88279e-17
cg10134141	ZNF461	ZNF461	-0.511058	3.16723e-22	-0.56416	5.04375e-17
cg00137234	RBM46	RBM46	-0.511013	3.19773e-22	-0.5641	5.09228e-17
cg01620617	VAX2	VAX2	-0.51099	3.21417e-22	-0.564068	5.11844e-17
cg26696870	BAIAP2	BAIAP2	-0.510969	3.22876e-22	-0.56404	5.14164e-17
cg00391379	SHROOM2	SHROOM2	0.510942	3.24748e-22	0.564004	5.17141e-17
cg16630572	GPR56	GPR56	-0.510894	3.28154e-22	-0.563939	5.22563e-17
cg07327178	MIR4458HG	MIR4458HG	-0.510782	3.36237e-22	-0.563787	5.35431e-17
cg22718139	HMGCS2	HMGCS2	-0.510773	3.36854e-22	-0.563776	5.3641e-17
cg21577889	HOOK1	HOOK1	-0.510575	3.51648e-22	-0.563507	5.59964e-17
cg21550016	PAX8	PAX8	-0.510555	3.53152e-22	-0.563481	5.62356e-17
cg11104347	DUSP23	DUSP23	-0.510528	3.55267e-22	-0.563444	5.65721e-17
cg05510337	ESRP2	ESRP2	-0.510488	3.58321e-22	-0.56339	5.7058e-17
cg16678835	NGFRAP1	NGFRAP1	-0.510464	3.60196e-22	-0.563357	5.73562e-17
cg07904448	ZNF529	ZNF529	-0.510433	3.62619e-22	-0.563316	5.77417e-17
cg12746427	ZNF595	ZNF595	-0.510404	3.64939e-22	-0.563276	5.81107e-17
cg10174867	DNAH14	DNAH14	-0.510367	3.67844e-22	-0.563226	5.85729e-17
cg18154014	ZNF793	ZNF793	-0.510315	3.72008e-22	-0.563156	5.92356e-17
cg00919055	CDX1	CDX1	-0.510115	3.88456e-22	-0.562886	6.18542e-17
cg10964367	ARHGEF10	ARHGEF10	-0.510078	3.91589e-22	-0.562836	6.23526e-17
cg25373430	GJB5	GJB5	-0.509877	4.09039e-22	-0.562563	6.51308e-17
cg27309564	HOXA11	HOXA11	-0.509867	4.09937e-22	-0.562549	6.52735e-17
cg06680065	LGR5	LGR5	-0.50977	4.18611e-22	-0.562419	6.66542e-17
cg07141002	H1F0	H1F0	-0.509724	4.22809e-22	-0.562356	6.73221e-17
cg20698282	XIST	XIST	-0.509686	4.26244e-22	-0.562306	6.78687e-17
cg05221369	CASC3	CASC3	-0.509599	4.34346e-22	-0.562188	6.91584e-17
cg00513060	ZNF530	ZNF530	-0.509397	4.53733e-22	-0.561915	7.22447e-17
cg11788523	ZNF418	ZNF418	-0.50935	4.58333e-22	-0.561852	7.29767e-17
cg10785666	AKR1E2	AKR1E2	-0.509336	4.59706e-22	-0.561833	7.31948e-17
cg17890850	ASPSCR1	ASPSCR1	-0.509285	4.6476e-22	-0.561764	7.39991e-17
cg14689537	HHEX	HHEX	-0.509262	4.67064e-22	-0.561733	7.43655e-17
cg27505627	BAIAP2L2	BAIAP2L2	-0.509192	4.74264e-22	-0.561638	7.55114e-17
cg00991794	RNF217	RNF217	-0.509192	4.74265e-22	-0.561638	7.55114e-17
cg10878307	PRR15L	PRR15L	-0.508995	4.94818e-22	-0.561372	7.8783e-17
cg24033558	SHF	SHF	-0.508994	4.94872e-22	-0.561371	7.87911e-17
cg19786920	NSUN7	NSUN7	-0.50885	5.10478e-22	-0.561177	8.12753e-17
cg11179625	MYRF	MYRF	-0.508758	5.20694e-22	-0.561053	8.29013e-17
cg17909890	DMRTA1	DMRTA1	-0.508734	5.2342e-22	-0.56102	8.33347e-17
cg23418510	PRTFDC1	PRTFDC1	-0.508691	5.28316e-22	-0.560962	8.41137e-17
cg15087448	KIAA1257	KIAA1257	0.508594	5.39465e-22	0.560831	8.58883e-17
cg01340952	FAM179B	FAM179B	-0.508558	5.43663e-22	-0.560783	8.65561e-17
cg17984638	TXK	TXK	-0.508514	5.48823e-22	-0.560723	8.73769e-17
cg21231689	TRPM2	TRPM2	-0.508492	5.51452e-22	-0.560693	8.77949e-17
cg22032563	ARHGEF16	ARHGEF16	-0.508485	5.52282e-22	-0.560684	8.79266e-17
cg16536329	ZNF454	ZNF454	-0.508462	5.55022e-22	-0.560653	8.83623e-17
cg03615269	TRPS1	TRPS1	-0.508369	5.66242e-22	-0.560527	9.0148e-17
cg03065165	GJC2	GJC2	-0.508184	5.89148e-22	-0.560279	9.37941e-17
cg01054241	KLHDC7B	KLHDC7B	-0.508168	5.91237e-22	-0.560257	9.41261e-17
cg27548075	MAGED1	MAGED1	-0.508104	5.99455e-22	-0.56017	9.54339e-17
cg11644370	LLGL2	LLGL2	-0.508086	6.01676e-22	-0.560147	9.57868e-17
cg10255761	KLHDC8B	KLHDC8B	-0.507997	6.13322e-22	-0.560027	9.76402e-17
cg10815657	PPAP2C	PPAP2C	-0.507903	6.25866e-22	-0.5599	9.96367e-17
cg03638937	PKP3	PKP3	-0.507885	6.28303e-22	-0.559875	1.00024e-16
cg21531300	BATF	BATF	-0.507777	6.43038e-22	-0.55973	1.02369e-16
cg25978218	EFHD2	EFHD2	-0.507769	6.44115e-22	-0.559719	1.0254e-16
cg24727311	C8orf48	C8orf48	-0.507757	6.45787e-22	-0.559703	1.02805e-16
cg08110861	APOM	APOM	-0.507735	6.48814e-22	-0.559674	1.03287e-16
cg08721338	ELMO3	ELMO3	-0.507734	6.49051e-22	-0.559671	1.03324e-16
cg25087423	CXCR5	CXCR5	-0.50757	6.72197e-22	-0.559451	1.07008e-16
cg05537653	C1QTNF4	C1QTNF4	-0.507528	6.78292e-22	-0.559395	1.07977e-16
cg04167532	NGFRAP1	NGFRAP1	-0.507436	6.91823e-22	-0.559271	1.10131e-16
cg26560895	INMT	INMT	-0.507428	6.92997e-22	-0.55926	1.10317e-16
cg03298716	LINC01558	LINC01558	-0.507391	6.98583e-22	-0.55921	1.11205e-16
cg14340928	C5orf63	C5orf63	-0.507339	7.06329e-22	-0.55914	1.12438e-16
cg12659952	TFAP2A	TFAP2A	-0.507246	7.20679e-22	-0.559014	1.14721e-16
cg16058105	PHGR1	PHGR1	-0.507202	7.27459e-22	-0.558955	1.158e-16
cg00123478	ZNF518B	ZNF518B	-0.507173	7.31927e-22	-0.558917	1.1651e-16
cg24459792	LAPTM5	LAPTM5	-0.507111	7.41783e-22	-0.558833	1.18079e-16
cg08188890	ZNF528	ZNF528	-0.506977	7.6333e-22	-0.558653	1.21508e-16
cg13393110	ZNF880	ZNF880	-0.50691	7.74379e-22	-0.558562	1.23266e-16
cg25096740	RNF186	RNF186	-0.5069	7.76098e-22	-0.558548	1.23538e-16
cg03922337	RRAS2	RRAS2	-0.506832	7.87405e-22	-0.558458	1.25338e-16
cg06301496	GZF1	GZF1	-0.506747	8.01962e-22	-0.558342	1.27654e-16
cg13008717	ZNF215	ZNF215	-0.506729	8.04987e-22	-0.558319	1.28135e-16
cg14374401	TRPM2	TRPM2	-0.506686	8.12437e-22	-0.558261	1.2932e-16
cg24399474	NXF3	NXF3	-0.506612	8.25379e-22	-0.558161	1.31379e-16
cg02370232	SORBS1	SORBS1	-0.506535	8.39068e-22	-0.558058	1.33557e-16
cg13304665	ZNF280B	ZNF280B	-0.506469	8.51034e-22	-0.557969	1.35461e-16
cg17678039	CXCR3	CXCR3	-0.506416	8.60661e-22	-0.557898	1.36992e-16
cg07837556	TRAM1L1	TRAM1L1	-0.50639	8.65453e-22	-0.557863	1.37754e-16
cg00491404	EPS8L3	EPS8L3	-0.50636	8.71064e-22	-0.557822	1.38646e-16
cg13510327	NEU1	NEU1	-0.506347	8.73471e-22	-0.557805	1.39029e-16
cg21287489	ZNF268	ZNF268	-0.5063	8.82304e-22	-0.557742	1.40434e-16
cg23792485	HNF4A	HNF4A	-0.506248	8.92116e-22	-0.557672	1.41995e-16
cg19514469	ELMO3	ELMO3	-0.506246	8.92537e-22	-0.557669	1.42061e-16
cg07869795	RIBC2	RIBC2	-0.506115	9.17808e-22	-0.557493	1.46082e-16
cg22497867	MAGEA4	MAGEA4	-0.506095	9.21864e-22	-0.557466	1.46727e-16
cg18248911	LRIF1	LRIF1	-0.50609	9.22823e-22	-0.557459	1.46878e-16
cg26776069	EXO5	EXO5	-0.50604	9.32602e-22	-0.557393	1.48434e-16
cg03899215	PTPRN2	PTPRN2	0.506035	9.33641e-22	0.557386	1.48598e-16
cg26112706	C6orf136	C6orf136	-0.505889	9.63323e-22	-0.557189	1.53322e-16
cg23193759	C10orf35	C10orf35	-0.505868	9.67526e-22	-0.557161	1.53989e-16
cg16014606	MRVI1	MRVI1	-0.505772	9.87535e-22	-0.557032	1.57173e-16
cg24503712	TDRKH	TDRKH	-0.50567	1.00934e-21	-0.556895	1.60643e-16
cg15996534	ZNF300P1	ZNF300P1	-0.505653	1.01297e-21	-0.556872	1.61218e-16
cg17580614	ADORA2B	ADORA2B	-0.505631	1.01774e-21	-0.556842	1.61977e-16
cg09662920	GIPC2	GIPC2	-0.50562	1.02015e-21	-0.556828	1.6236e-16
cg07624650	ZNF529	ZNF529	-0.505598	1.02486e-21	-0.556798	1.63109e-16
cg01854491	FAM83H	FAM83H	-0.505574	1.03022e-21	-0.556766	1.6396e-16
cg25214966	DNM3OS	DNM3OS	-0.505494	1.04788e-21	-0.556658	1.6677e-16
cg23973429	GRHL2	GRHL2	-0.505473	1.05258e-21	-0.55663	1.67518e-16
cg05300538	SYVN1	SYVN1	-0.505449	1.05793e-21	-0.556598	1.68367e-16
cg08042322	NT5DC3	NT5DC3	-0.505416	1.06536e-21	-0.556554	1.69549e-16
cg09500430	ZNF529	ZNF529	-0.505399	1.0693e-21	-0.556531	1.70175e-16
cg08478189	KLF7	KLF7	-0.505349	1.08075e-21	-0.556464	1.71996e-16
cg10772322	FAM83E	FAM83E	-0.505292	1.09388e-21	-0.556388	1.74084e-16
cg17375267	CCDC8	CCDC8	-0.505279	1.09689e-21	-0.55637	1.74563e-16
cg02776314	ZNF583	ZNF583	-0.505153	1.1268e-21	-0.556201	1.7932e-16
cg19353949	PDZK1	PDZK1	-0.505136	1.13079e-21	-0.556178	1.79955e-16
cg01522592	GDPD5	GDPD5	-0.505133	1.13169e-21	-0.556173	1.80097e-16
cg15184781	ZFHX4	ZFHX4	0.505122	1.13419e-21	0.556159	1.80495e-16
cg11062672	DIXDC1	DIXDC1	-0.504964	1.17312e-21	-0.555946	1.86689e-16
cg14548284	ZNF518B	ZNF518B	-0.504888	1.19214e-21	-0.555845	1.89714e-16
cg00370414	ZSCAN18	ZSCAN18	-0.504802	1.21409e-21	-0.55573	1.93206e-16
cg14500614	CLPTM1L	CLPTM1L	-0.504772	1.22202e-21	-0.555689	1.94466e-16
cg00903584	PTPN7	PTPN7	-0.504765	1.22377e-21	-0.55568	1.94743e-16
cg06788790	RNF126P1	RNF126P1	-0.504711	1.23784e-21	-0.555608	1.96981e-16
cg11179518	MPEG1	MPEG1	-0.504655	1.25282e-21	-0.555532	1.99364e-16
cg19592472	OXT	OXT	-0.504653	1.25335e-21	-0.555529	1.99446e-16
cg22848757	SMTN	SMTN	-0.504473	1.30214e-21	-0.555288	2.07209e-16
cg21188037	MYO1G	MYO1G	-0.504348	1.33716e-21	-0.55512	2.12781e-16
cg24588482	VANGL2	VANGL2	-0.504343	1.33846e-21	-0.555114	2.12987e-16
cg18488946	PWAR5	PWAR5	0.504291	1.35335e-21	0.555044	2.15354e-16
cg11172423	CLDN19	CLDN19	-0.504242	1.36754e-21	-0.554978	2.17611e-16
cg22129364	GPX7	GPX7	-0.504234	1.36999e-21	-0.554967	2.18e-16
cg26333652	IRX2	IRX2	-0.504214	1.37583e-21	-0.55494	2.18928e-16
cg00081602	ARHGEF28	ARHGEF28	-0.504185	1.38415e-21	-0.554902	2.20251e-16
cg26783727	NOL3	NOL3	-0.504114	1.40519e-21	-0.554807	2.23597e-16
cg00465319	MYLK	MYLK	-0.50405	1.42439e-21	-0.554721	2.2665e-16
cg23192683	LINC00884	LINC00884	-0.504008	1.43705e-21	-0.554665	2.28664e-16
cg07613945	PCDHGB6	PCDHGB6	-0.504003	1.43864e-21	-0.554658	2.28915e-16
cg14231871	MARK1	MARK1	-0.503999	1.44002e-21	-0.554652	2.29133e-16
cg05412855	TAP1	TAP1	-0.503991	1.44246e-21	-0.554641	2.2952e-16
cg22759185	REEP6	REEP6	-0.503987	1.44367e-21	-0.554636	2.2971e-16
cg22047282	EMILIN1	EMILIN1	-0.50398	1.44559e-21	-0.554627	2.30015e-16
cg20676716	HAGLR	HAGLR	-0.503944	1.45688e-21	-0.554578	2.31811e-16
cg04590718	ADAMTS10	ADAMTS10	0.503896	1.47156e-21	0.554515	2.34144e-16
cg26683005	CARD8	CARD8	-0.503875	1.47833e-21	-0.554486	2.35219e-16
cg03317517	ZNF90	ZNF90	-0.503871	1.47954e-21	-0.554481	2.35412e-16
cg07816786	ZNF529	ZNF529	-0.503808	1.49946e-21	-0.554396	2.38579e-16
cg25958766	LINC00654	LINC00654	-0.50368	1.54066e-21	-0.554225	2.45132e-16
cg24157392	BTLA	BTLA	-0.50365	1.5503e-21	-0.554185	2.46665e-16
cg05653018	ELF3	ELF3	-0.503615	1.56209e-21	-0.554137	2.4854e-16
[truncated: 159,106 more rows]
