# Supplementary material for: Comprehensive Genomic and Epigenomic Analyses on Transcriptomic Regulation in Stomach Adenocarcinoma
Source: Front Genet. 2022 Feb 11;12:778095. doi: 10.3389/fgene.2021.778095 (PMC8873582; doi:10.3389/fgene.2021.778095)
Supplement: Supplementary file 4 [file Table9.XLSX]

## Sheet: S9_Tabel
ID	iC1_amp	iC2_amp	iC1_del	iC2_del	iC1_Normal	iC2_Normal	FisherP	FDR
JPH3	2	7	6	27	85	66	5.1296e-05	0.00446275
PLCXD3	8	31	2	6	83	63	5.13952e-05	0.00446275
KCNB1	38	69	0	0	55	31	9.38515e-05	0.00797738
RIMS4	36	66	0	0	57	34	0.000174089	0.0146235
ARHGAP40	32	60	0	0	61	40	0.000512627	0.0425481
SNCAIP	2	3	13	36	78	61	0.000659733	0.0540981
CSMD1	27	8	16	22	50	70	0.000686724	0.0556247
RSPO4	23	40	0	6	70	54	0.00122128	0.0977024
CHGB	27	42	0	7	66	51	0.00138589	0.109486
SV2C	1	2	15	37	77	61	0.00140694	0.109741
ERBB2	17	37	3	0	73	63	0.00242884	0.187021
C5orf49	10	28	3	7	80	65	0.00301906	0.229449
PPP1R3C	2	3	6	22	85	75	0.00379095	0.284321
FADS6	4	17	7	3	82	80	0.00772107	0.571359
NLGN1	14	29	3	0	76	71	0.0112458	0.820945
GABBR2	6	8	4	17	83	75	0.0121029	0.871408
PCSK2	27	41	1	7	65	52	0.013785	0.978738
DUSP27	10	25	1	0	82	75	0.014379	1
RXRG	11	26	1	1	81	73	0.0190298	1
SLITRK3	13	28	1	0	79	72	0.0217896	1
GFRA1	3	8	3	12	87	80	0.0229417	1
C1orf168	0	3	4	12	89	85	0.0258723	1
IGFBPL1	5	7	7	20	81	73	0.0291123	1
FAM178B	3	8	0	4	90	88	0.0445185	1
CLDN19	0	5	4	8	89	87	0.0470675	1
DLGAP1	6	18	13	14	74	68	0.0510022	1
RP11.384P7.7	6	10	7	18	80	72	0.0515539	1
DTNA	3	12	20	24	70	64	0.0553299	1
FRRS1L	8	12	4	13	81	75	0.0568228	1
CNR1	3	7	8	18	82	75	0.0673437	1
FGL1	30	18	16	22	47	60	0.0757551	1
FMN2	11	23	2	1	80	76	0.0813792	1
KIAA1045	5	8	7	17	81	75	0.0862836	1
CAND2	2	5	7	16	84	79	0.0904518	1
MLF1	12	23	0	0	81	77	0.0919417	1
GIF	1	6	4	8	88	86	0.0965431	1
AGTR1	10	19	0	1	83	80	0.110728	1
MYO18B	3	4	9	20	81	76	0.116266	1
DPP6	9	7	7	17	77	76	0.117054	1
CYP2W1	27	33	0	4	66	63	0.128954	1
CLEC2L	11	8	6	15	76	77	0.131698	1
CYP17A1	3	7	8	16	82	77	0.133156	1
ERICH3	1	1	4	11	88	88	0.143906	1
SLC13A5	0	1	25	36	68	63	0.165116	1
LINC00504	2	4	13	23	78	73	0.16842	1
GRIK3	1	3	4	11	88	86	0.169458	1
TDRD9	1	4	10	17	82	79	0.176021	1
CDH19	4	5	26	40	63	55	0.186321	1
ALB	4	10	10	15	79	75	0.190777	1
RIC3	4	1	5	10	84	89	0.199858	1
RP11.102K13.5	16	28	4	3	73	69	0.205396	1
VWCE	3	9	4	6	86	85	0.217963	1
SCN5A	4	2	8	16	81	82	0.220479	1
OGDHL	6	4	5	12	82	84	0.222419	1
KIF1A	1	4	7	12	85	84	0.238395	1
PRIMA1	0	1	9	16	84	83	0.242007	1
BVES	3	7	9	15	81	78	0.249793	1
COL26A1	22	15	3	5	68	80	0.266616	1
RELN	25	18	3	6	65	76	0.272468	1
APOA1	8	10	6	13	79	77	0.276424	1
NOTUM	5	12	8	9	80	79	0.294797	1
KCNK3	4	10	4	5	85	85	0.324228	1
TTR	4	9	19	24	70	67	0.341633	1
ZNF667.AS1	12	16	4	9	77	75	0.342428	1
AIRE	1	5	29	29	63	66	0.346085	1
ZFHX4	43	38	1	3	49	59	0.362016	1
ZFHX4.AS1	43	38	1	3	49	59	0.362016	1
TF	9	14	2	5	82	81	0.385516	1
CNTN1	6	8	6	12	81	80	0.388701	1
AC018890.6	5	7	2	6	86	87	0.395115	1
MAP6	8	15	3	3	82	82	0.398061	1
NACAD	22	27	0	2	71	71	0.429272	1
BMP3	3	4	15	23	75	73	0.442385	1
PAH	3	2	5	10	85	88	0.446623	1
HCN4	4	7	5	9	84	84	0.471507	1
CLDN10	16	24	3	2	74	74	0.502872	1
VWDE	28	33	0	2	65	65	0.510234	1
NOVA1	4	5	6	11	83	84	0.528315	1
FTCD	1	4	27	29	65	67	0.536688	1
CADM2	3	6	6	9	84	85	0.538314	1
C14orf132	1	1	10	15	82	84	0.698994	1
TRIM50	18	17	3	2	72	81	0.772792	1
NXPH3	10	8	4	4	79	88	0.848946	1
AOX1	8	7	3	4	82	89	0.939819	1
IGF2BP1	8	10	4	5	81	85	0.949876	1
PTH2R	6	6	3	3	84	91	1	1
HOXA9	26	28	0	0	67	72	1	1
