# Supplementary material for: Comprehensive Genomic and Epigenomic Analyses on Transcriptomic Regulation in Stomach Adenocarcinoma
Source: Front Genet. 2022 Feb 11;12:778095. doi: 10.3389/fgene.2021.778095 (PMC8873582; doi:10.3389/fgene.2021.778095)
Supplement: Supplementary file 11 [file Table11.XLSX]

## Sheet: S11_Table
TransID	baseMean	log2FoldChange	lfcSE	stat	pvalue	padj	gName
ENSG00000091513.13	1099.65	6.11737	0.347479	17.605	2.25409e-69	6.07454e-65	TF
ENSG00000139219.16	460.898	6.42994	0.380227	16.9108	3.74472e-64	5.04582e-60	COL2A1
ENSG00000133134.10	222.583	4.52304	0.268942	16.8179	1.80437e-63	1.62086e-59	BEX2
ENSG00000101098.11	147.231	5.4396	0.349027	15.585	9.19975e-55	6.1981e-51	RIMS4
ENSG00000130294.13	1149.4	5.54907	0.360842	15.3781	2.2947e-53	1.2368e-49	KIF1A
ENSG00000141485.14	290.319	4.67391	0.320943	14.563	4.82584e-48	2.16752e-44	SLC13A5
ENSG00000133169.5	404.667	5.66315	0.39054	14.5008	1.19731e-47	4.60947e-44	BEX1
ENSG00000229314.5	826.157	5.83333	0.415978	14.0232	1.12493e-44	3.78946e-41	ORM1
ENSG00000118137.8	3238.78	5.13727	0.372426	13.7941	2.76704e-43	8.28545e-40	APOA1
ENSG00000183837.9	133.497	4.28292	0.317655	13.4829	1.972e-41	5.31435e-38	PNMA3
ENSG00000148795.5	140.069	4.19963	0.312948	13.4196	4.64291e-41	1.13747e-37	CYP17A1
ENSG00000170837.2	167.682	3.4989	0.26168	13.3709	8.93959e-41	2.00761e-37	GPR27
ENSG00000146013.9	185.841	3.16126	0.245509	12.8764	6.11429e-38	1.26749e-34	GFRA3
ENSG00000170627.8	501.645	4.11754	0.326948	12.5939	2.28174e-36	4.39219e-33	GTSF1
ENSG00000158874.10	301.898	5.12022	0.408315	12.5399	4.51743e-36	8.11602e-33	APOA2
ENSG00000101282.7	206.133	4.08397	0.33474	12.2004	3.09142e-34	5.20692e-31	RSPO4
ENSG00000105928.12	561.721	1.98882	0.16325	12.1826	3.84662e-34	6.0978e-31	DFNA5
ENSG00000180210.13	137.131	4.04699	0.334475	12.0995	1.06232e-33	1.59047e-30	F2
ENSG00000109072.12	919.404	3.74446	0.309799	12.0867	1.24141e-33	1.67578e-30	VTN
ENSG00000186510.10	24.9236	2.86251	0.236834	12.0866	1.24367e-33	1.67578e-30	CLCNKA
ENSG00000080293.8	173.572	3.34698	0.277201	12.0742	1.44573e-33	1.85529e-30	SCTR
ENSG00000198883.10	96.2688	4.56071	0.387036	11.7837	4.73821e-32	5.80409e-29	PNMA5
ENSG00000171560.13	483.047	4.68764	0.399239	11.7414	7.81457e-32	9.15629e-29	FGA
ENSG00000257017.7	71.6196	3.31726	0.282713	11.7337	8.56657e-32	9.61919e-29	HP
ENSG00000198185.10	265.645	2.93451	0.250314	11.7233	9.68039e-32	1.04351e-28	ZNF334
ENSG00000134873.8	109.346	4.23522	0.363973	11.6361	2.70212e-31	2.80075e-28	CLDN10
ENSG00000154118.11	130.137	3.0506	0.264442	11.536	8.68526e-31	8.66886e-28	JPH3
ENSG00000178965.12	118.634	4.2146	0.369552	11.4046	3.96533e-30	3.81649e-27	ERICH3
ENSG00000135299.15	320.641	1.59457	0.141574	11.2632	1.99408e-29	1.85305e-26	ANKRD6
ENSG00000090534.16	122.093	3.53349	0.315832	11.1879	4.67467e-29	4.0638e-26	THPO
ENSG00000164007.9	59.7321	3.52641	0.315199	11.1879	4.67384e-29	4.0638e-26	CLDN19
ENSG00000108309.11	180.469	2.92992	0.263443	11.1216	9.84463e-29	8.20857e-26	RUNDC3A
ENSG00000140093.8	158.951	4.1972	0.377453	11.1198	1.00517e-28	8.20857e-26	SERPINA10
ENSG00000156414.17	163.08	3.26909	0.295116	11.0773	1.6164e-28	1.28118e-25	TDRD9
ENSG00000158458.18	56.9613	2.18132	0.197023	11.0714	1.72639e-28	1.32927e-25	NRG2
ENSG00000116141.14	480.229	2.11719	0.191784	11.0395	2.46463e-28	1.84498e-25	MARK1
ENSG00000228278.3	444.199	3.84998	0.349558	11.0139	3.27688e-28	2.38672e-25	ORM2
ENSG00000184908.16	27.3249	2.86841	0.260628	11.0057	3.58596e-28	2.5431e-25	CLCNKB
ENSG00000147257.12	2435.34	3.14776	0.286902	10.9716	5.23655e-28	3.61846e-25	GPC3
ENSG00000232229.4	134.267	2.04409	0.187113	10.9244	8.81569e-28	5.93935e-25	LINC00865
ENSG00000064692.17	809.296	2.81882	0.260072	10.8386	2.25919e-27	1.48495e-24	SNCAIP
ENSG00000227372.9	551.766	1.66939	0.154608	10.7975	3.53652e-27	2.26918e-24	TP73-AS1
ENSG00000236279.5	131.97	3.56828	0.330636	10.7922	3.74829e-27	2.34913e-24	CLEC2L
ENSG00000182985.15	1575.5	2.28522	0.211938	10.7825	4.16461e-27	2.55073e-24	CADM1
ENSG00000026559.12	150.226	2.57606	0.24047	10.7126	8.883e-27	5.31973e-24	KCNG1
ENSG00000197134.10	91.8032	2.44494	0.229111	10.6714	1.3847e-26	8.11223e-24	ZNF257
ENSG00000175697.9	35.6941	2.33607	0.22066	10.5867	3.43343e-26	1.96867e-23	GPR156
ENSG00000130988.11	365.003	2.69454	0.255449	10.5482	5.17643e-26	2.90624e-23	RGN
ENSG00000132970.11	620.902	2.3686	0.224644	10.5438	5.42458e-26	2.98341e-23	WASF3
ENSG00000007402.10	300.345	2.02873	0.192444	10.5419	5.53535e-26	2.98344e-23	CACNA2D2
ENSG00000214491.7	50.0085	2.39567	0.228099	10.5028	8.38862e-26	4.43265e-23	SEC14L6
ENSG00000255085.7	22.9599	2.95533	0.281723	10.4902	9.58334e-26	4.96657e-23	AF186192.5
ENSG00000104833.9	134.555	2.67922	0.25776	10.3942	2.63411e-25	1.33937e-22	TUBB4A
ENSG00000174080.9	1319.84	1.66236	0.160279	10.3717	3.33648e-25	1.66509e-22	CTSF
ENSG00000172782.10	97.659	3.22484	0.311577	10.3501	4.18196e-25	2.04909e-22	FADS6
ENSG00000132429.8	62.2288	3.0116	0.291509	10.3311	5.09762e-25	2.45314e-22	POPDC3
ENSG00000103723.11	153.436	3.00065	0.292206	10.2689	9.72593e-25	4.51903e-22	AP3B2
ENSG00000248485.1	73.7947	2.9274	0.285048	10.2698	9.63577e-25	4.51903e-22	PCP4L1
ENSG00000156076.8	88.251	4.18074	0.407629	10.2562	1.1097e-24	5.06868e-22	WIF1
ENSG00000136928.4	85.7355	2.94344	0.288363	10.2074	1.83698e-24	8.25078e-22	GABBR2
ENSG00000153404.12	232.073	3.03084	0.297918	10.1734	2.60611e-24	1.15135e-21	PLEKHG4B
ENSG00000113209.8	206.133	2.53887	0.250019	10.1547	3.1578e-24	1.37257e-21	PCDHB5
ENSG00000178803.9	58.5075	2.62673	0.261001	10.0641	7.96356e-24	3.40651e-21	ADORA2A-AS1
ENSG00000198555.7	25.8773	2.85675	0.284191	10.0522	8.98349e-24	3.78275e-21	RP11-598D12.4
ENSG00000108830.9	113.685	2.20276	0.219315	10.0438	9.7803e-24	4.05491e-21	RND2
ENSG00000214652.5	24.982	2.72733	0.272431	10.0111	1.36259e-23	5.56371e-21	ZNF727
ENSG00000129167.8	188.96	2.61844	0.261873	9.99891	1.54088e-23	6.19777e-21	TPH1
ENSG00000133454.14	171.858	3.2222	0.322852	9.98041	1.85693e-23	7.35916e-21	MYO18B
ENSG00000188176.10	202.037	2.95318	0.296015	9.97645	1.93261e-23	7.54809e-21	SMTNL2
ENSG00000105642.14	56.6433	2.32995	0.233597	9.97423	1.97623e-23	7.60822e-21	KCNN1
ENSG00000178458.5	206.939	-1.85345	0.186551	-9.93537	2.92098e-23	1.1087e-20	H3F3AP6
ENSG00000171759.7	113.747	3.23726	0.325957	9.93158	3.03415e-23	1.13566e-20	PAH
ENSG00000168754.12	178.229	3.09333	0.311565	9.92836	3.13357e-23	1.1568e-20	FAM178B
ENSG00000180543.4	877.593	2.1751	0.220231	9.87645	5.26675e-23	1.89245e-20	TSPYL5
ENSG00000180767.8	557.263	2.71424	0.274791	9.87746	5.21388e-23	1.89245e-20	CHST13
ENSG00000126218.10	654.364	2.48107	0.251352	9.87092	5.56528e-23	1.9734e-20	F10
ENSG00000161055.3	174.927	3.35321	0.339979	9.863	6.02243e-23	2.10777e-20	SCGB3A1
ENSG00000160224.15	35.0974	2.90922	0.295272	9.85266	6.67528e-23	2.30631e-20	AIRE
ENSG00000231503.4	534.33	-1.54823	0.158613	-9.76109	1.65376e-22	5.6414e-20	PTMAP4
ENSG00000154277.11	702.856	2.46472	0.254202	9.69589	3.13888e-22	1.05737e-19	UCHL1
ENSG00000162409.9	419.605	2.59003	0.267284	9.69021	3.31861e-22	1.10411e-19	PRKAA2
ENSG00000110245.10	156.942	4.04367	0.418532	9.66155	4.3916e-22	1.44328e-19	APOC3
ENSG00000163629.11	678.129	1.80977	0.187883	9.6324	5.83503e-22	1.89456e-19	PTPN13
ENSG00000178053.16	582.863	2.14633	0.224638	9.55461	1.24045e-21	3.97963e-19	MLF1
ENSG00000152284.4	782.178	1.27932	0.133975	9.54897	1.30998e-21	4.15325e-19	TCF7L1
ENSG00000128602.8	915.958	1.66199	0.174412	9.52913	1.58612e-21	4.97027e-19	SMO
ENSG00000159217.8	1351.83	3.52643	0.372078	9.47767	2.60027e-21	8.05456e-19	IGF2BP1
ENSG00000055957.9	31.9688	2.94226	0.310987	9.46104	3.04906e-21	9.33741e-19	ITIH1
ENSG00000100373.8	358.547	3.59203	0.379902	9.45515	3.2257e-21	9.76734e-19	UPK3A
ENSG00000164076.15	77.8249	3.10482	0.328545	9.45021	3.38147e-21	1.01253e-18	CAMKV
ENSG00000196218.10	308.101	1.9163	0.203128	9.43396	3.94897e-21	1.16946e-18	RYR1
ENSG00000123999.4	84.6505	3.06244	0.324869	9.42668	4.23256e-21	1.23982e-18	INHA
ENSG00000100346.16	84.0975	2.21914	0.235526	9.42208	4.42257e-21	1.28155e-18	CACNA1I
ENSG00000102230.12	50.4499	2.26869	0.240912	9.41712	4.6364e-21	1.32922e-18	PCYT1B
ENSG00000167992.11	163.709	2.14086	0.227578	9.40717	5.09674e-21	1.44581e-18	VWCE
ENSG00000183117.16	119.449	3.35138	0.357373	9.37783	6.73417e-21	1.89041e-18	CSMD1
ENSG00000159409.13	130.281	2.81459	0.300685	9.3606	7.9284e-21	2.20271e-18	CELF3
ENSG00000162738.5	1521.86	2.0361	0.218338	9.32545	1.10513e-20	3.039e-18	VANGL2
ENSG00000174498.12	96.5519	3.26012	0.349983	9.3151	1.21839e-20	3.3166e-18	IGDCC3
ENSG00000233098.7	326.282	2.42541	0.26051	9.31024	1.2755e-20	3.43734e-18	CCDC144NL-AS1
ENSG00000132639.11	122.556	2.4434	0.262521	9.30747	1.30913e-20	3.49303e-18	SNAP25
ENSG00000118271.8	756.474	3.59793	0.386777	9.30234	1.37385e-20	3.62979e-18	TTR
ENSG00000197291.7	82.1639	1.84886	0.198922	9.29441	1.48032e-20	3.87311e-18	RAMP2-AS1
ENSG00000145248.6	22.3769	2.25957	0.243728	9.27088	1.8462e-20	4.78397e-18	SLC10A4
ENSG00000164638.9	1629.61	2.46654	0.266348	9.26061	2.03271e-20	5.2171e-18	SLC29A4
ENSG00000182013.16	193.455	2.26665	0.245065	9.24917	2.26242e-20	5.75189e-18	PNMAL1
ENSG00000138622.3	83.4334	2.9074	0.315065	9.22793	2.75919e-20	6.9493e-18	HCN4
ENSG00000115526.9	316.159	1.39069	0.151212	9.19697	3.68181e-20	9.18715e-18	CHST10
ENSG00000166402.7	194.455	1.79954	0.196168	9.17343	4.58201e-20	1.13285e-17	TUB
ENSG00000101210.9	1547.26	3.34916	0.365184	9.17116	4.67963e-20	1.14647e-17	EEF1A2
ENSG00000183873.14	104.415	2.27274	0.247991	9.16463	4.97153e-20	1.20701e-17	SCN5A
ENSG00000129988.5	62.298	2.50366	0.273769	9.14515	5.9547e-20	1.4328e-17	LBP
ENSG00000215548.2	62.2542	2.03949	0.223118	9.14089	6.19376e-20	1.47713e-17	RP11-764K9.4
ENSG00000007350.15	518.648	3.92177	0.429465	9.13175	6.74024e-20	1.59336e-17	TKTL1
ENSG00000116544.10	103.987	1.6865	0.184915	9.12039	7.48555e-20	1.75416e-17	DLGAP3
ENSG00000170579.13	170.983	2.74488	0.300994	9.11937	7.55594e-20	1.75539e-17	DLGAP1
ENSG00000256612.6	369.764	2.50446	0.275219	9.09986	9.0448e-20	2.08332e-17	CYP2B7P
ENSG00000168243.9	1177.11	3.13763	0.344846	9.09862	9.149e-20	2.08946e-17	GNG4
ENSG00000095777.13	50.5496	2.63355	0.289596	9.09386	9.5583e-20	2.16459e-17	MYO3A
ENSG00000225778.4	62.7832	1.92182	0.211894	9.06972	1.19322e-19	2.67967e-17	PROSER2-AS1
ENSG00000180190.10	169.269	1.59139	0.175681	9.05841	1.3236e-19	2.94792e-17	TDRP
ENSG00000267886.1	24.7587	2.65241	0.293106	9.04934	1.43836e-19	3.17724e-17	CTD-2291D10.4
ENSG00000235217.6	396.558	1.54119	0.170669	9.03024	1.71288e-19	3.75288e-17	TSPY26P
ENSG00000165821.10	280.032	1.7496	0.193848	9.02564	1.78653e-19	3.88267e-17	SALL2
ENSG00000196345.11	102.473	1.34466	0.149121	9.01728	1.92826e-19	4.15717e-17	ZKSCAN7
ENSG00000236609.3	444.18	1.5717	0.174519	9.00588	2.13944e-19	4.57585e-17	ZNF853
ENSG00000047936.9	183.065	2.93741	0.326286	9.00255	2.2053e-19	4.67959e-17	ROS1
ENSG00000255366.1	21.2612	1.93423	0.214921	8.99975	2.26227e-19	4.76297e-17	RP11-1134I14.8
ENSG00000139714.11	168.093	2.04086	0.227872	8.95615	3.36211e-19	7.01023e-17	MORN3
ENSG00000175928.5	671.275	2.77689	0.310076	8.95551	3.38168e-19	7.01023e-17	LRRN1
ENSG00000140105.16	20667.4	-1.52201	0.170396	-8.93221	4.1759e-19	8.52548e-17	WARS
ENSG00000225431.1	68.1925	3.16686	0.354525	8.93267	4.15856e-19	8.52548e-17	AP001626.1
ENSG00000100024.13	50.4785	2.07254	0.23232	8.92103	4.61978e-19	9.36078e-17	UPB1
ENSG00000259417.2	41.9497	2.39311	0.268401	8.91619	4.82603e-19	9.70572e-17	LINC01314
ENSG00000173930.8	34.3416	2.25698	0.25329	8.91067	5.07259e-19	1.0126e-16	SLCO4C1
ENSG00000057593.12	214.937	2.89361	0.326524	8.86184	7.87046e-19	1.55957e-16	F7
ENSG00000198934.4	118.105	1.457	0.165318	8.81327	1.21548e-18	2.39095e-16	MAGEE1
ENSG00000136457.8	101.531	1.82558	0.207193	8.81102	1.24009e-18	2.42168e-16	CHAD
ENSG00000213225.7	70.0505	1.81182	0.205722	8.80712	1.28407e-18	2.48953e-16	AC018804.7
ENSG00000167244.16	36534.9	3.06963	0.349884	8.77328	1.73537e-18	3.34046e-16	IGF2
ENSG00000261678.2	16.3185	2.37941	0.271311	8.77004	1.78595e-18	3.41345e-16	SCRT1
ENSG00000182103.4	22.9565	2.20342	0.251473	8.76205	1.91731e-18	3.6387e-16	FAM181B
ENSG00000197977.3	101.176	2.02993	0.231907	8.75318	2.07432e-18	3.90914e-16	ELOVL2
ENSG00000112164.5	49.8581	2.8723	0.328804	8.7356	2.42374e-18	4.53594e-16	GLP1R
ENSG00000238107.1	56.073	3.05327	0.349948	8.72493	2.66354e-18	4.95033e-16	RP11-495P10.5
ENSG00000267506.4	32.5589	2.50454	0.287296	8.71761	2.84127e-18	5.24448e-16	RP11-13K12.1
ENSG00000213023.8	47.3031	2.3554	0.270976	8.69227	3.55264e-18	6.51294e-16	SYT3
ENSG00000159164.8	405.957	1.55578	0.179452	8.66962	4.33576e-18	7.84191e-16	SV2A
ENSG00000187045.15	85.8693	1.90448	0.219655	8.67032	4.30902e-18	7.84191e-16	TMPRSS6
ENSG00000204140.9	26.2886	2.9114	0.336152	8.66095	4.67845e-18	8.40531e-16	CLPSL1
ENSG00000261308.1	53.8003	1.82657	0.211075	8.65363	4.98856e-18	8.90309e-16	FIGNL2
ENSG00000150627.14	75.3336	2.22257	0.256957	8.6496	5.16781e-18	9.16233e-16	WDR17
ENSG00000166257.7	117.678	1.8874	0.218309	8.64555	5.35467e-18	9.43157e-16	SCN3B
ENSG00000132677.11	67.2961	2.27348	0.263587	8.62516	6.4002e-18	1.11999e-15	RHBG
ENSG00000166105.14	51.5013	2.61839	0.303636	8.62343	6.49776e-18	1.12973e-15	GLB1L3
ENSG00000167614.12	757.373	2.6554	0.308166	8.61679	6.88578e-18	1.18952e-15	TTYH1
ENSG00000164061.4	272.457	1.95909	0.22806	8.59022	8.68031e-18	1.48997e-15	BSN
ENSG00000262874.1	44.9293	2.3288	0.271457	8.57889	9.57912e-18	1.63385e-15	C19orf84
ENSG00000173805.14	160.951	2.41578	0.282227	8.55969	1.13175e-17	1.91821e-15	HAP1
ENSG00000144792.8	110.461	1.27228	0.148978	8.54005	1.34159e-17	2.25966e-15	ZNF660
ENSG00000171564.10	590.429	3.87615	0.454284	8.53245	1.43278e-17	2.39826e-15	FGB
ENSG00000205181.5	298.162	1.5762	0.184772	8.53053	1.4568e-17	2.42342e-15	LINC00654
ENSG00000279377.1	38.4005	2.04504	0.239834	8.52691	1.50311e-17	2.48511e-15	AC003973.3
ENSG00000152092.14	45.4637	2.72886	0.320148	8.52375	1.54467e-17	2.53825e-15	ASTN1
ENSG00000215146.4	141.076	2.28096	0.267763	8.51856	1.61552e-17	2.63858e-15	RP11-313J2.1
ENSG00000108576.8	79.6589	2.01844	0.237016	8.51602	1.65125e-17	2.68069e-15	SLC6A4
ENSG00000163884.3	234.274	1.87107	0.219903	8.50863	1.76e-17	2.84013e-15	KLF15
ENSG00000235438.6	28.1643	2.25195	0.264808	8.50408	1.83044e-17	2.93623e-15	ESRRAP2
ENSG00000163631.15	256.913	3.50826	0.41289	8.49683	1.94836e-17	3.10689e-15	ALB
ENSG00000173320.8	410.793	1.56523	0.184295	8.49306	2.01262e-17	3.19047e-15	STOX2
ENSG00000173406.14	128.195	2.30017	0.271148	8.48307	2.1932e-17	3.45641e-15	DAB1
ENSG00000144893.11	121.068	1.81095	0.213503	8.48209	2.21183e-17	3.4655e-15	MED12L
ENSG00000120057.4	240.128	2.66942	0.314852	8.47834	2.28438e-17	3.55849e-15	SFRP5
ENSG00000154548.8	82.6955	1.64973	0.194901	8.46449	2.57287e-17	3.98484e-15	SRSF12
ENSG00000166313.17	704.105	1.16389	0.137586	8.45933	2.68909e-17	4.14105e-15	APBB1
ENSG00000146938.13	219.317	1.94932	0.230489	8.45734	2.73552e-17	4.18861e-15	NLGN4X
ENSG00000166503.7	1061.92	1.26118	0.149146	8.45603	2.7663e-17	4.21181e-15	HDGFRP3
ENSG00000183798.4	58.192	1.70337	0.201512	8.45294	2.84057e-17	4.3006e-15	EMILIN3
ENSG00000152503.8	535.731	-1.51194	0.179241	-8.43523	3.30564e-17	4.97674e-15	TRIM36
ENSG00000070031.3	46.5687	2.26579	0.268682	8.43301	3.36899e-17	5.04394e-15	SCT
ENSG00000100321.13	668.892	1.77389	0.210464	8.4285	3.50133e-17	5.21311e-15	SYNGR1
ENSG00000258376.2	80.4087	1.37264	0.16295	8.42365	3.64932e-17	5.4036e-15	RP4-647C14.2
ENSG00000160963.12	54.9463	2.47814	0.294239	8.42222	3.69425e-17	5.44024e-15	COL26A1
ENSG00000118156.11	52.4804	2.12362	0.252169	8.42142	3.71936e-17	5.44745e-15	ZNF541
ENSG00000261586.2	41.5252	1.5491	0.183976	8.42011	3.76131e-17	5.47911e-15	RP11-923I11.6
ENSG00000167555.12	417.961	1.60252	0.190478	8.41316	3.99109e-17	5.78258e-15	ZNF528
ENSG00000128645.12	45.9575	1.87834	0.223308	8.41144	4.05008e-17	5.83667e-15	HOXD1
ENSG00000164488.10	455.862	2.9697	0.353176	8.40857	4.15051e-17	5.94958e-15	DACT2
ENSG00000143028.8	105.545	1.6743	0.199404	8.39649	4.6004e-17	6.55959e-15	SYPL2
ENSG00000148408.11	81.4302	2.72035	0.324255	8.38952	4.88142e-17	6.92365e-15	CACNA1B
ENSG00000173040.11	140.914	1.30273	0.155704	8.36669	5.92588e-17	8.36107e-15	EVC2
ENSG00000126947.10	304.967	1.1139	0.133264	8.35862	6.34552e-17	8.90653e-15	ARMCX1
ENSG00000151655.16	279.598	2.84659	0.340683	8.35556	6.51256e-17	9.09362e-15	ITIH2
ENSG00000168481.7	17.0009	2.30667	0.276246	8.35006	6.82299e-17	9.47798e-15	LGI3
ENSG00000108947.4	121.174	1.69158	0.202678	8.34614	7.05326e-17	9.74761e-15	EFNB3
ENSG00000215217.5	28.3561	2.42519	0.291382	8.32308	8.5707e-17	1.17843e-14	C5orf49
ENSG00000249242.6	450.924	1.33119	0.159989	8.32052	8.75764e-17	1.19802e-14	TMEM150C
ENSG00000227195.7	33.3706	2.25283	0.271158	8.30819	9.71717e-17	1.32257e-14	MIR663AHG
ENSG00000160191.16	410.252	1.55681	0.187633	8.29713	1.06656e-16	1.44436e-14	PDE9A
ENSG00000240747.6	27.5959	2.41545	0.291339	8.29087	1.12425e-16	1.51488e-14	KRBOX1
ENSG00000213762.9	782.895	1.34458	0.162297	8.28468	1.1843e-16	1.58785e-14	ZNF134
ENSG00000006071.10	84.487	2.43069	0.293468	8.28266	1.20454e-16	1.60698e-14	ABCC8
ENSG00000133661.14	25.0894	2.11501	0.255712	8.27105	1.32781e-16	1.76272e-14	SFTPD
ENSG00000196724.11	86.2975	1.59368	0.192843	8.26413	1.40714e-16	1.85887e-14	ZNF418
ENSG00000234511.7	58.4537	1.93965	0.234931	8.25624	1.50333e-16	1.97626e-14	C5orf58
ENSG00000183454.12	210.63	2.17084	0.263239	8.24665	1.62902e-16	2.13109e-14	GRIN2A
ENSG00000135409.9	28.5332	2.60956	0.317143	8.22833	1.89834e-16	2.47142e-14	AMHR2
ENSG00000167711.12	287.537	1.84995	0.225583	8.20077	2.38856e-16	3.09467e-14	SERPINF2
ENSG00000160097.14	86.8616	1.56556	0.190978	8.19759	2.45247e-16	3.16228e-14	FNDC5
ENSG00000248554.1	19.6931	1.44542	0.176345	8.19656	2.47372e-16	3.17449e-14	RP11-159F24.6
ENSG00000161944.15	41.494	1.87901	0.229344	8.19299	2.54817e-16	3.25453e-14	ASGR2
ENSG00000141505.10	239.943	1.87281	0.229243	8.16955	3.09547e-16	3.93489e-14	ASGR1
ENSG00000113805.8	39.7254	2.25582	0.276301	8.16435	3.2318e-16	4.08749e-14	CNTN3
ENSG00000178473.6	38.165	2.87566	0.352244	8.16382	3.24584e-16	4.08749e-14	UCN3
ENSG00000102409.9	544.763	1.30444	0.160349	8.13495	4.12109e-16	5.16555e-14	BEX4
ENSG00000198848.11	1174.56	2.46808	0.303446	8.13351	4.17046e-16	5.20323e-14	CES1
ENSG00000188013.6	37.3312	1.42467	0.175512	8.11721	4.77011e-16	5.92395e-14	MEIS3P2
ENSG00000124507.9	126.453	1.7491	0.21552	8.11573	4.82873e-16	5.96925e-14	PACSIN1
ENSG00000128918.13	71.2764	1.71092	0.210833	8.11505	4.8558e-16	5.97529e-14	ALDH1A2
ENSG00000236384.6	27.0124	2.04728	0.252324	8.11371	4.90979e-16	6.01427e-14	LINC00479
ENSG00000197444.8	477.367	2.66714	0.32953	8.09378	5.78433e-16	7.02171e-14	OGDHL
ENSG00000254162.1	43.8539	1.44662	0.178728	8.09397	5.77499e-16	7.02171e-14	RP11-48B3.3
ENSG00000259376.1	10.8804	1.81917	0.224883	8.08939	5.99627e-16	7.24635e-14	RP11-505E24.3
ENSG00000091583.9	158.808	2.85547	0.353114	8.08654	6.13824e-16	7.3848e-14	APOH
ENSG00000135439.10	501.542	-1.212	0.149918	-8.0844	6.24693e-16	7.48216e-14	AGAP2
ENSG00000139988.8	111.514	1.91537	0.236954	8.08331	6.30323e-16	7.51618e-14	RDH12
ENSG00000101489.17	106.755	2.2874	0.283551	8.067	7.20437e-16	8.55289e-14	CELF4
ENSG00000146755.9	37.1904	2.52589	0.314079	8.04222	8.82279e-16	1.04283e-13	TRIM50
ENSG00000169122.10	281.248	1.48276	0.184576	8.03329	9.48951e-16	1.11674e-13	FAM110B
ENSG00000089199.8	441.025	2.90539	0.361751	8.03144	9.63324e-16	1.12384e-13	CHGB
ENSG00000100285.9	70.1918	1.72917	0.215295	8.03164	9.61821e-16	1.12384e-13	NEFH
ENSG00000125657.4	723.607	-1.97425	0.246048	-8.02383	1.02497e-15	1.1906e-13	TNFSF9
ENSG00000173826.13	65.1132	2.37738	0.296523	8.01751	1.07909e-15	1.24809e-13	KCNH6
ENSG00000037042.8	656.444	0.750377	0.0936738	8.01053	1.14212e-15	1.31535e-13	TUBG2
ENSG00000141639.10	124.21	2.35728	0.294965	7.99172	1.33069e-15	1.52599e-13	MAPK4
ENSG00000166681.12	1924.85	1.42455	0.17835	7.98736	1.37856e-15	1.57418e-13	NGFRAP1
ENSG00000229676.2	35.2326	2.41504	0.302619	7.98048	1.45761e-15	1.65743e-13	ZNF492
ENSG00000223802.6	25.9928	2.1181	0.265582	7.9753	1.52006e-15	1.72118e-13	CERS1
ENSG00000106633.14	31.5188	1.81179	0.227313	7.97047	1.58075e-15	1.78241e-13	GCK
ENSG00000121653.10	713.926	1.52531	0.191499	7.96508	1.65119e-15	1.85408e-13	MAPK8IP1
ENSG00000240225.9	224.111	1.2639	0.159107	7.94368	1.96277e-15	2.1948e-13	ZNF542P
ENSG00000187595.13	154.29	1.44915	0.18273	7.93057	2.18151e-15	2.42932e-13	ZNF385C
ENSG00000104760.15	50.2167	2.77898	0.350615	7.92602	2.26282e-15	2.5095e-13	FGL1
ENSG00000111058.6	301.044	1.78723	0.225617	7.92153	2.34614e-15	2.59123e-13	ACSS3
ENSG00000204632.10	252.171	1.75392	0.222002	7.90044	2.77928e-15	3.05709e-13	HLA-G
ENSG00000005059.14	970.886	-0.835345	0.105825	-7.89364	2.935e-15	3.21526e-13	CCDC109B
ENSG00000182195.7	557.861	1.39511	0.17686	7.8882	3.06585e-15	3.34501e-13	LDOC1
ENSG00000265519.1	107.265	1.251	0.158702	7.88274	3.20275e-15	3.48028e-13	CTD-3157E16.1
ENSG00000116183.9	78.494	2.25619	0.286665	7.8705	3.53215e-15	3.82281e-13	PAPPA2
ENSG00000113356.9	395.332	-1.10653	0.140659	-7.86678	3.63886e-15	3.92255e-13	POLR3G
ENSG00000166924.7	72.9034	1.67685	0.213201	7.86509	3.6883e-15	3.96e-13	NYAP1
ENSG00000196867.6	140.758	1.36626	0.173771	7.8624	3.76838e-15	4.02993e-13	ZFP28
ENSG00000176909.10	194.935	1.15248	0.14676	7.85283	4.06752e-15	4.33264e-13	MAMSTR
ENSG00000188162.9	27.3732	2.13366	0.271742	7.85179	4.10148e-15	4.35161e-13	OTOG
ENSG00000184058.11	210.632	2.01078	0.256314	7.84499	4.3298e-15	4.57584e-13	TBX1
ENSG00000130005.10	562.294	1.87577	0.239427	7.83441	4.71067e-15	4.9589e-13	GAMT
ENSG00000267466.1	20.4324	2.1964	0.28049	7.83058	4.8562e-15	5.0922e-13	RP11-13K12.5
ENSG00000248360.6	26.6204	2.11708	0.270445	7.82813	4.95192e-15	5.17245e-13	LINC00504
ENSG00000242715.6	40.831	2.42135	0.309665	7.81924	5.31427e-15	5.52951e-13	CCDC169
ENSG00000128709.11	153.58	1.34723	0.172348	7.81689	5.41462e-15	5.61225e-13	HOXD9
ENSG00000144031.10	49.5879	1.10289	0.141158	7.81314	5.57808e-15	5.75953e-13	ANKRD53
ENSG00000104723.19	731.062	1.4199	0.182084	7.79808	6.2854e-15	6.46509e-13	TUSC3
ENSG00000213366.11	462.538	1.21077	0.155506	7.78604	6.91395e-15	7.08457e-13	GSTM2
ENSG00000125966.9	361.34	1.36876	0.176211	7.76773	7.99064e-15	8.15681e-13	MMP24
ENSG00000092470.10	1001.3	-0.755961	0.0973378	-7.76637	8.07682e-15	8.21366e-13	WDR76
ENSG00000116661.9	1361.1	1.9036	0.245131	7.76566	8.12222e-15	8.22879e-13	FBXO2
ENSG00000171873.7	137.224	1.98283	0.255492	7.76084	8.4366e-15	8.51528e-13	ADRA1D
ENSG00000224689.6	38.5336	2.25516	0.290752	7.75631	8.74366e-15	8.79227e-13	ZNF812
ENSG00000104177.16	517.178	1.89928	0.244943	7.75399	8.90502e-15	8.92124e-13	MYEF2
ENSG00000075340.21	124.083	1.81267	0.234017	7.74589	9.49163e-15	9.4737e-13	ADD2
ENSG00000092096.13	525.958	1.31839	0.170274	7.74277	9.72766e-15	9.67346e-13	SLC22A17
ENSG00000157570.10	1932.62	1.11985	0.144737	7.73714	1.01674e-14	1.00736e-12	TSPAN18
ENSG00000128710.5	150.638	3.07024	0.397167	7.73036	1.07242e-14	1.05863e-12	HOXD10
ENSG00000124493.12	35.0112	1.95282	0.252793	7.725	1.11854e-14	1.10013e-12	GRM4
ENSG00000244067.2	354.494	2.89447	0.374812	7.72246	1.1411e-14	1.11824e-12	GSTA2
ENSG00000128011.4	379.994	1.68782	0.219161	7.70127	1.34716e-14	1.31539e-12	LRFN1
ENSG00000145692.13	44.6396	2.36384	0.307469	7.68807	1.49373e-14	1.45323e-12	BHMT
ENSG00000236296.6	25.3241	1.61276	0.209814	7.68663	1.51057e-14	1.46433e-12	GUSBP5
ENSG00000268496.1	24.9662	2.31812	0.301771	7.68172	1.56961e-14	1.51611e-12	CTD-2587H19.2
ENSG00000162931.10	149.372	1.23488	0.160768	7.68116	1.57654e-14	1.51736e-12	TRIM17
ENSG00000099954.17	97.3874	2.12193	0.276604	7.67138	1.70158e-14	1.63188e-12	CECR2
ENSG00000149295.12	103.65	2.52513	0.329246	7.66943	1.72765e-14	1.65101e-12	DRD2
ENSG00000162654.8	7238.81	-1.60516	0.209441	-7.66401	1.80217e-14	1.71614e-12	GBP4
ENSG00000053108.15	151.441	2.40001	0.313489	7.6558	1.92114e-14	1.82299e-12	FSTL4
ENSG00000183850.12	25.2767	2.10123	0.274515	7.65434	1.94302e-14	1.83728e-12	ZNF730
ENSG00000204815.7	68.631	1.42473	0.186175	7.65262	1.96931e-14	1.85563e-12	TTC25
ENSG00000185904.10	72.5586	1.59763	0.208874	7.6488	2.02871e-14	1.89833e-12	LINC00839
ENSG00000204116.10	520.622	1.34348	0.17564	7.64906	2.02461e-14	1.89833e-12	CHIC1
ENSG00000163728.9	1367.4	0.982888	0.128605	7.64268	2.12747e-14	1.98385e-12	TTC14
ENSG00000148053.14	777.098	2.09488	0.274184	7.64039	2.16557e-14	2.01241e-12	NTRK2
ENSG00000232818.2	84.6383	1.3932	0.182708	7.62529	2.43483e-14	2.25485e-12	RPS2P32
ENSG00000144278.13	55.1217	2.18731	0.286893	7.6241	2.45734e-14	2.2679e-12	GALNT13
ENSG00000124701.5	75.9709	1.70773	0.224268	7.6147	2.64302e-14	2.43094e-12	APOBEC2
ENSG00000131096.9	28.2024	2.24991	0.295918	7.60314	2.89029e-14	2.64933e-12	PYY
ENSG00000115295.18	643.103	1.04912	0.137994	7.60264	2.90151e-14	2.6506e-12	CLIP4
ENSG00000167434.8	279.962	2.68973	0.354138	7.59514	3.07454e-14	2.79918e-12	CA4
ENSG00000233791.4	21.3223	1.36357	0.179661	7.58968	3.20696e-14	2.90991e-12	LINC01136
ENSG00000036672.14	273.136	1.40842	0.185685	7.58498	3.32532e-14	3.00719e-12	USP2
ENSG00000114115.8	1136.34	1.76351	0.232717	7.57791	3.51166e-14	3.16508e-12	RBP1
ENSG00000245750.6	77.1622	2.00479	0.264732	7.57293	3.6489e-14	3.27781e-12	RP11-279F6.1
ENSG00000100744.13	4118.87	-0.865435	0.114555	-7.55475	4.19655e-14	3.75724e-12	GSKIP
ENSG00000170558.7	284.255	1.83733	0.243226	7.55401	4.22047e-14	3.76614e-12	CDH2
ENSG00000164761.7	1071.95	1.93004	0.255995	7.53934	4.7235e-14	4.20111e-12	TNFRSF11B
ENSG00000141756.17	11249.5	1.72954	0.229576	7.53361	4.9358e-14	4.37549e-12	FKBP10
ENSG00000186198.3	121.481	1.81941	0.241527	7.53297	4.95974e-14	4.3823e-12	SLC51B
ENSG00000106927.10	198.393	1.89549	0.251961	7.52294	5.35572e-14	4.71671e-12	AMBP
ENSG00000228784.6	105.648	1.79	0.237975	7.52181	5.40217e-14	4.74212e-12	LINC00954
ENSG00000231196.3	101.618	2.641	0.351157	7.52085	5.44215e-14	4.76171e-12	RP11-495P10.8
ENSG00000172728.14	739.274	-0.700566	0.0932003	-7.51677	5.61445e-14	4.89656e-12	FUT10
ENSG00000220267.1	72.2919	1.46385	0.194858	7.51241	5.80467e-14	5.04613e-12	ACTBP8
ENSG00000113272.12	879.919	-0.599856	0.0799542	-7.5025	6.26123e-14	5.40884e-12	THG1L
ENSG00000274253.3	20.9791	2.17818	0.290327	7.50248	6.26205e-14	5.40884e-12	RP11-566K19.6
ENSG00000170099.5	45.3004	2.7081	0.361208	7.49734	6.51271e-14	5.60615e-12	SERPINA6
ENSG00000223658.6	36.8641	1.70739	0.227745	7.49695	6.53208e-14	5.60615e-12	AC011242.6
ENSG00000102387.14	27.249	2.04711	0.273133	7.49493	6.63356e-14	5.67517e-12	TAF7L
ENSG00000105173.12	2852.36	1.85591	0.248191	7.47777	7.55949e-14	6.44686e-12	CCNE1
ENSG00000204442.3	247.22	1.56204	0.208918	7.47679	7.61614e-14	6.47468e-12	FAM155A
ENSG00000165716.8	572.117	1.30083	0.174016	7.47533	7.70123e-14	6.52643e-12	FAM69B
ENSG00000184194.5	141.104	1.30419	0.175079	7.44917	9.39293e-14	7.93511e-12	GPR173
ENSG00000174871.9	106.017	1.17903	0.15831	7.44758	9.50654e-14	8.00599e-12	CNIH2
ENSG00000114948.11	215.955	1.39297	0.187157	7.44281	9.8567e-14	8.27503e-12	ADAM23
ENSG00000110375.2	47.5531	2.04043	0.274268	7.43955	1.01031e-13	8.45552e-12	UPK2
ENSG00000158113.11	61.893	1.51605	0.203817	7.43831	1.01978e-13	8.50836e-12	LRRC43
ENSG00000184368.14	358.846	2.38448	0.320597	7.43761	1.02519e-13	8.52715e-12	MAP7D2
ENSG00000158764.6	64.0874	2.76478	0.371893	7.43433	1.05101e-13	8.71499e-12	ITLN2
ENSG00000151490.12	499.841	-1.84176	0.247943	-7.42816	1.10121e-13	9.10323e-12	PTPRO
ENSG00000242265.4	3511.23	2.47624	0.333629	7.42216	1.15229e-13	9.49631e-12	PEG10
ENSG00000164128.5	59.2573	2.00046	0.26962	7.41957	1.17502e-13	9.63229e-12	NPY1R
ENSG00000177990.10	78.9914	1.43983	0.194061	7.41947	1.17593e-13	9.63229e-12	DPY19L2
ENSG00000185352.8	81.7329	2.35751	0.317924	7.41532	1.2133e-13	9.90825e-12	HS6ST3
ENSG00000105707.12	764.071	2.38546	0.322037	7.40741	1.28793e-13	1.04544e-11	HPN
ENSG00000184867.12	671.031	1.14302	0.154303	7.40761	1.28597e-13	1.04544e-11	ARMCX2
ENSG00000168447.9	120.262	2.02093	0.27306	7.40104	1.35119e-13	1.09349e-11	SCNN1B
ENSG00000105641.3	632.03	2.57278	0.347665	7.40016	1.36018e-13	1.09747e-11	SLC5A5
ENSG00000187122.15	148.863	1.99736	0.270266	7.39036	1.46434e-13	1.17448e-11	SLIT1
ENSG00000198134.3	182.767	-0.878619	0.118883	-7.39063	1.46138e-13	1.17448e-11	RP11-267J23.4
ENSG00000206557.5	141.471	3.01488	0.408095	7.38769	1.49398e-13	1.1947e-11	TRIM71
ENSG00000160111.11	266.061	1.27772	0.172985	7.38632	1.50945e-13	1.2035e-11	CPAMD8
ENSG00000132854.17	206.863	2.0609	0.279375	7.37681	1.62133e-13	1.28132e-11	KANK4
ENSG00000187889.11	31.4065	2.46232	0.333757	7.37759	1.61184e-13	1.28132e-11	C1orf168
ENSG00000236155.5	60.0009	1.73035	0.234557	7.37711	1.61763e-13	1.28132e-11	RP11-231P20.2
ENSG00000168621.13	94.1578	1.57013	0.212976	7.3723	1.67708e-13	1.32151e-11	GDNF
ENSG00000160200.16	37.0792	1.84472	0.250244	7.37169	1.68476e-13	1.32369e-11	CBS
ENSG00000167780.10	111.753	2.89802	0.393197	7.37039	1.70134e-13	1.33283e-11	SOAT2
ENSG00000113889.10	39.1471	2.19397	0.297777	7.36783	1.73432e-13	1.35473e-11	KNG1
ENSG00000131409.11	233.166	1.29914	0.176345	7.367	1.74508e-13	1.35919e-11	LRRC4B
ENSG00000242048.3	34.3765	2.00317	0.27194	7.36624	1.75514e-13	1.36309e-11	RP13-452N2.1
ENSG00000179277.9	204.554	1.20264	0.163386	7.36074	1.829e-13	1.41637e-11	MEIS3P1
ENSG00000100626.15	216.633	1.6505	0.224365	7.35629	1.89085e-13	1.45595e-11	GALNT16
ENSG00000156574.8	22.7416	1.77159	0.240827	7.35629	1.89092e-13	1.45595e-11	NODAL
ENSG00000237094.10	45.2177	1.77202	0.240955	7.35415	1.92139e-13	1.4752e-11	RP4-669L17.10
ENSG00000233251.6	46.8282	1.71025	0.233314	7.33027	2.29695e-13	1.75854e-11	AC007743.1
ENSG00000113368.10	4937.01	-0.737738	0.100655	-7.32936	2.31252e-13	1.7648e-11	LMNB1
ENSG00000196421.6	236.838	1.78908	0.244108	7.32903	2.31823e-13	1.7648e-11	LINC00176
ENSG00000105755.6	5297.94	-0.985807	0.134578	-7.32518	2.38585e-13	1.80608e-11	ETHE1
ENSG00000163958.12	13.8292	1.57854	0.215489	7.32538	2.38224e-13	1.80608e-11	ZDHHC19
ENSG00000186897.4	25.2021	2.2497	0.307141	7.32465	2.39531e-13	1.80815e-11	C1QL4
ENSG00000069188.15	614.571	1.78703	0.244201	7.31788	2.51923e-13	1.89639e-11	SDK2
ENSG00000166173.10	491.264	1.3208	0.180563	7.31488	2.57618e-13	1.93386e-11	LARP6
ENSG00000269834.4	184.142	1.39475	0.190692	7.31417	2.58984e-13	1.93871e-11	ZNF528-AS1
ENSG00000141314.11	50.3543	1.67644	0.22937	7.30887	2.69404e-13	2.01113e-11	RHBDL3
ENSG00000276476.2	95.0329	2.25874	0.309182	7.30554	2.76149e-13	2.05579e-11	LINC00540
ENSG00000169515.5	375.082	1.63683	0.224306	7.29731	2.93587e-13	2.17958e-11	CCDC8
ENSG00000107020.8	1095.24	-0.764311	0.104774	-7.29488	2.98924e-13	2.20617e-11	PLGRKT
ENSG00000118402.5	80.3635	1.37774	0.188872	7.29457	2.99625e-13	2.20617e-11	ELOVL4
ENSG00000134343.11	85.0888	2.2151	0.303641	7.29513	2.98366e-13	2.20617e-11	ANO3
ENSG00000277496.1	330.379	1.10745	0.152232	7.27475	3.47069e-13	2.54855e-11	RP11-93B14.9
ENSG00000153157.11	46.1576	2.08951	0.287249	7.27422	3.48417e-13	2.55149e-11	SYCP2L
ENSG00000260317.1	82.6837	1.44173	0.198258	7.27196	3.54302e-13	2.58756e-11	RP11-48B3.4
ENSG00000152953.11	149.321	1.3618	0.187319	7.26993	3.59662e-13	2.61961e-11	STK32B
ENSG00000161860.7	64.3375	-1.16202	0.159867	-7.26869	3.62988e-13	2.6367e-11	SYCE2
ENSG00000205189.10	1643.76	1.19887	0.165118	7.26066	3.852e-13	2.79053e-11	ZBTB10
ENSG00000063015.18	51.9177	1.56292	0.215282	7.25987	3.87453e-13	2.79933e-11	SEZ6
ENSG00000163584.16	4515.97	-1.3037	0.179701	-7.25482	4.02203e-13	2.89569e-11	RPL22L1
ENSG00000231419.5	31.567	2.32363	0.320298	7.25457	4.02941e-13	2.89569e-11	LINC00689
ENSG00000003989.15	1934.58	1.88193	0.259887	7.24135	4.44238e-13	3.18398e-11	SLC7A2
ENSG00000167311.12	42.7998	1.87082	0.258528	7.2364	4.60736e-13	3.29347e-11	ART5
ENSG00000178171.9	39.9588	2.52999	0.349686	7.23502	4.65443e-13	3.31832e-11	AMER3
ENSG00000141744.3	102.602	2.28179	0.31541	7.23437	4.6769e-13	3.32554e-11	PNMT
ENSG00000105398.3	87.3787	2.87199	0.397228	7.23009	4.82691e-13	3.42317e-11	SULT2A1
ENSG00000254126.5	21.9055	2.0299	0.280894	7.22655	4.95429e-13	3.50428e-11	CD8BP
ENSG00000142449.11	126.071	2.443	0.338748	7.21185	5.51985e-13	3.88393e-11	FBN3
ENSG00000171126.7	40.4219	1.92372	0.266739	7.21198	5.51454e-13	3.88393e-11	KCNG3
ENSG00000160321.13	44.0058	1.51891	0.21076	7.20682	5.72731e-13	4.01941e-11	ZNF208
ENSG00000233622.1	173.269	1.0371	0.143971	7.20351	5.86814e-13	4.10755e-11	CYP2T1P
ENSG00000276855.1	188.892	1.17212	0.162731	7.20284	5.89701e-13	4.11706e-11	CTD-3157E16.2
ENSG00000159212.11	1828.94	1.83875	0.255321	7.20171	5.94629e-13	4.14074e-11	CLIC6
ENSG00000147255.16	143.91	1.96574	0.273083	7.19832	6.09598e-13	4.23404e-11	IGSF1
ENSG00000136274.8	162.267	1.10979	0.154195	7.19732	6.14077e-13	4.24327e-11	NACAD
ENSG00000146373.15	518.214	0.987393	0.137184	7.1976	6.12828e-13	4.24327e-11	RNF217
ENSG00000249201.2	74.2394	2.4584	0.342346	7.18102	6.91927e-13	4.76899e-11	CTD-3080P12.3
ENSG00000143845.13	436.203	1.68833	0.235305	7.17505	7.22789e-13	4.96899e-11	ETNK2
ENSG00000182327.7	381.558	1.38624	0.193318	7.17078	7.45704e-13	5.11348e-11	GLTPD2
ENSG00000025039.13	779.709	1.25938	0.175731	7.16653	7.69206e-13	5.24794e-11	RRAGD
ENSG00000162373.11	59.939	1.31986	0.184166	7.16668	7.68371e-13	5.24794e-11	BEND5
ENSG00000253661.1	13.206	1.90357	0.265655	7.1656	7.74467e-13	5.27048e-11	ZFHX4-AS1
ENSG00000233017.2	32.1892	1.99838	0.278999	7.16269	7.91083e-13	5.37e-11	RP5-908M14.5
ENSG00000181045.13	854.397	0.782797	0.109356	7.15822	8.17327e-13	5.53421e-11	SLC26A11
ENSG00000214182.5	924.881	-0.83788	0.117093	-7.1557	8.32466e-13	5.62259e-11	PTMAP5
ENSG00000198075.8	111.992	1.41558	0.197885	7.15353	8.45768e-13	5.69815e-11	SULT1C4
ENSG00000130829.16	205.391	2.52423	0.35299	7.151	8.61468e-13	5.78945e-11	DUSP9
ENSG00000178163.6	766.972	1.24618	0.174315	7.14902	8.73974e-13	5.85889e-11	ZNF518B
ENSG00000143443.9	555.918	0.813073	0.113837	7.14245	9.16812e-13	6.13081e-11	C1orf56
ENSG00000254876.4	42.4121	1.41543	0.19831	7.13745	9.50816e-13	6.34246e-11	RP11-23J9.5
ENSG00000227825.4	76.7995	1.52052	0.213066	7.13642	9.57963e-13	6.37436e-11	SLC9A7P1
ENSG00000101298.12	724.921	1.39276	0.195212	7.13459	9.70761e-13	6.44361e-11	SNPH
ENSG00000185737.11	25.7814	2.05526	0.288155	7.13249	9.85707e-13	6.51074e-11	NRG3
ENSG00000203999.7	80.5486	1.4078	0.197377	7.13256	9.85177e-13	6.51074e-11	LINC01270
ENSG00000253626.3	461.341	-0.987294	0.138559	-7.12545	1.03739e-12	6.83535e-11	EIF5AL1
ENSG00000232386.8	35.5025	1.95017	0.273788	7.1229	1.05678e-12	6.94613e-11	RP11-66B24.2
ENSG00000145198.13	161.232	1.83065	0.257128	7.11961	1.08234e-12	7.09686e-11	VWA5B2
ENSG00000128708.11	2884.82	-0.402332	0.0565141	-7.11915	1.08599e-12	7.10345e-11	HAT1
ENSG00000079689.12	127.469	2.81429	0.395791	7.11053	1.15594e-12	7.54272e-11	SCGN
ENSG00000259803.5	208.821	2.46656	0.346932	7.10962	1.16367e-12	7.5748e-11	SLC22A31
ENSG00000178445.8	714.832	2.33259	0.32839	7.10313	1.21965e-12	7.92009e-11	GLDC
ENSG00000135447.15	144.592	1.98332	0.279297	7.10111	1.23755e-12	8.01701e-11	PPP1R1A
ENSG00000120332.14	127.522	1.69091	0.238152	7.10014	1.24626e-12	8.05407e-11	TNN
ENSG00000162344.3	120.118	2.55993	0.360605	7.09899	1.25671e-12	8.10219e-11	FGF19
ENSG00000144712.10	212.465	1.2759	0.179912	7.0918	1.32377e-12	8.51414e-11	CAND2
ENSG00000143994.12	61.9839	1.36435	0.192394	7.09145	1.32714e-12	8.51549e-11	ABHD1
ENSG00000268089.2	41.4919	2.03363	0.287063	7.08424	1.39808e-12	8.94936e-11	GABRQ
ENSG00000164825.3	486.002	1.92164	0.271315	7.08269	1.41383e-12	9.02872e-11	DEFB1
ENSG00000180537.11	121.358	2.48276	0.350651	7.08042	1.43714e-12	9.15593e-11	RNF182
ENSG00000093134.12	178.038	2.06733	0.29207	7.0782	1.46042e-12	9.28225e-11	VNN3
ENSG00000105825.10	204.465	1.77178	0.250374	7.07653	1.47813e-12	9.37272e-11	TFPI2
ENSG00000117620.11	5370.67	-0.759258	0.107336	-7.07369	1.50864e-12	9.54373e-11	SLC35A3
ENSG00000235098.7	287.521	1.44962	0.205042	7.06988	1.55069e-12	9.78676e-11	ANKRD65
ENSG00000187601.4	451.188	0.925178	0.13089	7.06837	1.56762e-12	9.87052e-11	MAGEH1
ENSG00000174599.5	37.7238	1.29411	0.183191	7.06431	1.61417e-12	1.01169e-10	TRAM1L1
ENSG00000198930.11	595.522	3.02685	0.428471	7.0643	1.61425e-12	1.01169e-10	CSAG1
ENSG00000159450.11	53.9733	1.54323	0.218493	7.06308	1.62855e-12	1.01828e-10	TCHH
ENSG00000145741.14	20959.2	-0.580125	0.0821895	-7.05839	1.68444e-12	1.05078e-10	BTF3
ENSG00000162951.9	25.0685	2.37386	0.336359	7.05753	1.69489e-12	1.05487e-10	LRRTM1
ENSG00000121413.11	520.058	1.24805	0.176903	7.05499	1.72617e-12	1.07186e-10	ZSCAN18
ENSG00000171703.15	1117.33	1.03849	0.147365	7.04705	1.82744e-12	1.13213e-10	TCEA2
ENSG00000205795.4	332.558	1.60962	0.2285	7.04426	1.86453e-12	1.15246e-10	CYS1
ENSG00000223956.1	16.24	1.58983	0.225705	7.04384	1.87009e-12	1.15325e-10	RP4-710M16.2
ENSG00000180316.10	37.0143	1.5926	0.226284	7.03803	1.94972e-12	1.19961e-10	PNPLA1
ENSG00000186009.4	148.525	2.92015	0.415015	7.03626	1.97462e-12	1.21217e-10	ATP4B
ENSG00000140459.16	30.3447	1.67346	0.237972	7.03216	2.03357e-12	1.24552e-10	CYP11A1
ENSG00000127990.14	857.294	1.16196	0.165253	7.03144	2.04415e-12	1.24916e-10	SGCE
ENSG00000254233.1	66.3309	2.28958	0.326203	7.01888	2.23648e-12	1.3636e-10	RP11-242J7.1
ENSG00000178222.11	158.314	1.86374	0.265645	7.01589	2.28489e-12	1.38996e-10	RNF212
ENSG00000204434.5	93.1611	1.07966	0.154055	7.0083	2.4123e-12	1.46417e-10	POTEKP
ENSG00000115596.3	42.4161	1.5522	0.221549	7.00612	2.45011e-12	1.48378e-10	WNT6
ENSG00000185666.13	47.3463	1.98273	0.283301	6.99867	2.58395e-12	1.56132e-10	SYN3
ENSG00000271576.1	18.8936	1.66292	0.237781	6.99348	2.68148e-12	1.61663e-10	RP11-486G15.2
ENSG00000026103.18	1123.72	-1.01725	0.145468	-6.99294	2.69186e-12	1.61926e-10	FAS
ENSG00000104112.7	111.679	2.26459	0.323899	6.99166	2.71648e-12	1.63043e-10	SCG3
ENSG00000182870.11	61.8771	-2.11542	0.302629	-6.99014	2.74615e-12	1.64458e-10	GALNT9
ENSG00000114113.5	463.488	2.57094	0.368095	6.98444	2.85997e-12	1.70894e-10	RBP2
ENSG00000133317.13	26.9984	1.83271	0.26284	6.97273	3.10854e-12	1.85337e-10	LGALS12
ENSG00000169635.8	1125.71	0.965772	0.138659	6.96508	3.28228e-12	1.95263e-10	HIC2
ENSG00000145920.13	132.411	2.33367	0.335088	6.96433	3.29966e-12	1.95864e-10	CPLX2
ENSG00000142279.11	569.245	0.929564	0.133577	6.95902	3.42639e-12	2.0294e-10	WTIP
ENSG00000178947.8	92.3533	1.4633	0.210294	6.95838	3.44218e-12	2.03429e-10	LINC00086
ENSG00000144847.11	44.5232	1.61643	0.232668	6.94739	3.72097e-12	2.19423e-10	IGSF11
ENSG00000172009.13	3494.93	-0.572275	0.082389	-6.94601	3.75762e-12	2.21101e-10	THOP1
ENSG00000138131.3	285.977	1.53808	0.221491	6.9442	3.80608e-12	2.22495e-10	LOXL4
ENSG00000164659.13	715.553	1.64923	0.237491	6.94441	3.80041e-12	2.22495e-10	KIAA1324L
ENSG00000204248.9	330.565	1.94095	0.279489	6.94462	3.79471e-12	2.22495e-10	COL11A2
ENSG00000142619.4	88.9747	2.30135	0.331904	6.9338	4.09695e-12	2.3898e-10	PADI3
ENSG00000196263.6	110.58	1.22479	0.176729	6.93036	4.19778e-12	2.44333e-10	ZNF471
ENSG00000272143.1	27.6351	1.57157	0.227175	6.91787	4.5848e-12	2.66284e-10	FGF14-AS2
ENSG00000163879.10	842.99	1.43677	0.207757	6.91561	4.65859e-12	2.69988e-10	DNALI1
ENSG00000226686.6	42.6255	1.84304	0.26682	6.90742	4.93535e-12	2.85413e-10	LINC01535
ENSG00000186862.16	152.348	1.26984	0.183868	6.90627	4.97551e-12	2.8712e-10	PDZD7
ENSG00000281392.1	15.4332	1.31747	0.190832	6.90381	5.0625e-12	2.91516e-10	LINC00506
ENSG00000171320.13	1328.47	-0.745873	0.108125	-6.89823	5.26531e-12	3.02548e-10	ESCO2
ENSG00000157021.9	27.8275	1.12655	0.163353	6.89642	5.3328e-12	3.05773e-10	FAM92A1P1
ENSG00000198933.8	766.705	0.88347	0.128119	6.89568	5.36074e-12	3.06723e-10	TBKBP1
ENSG00000110148.8	77.5625	2.45739	0.356409	6.89486	5.39191e-12	3.07853e-10	CCKBR
ENSG00000272347.1	27.6917	1.90149	0.27604	6.88847	5.63965e-12	3.21317e-10	RP11-43F13.4
ENSG00000177614.8	326.805	1.46684	0.213118	6.88278	5.86938e-12	3.33701e-10	PGBD5
ENSG00000188505.4	221.794	2.11564	0.307642	6.87696	6.11454e-12	3.46907e-10	NCCRP1
ENSG00000143627.16	69.2178	2.3117	0.336213	6.87571	6.16814e-12	3.49213e-10	PKLR
ENSG00000171016.10	373.483	1.16583	0.169634	6.87264	6.3024e-12	3.56066e-10	PYGO1
ENSG00000112276.12	285.596	1.12436	0.163614	6.87202	6.32969e-12	3.56859e-10	BVES
ENSG00000167733.12	292.055	1.03183	0.15016	6.87153	6.35175e-12	3.57355e-10	HSD11B1L
ENSG00000012223.11	4942.63	2.45073	0.356746	6.86969	6.43436e-12	3.60447e-10	LTF
ENSG00000143556.7	1196.63	3.54417	0.515936	6.86941	6.44682e-12	3.60447e-10	S100A7
ENSG00000176406.19	66.4533	2.00965	0.292548	6.86947	6.4441e-12	3.60447e-10	RIMS2
ENSG00000160716.4	65.152	1.72413	0.251033	6.86814	6.50466e-12	3.62218e-10	CHRNB2
ENSG00000276043.3	2112.65	-0.7377	0.107409	-6.86812	6.50539e-12	3.62218e-10	UHRF1
ENSG00000088305.17	956.682	1.2103	0.176389	6.86154	6.81219e-12	3.78519e-10	DNMT3B
ENSG00000182983.13	152.163	1.46611	0.213783	6.85794	6.98592e-12	3.87374e-10	ZNF662
ENSG00000131943.16	2816.84	1.26331	0.184361	6.85235	7.26444e-12	4.0199e-10	C19orf12
ENSG00000128849.10	760.538	1.30264	0.190162	6.85013	7.37838e-12	4.07459e-10	CGNL1
ENSG00000073150.12	192.135	1.74078	0.254204	6.84796	7.49082e-12	4.12236e-10	PANX2
ENSG00000134874.16	408.258	0.968405	0.141417	6.84788	7.49548e-12	4.12236e-10	DZIP1
ENSG00000268686.1	103.528	1.91161	0.279247	6.84557	7.61723e-12	4.18079e-10	AC010524.2
ENSG00000084110.9	115.899	1.51504	0.221629	6.83591	8.14846e-12	4.46327e-10	HAL
ENSG00000121897.12	537.711	-0.545956	0.0798855	-6.83422	8.24514e-12	4.50707e-10	LIAS
ENSG00000143942.4	359.31	-0.83388	0.122073	-6.83101	8.43182e-12	4.59978e-10	CHAC2
ENSG00000143194.11	26.6495	1.88941	0.276775	6.82652	8.70009e-12	4.73654e-10	MAEL
ENSG00000141736.12	56714.2	1.64181	0.240725	6.82029	9.08565e-12	4.93648e-10	ERBB2
ENSG00000146250.6	46.1576	1.57687	0.23122	6.8198	9.11694e-12	4.94351e-10	PRSS35
ENSG00000149782.10	8290.19	-0.64576	0.0947483	-6.81553	9.39159e-12	5.08221e-10	PLCB3
ENSG00000078668.12	5706.34	-0.634295	0.0931006	-6.81301	9.55778e-12	5.16177e-10	VDAC3
ENSG00000164221.11	772.881	-0.668435	0.0981233	-6.8122	9.6117e-12	5.18052e-10	CCDC112
ENSG00000187416.10	109.756	1.99022	0.292192	6.81137	9.66753e-12	5.2002e-10	LHFPL3
ENSG00000212747.4	544.121	0.910365	0.133725	6.80775	9.91393e-12	5.32212e-10	FAM127C
ENSG00000261159.1	56.8527	-1.57536	0.231473	-6.8058	1.00493e-11	5.38404e-10	RP11-723O4.9
ENSG00000129159.6	24.3925	1.54993	0.22782	6.80333	1.02227e-11	5.46608e-10	KCNC1
ENSG00000101162.3	39.2893	1.03681	0.152415	6.8025	1.02818e-11	5.48684e-10	TUBB1
ENSG00000108551.4	596.074	1.43518	0.210989	6.80213	1.03085e-11	5.49021e-10	RASD1
ENSG00000198216.9	401.986	2.20365	0.324119	6.79888	1.05437e-11	5.6044e-10	CACNA1E
ENSG00000127220.5	706.376	0.83243	0.122451	6.79808	1.06023e-11	5.62441e-10	ABHD8
ENSG00000088756.11	283.525	1.20656	0.177535	6.79621	1.07405e-11	5.68654e-10	ARHGAP28
ENSG00000115266.10	385.402	-0.897514	0.132163	-6.79095	1.11397e-11	5.88637e-10	APC2
ENSG00000189058.7	4541.5	1.87181	0.275883	6.7848	1.16251e-11	6.11887e-10	APOD
ENSG00000196109.6	24.9425	2.05358	0.302673	6.78481	1.16241e-11	6.11887e-10	ZNF676
ENSG00000105290.10	1033.43	1.8361	0.270738	6.78184	1.18652e-11	6.23306e-10	APLP1
ENSG00000173376.12	355.848	1.67556	0.247095	6.78102	1.19332e-11	6.2566e-10	NDNF
ENSG00000144488.13	172.41	1.82783	0.269613	6.77946	1.20628e-11	6.31223e-10	ESPNL
ENSG00000188343.11	1088.22	0.772557	0.113962	6.77909	1.20932e-11	6.3159e-10	FAM92A1
ENSG00000164346.8	4922.93	-0.593515	0.087609	-6.77459	1.24758e-11	6.50312e-10	NSA2
ENSG00000120217.12	410.42	-1.16645	0.172471	-6.76316	1.35012e-11	7.024e-10	CD274
ENSG00000176083.16	188.375	-1.54344	0.228469	-6.75557	1.42279e-11	7.38783e-10	ZNF683
ENSG00000005421.7	56.6869	2.23205	0.330525	6.75305	1.44772e-11	7.50281e-10	PON1
ENSG00000211452.9	29.1255	1.55648	0.23054	6.75145	1.4638e-11	7.57156e-10	DIO1
ENSG00000186847.5	571.855	2.93619	0.435166	6.7473	1.50626e-11	7.77631e-10	KRT14
ENSG00000186472.18	901.438	1.99506	0.295702	6.74687	1.51068e-11	7.78421e-10	PCLO
ENSG00000251867.3	41.4456	1.21517	0.18037	6.73711	1.61573e-11	8.30962e-10	RP11-48B3.5
ENSG00000173809.14	55.5762	1.9939	0.296012	6.73587	1.62949e-11	8.36441e-10	TDRD12
ENSG00000100714.14	6052.44	-0.580724	0.0863293	-6.72685	1.73375e-11	8.86581e-10	MTHFD1
ENSG00000130477.13	321.389	1.71536	0.254999	6.72693	1.73276e-11	8.86581e-10	UNC13A
ENSG00000143184.4	75.7065	1.50711	0.224077	6.72582	1.74604e-11	8.91174e-10	XCL1
ENSG00000079101.15	29.6782	1.37184	0.204013	6.72428	1.76457e-11	8.97236e-10	CLUL1
ENSG00000157765.10	2145.17	2.30299	0.342481	6.72441	1.76306e-11	8.97236e-10	SLC34A2
ENSG00000058404.18	58.162	1.51039	0.224658	6.72308	1.77926e-11	9.02999e-10	CAMK2B
ENSG00000261520.4	174.628	-2.78848	0.414792	-6.72261	1.78502e-11	9.04218e-10	DLGAP1-AS5
ENSG00000170873.17	1709.82	1.1143	0.165775	6.72177	1.7953e-11	9.07721e-10	MTSS1
ENSG00000145087.11	29.8427	1.71586	0.255378	6.71892	1.83074e-11	9.23907e-10	STXBP5L
ENSG00000145335.14	128.866	1.31548	0.195878	6.71585	1.86976e-11	9.41835e-10	SNCA
ENSG00000181163.12	26313.8	-0.600855	0.0894902	-6.7142	1.89106e-11	9.50785e-10	NPM1
ENSG00000267293.1	12.8976	1.22219	0.182041	6.71383	1.89584e-11	9.51413e-10	RP11-8H2.1
ENSG00000170577.7	449.575	1.8582	0.276931	6.70996	1.94678e-11	9.75161e-10	SIX2
ENSG00000144681.9	92.0475	1.52801	0.227744	6.70935	1.95496e-11	9.76741e-10	STAC
ENSG00000270504.1	287.263	0.977103	0.145637	6.70918	1.95718e-11	9.76741e-10	RP11-420L9.5
ENSG00000013297.9	256.181	1.54468	0.230379	6.70493	2.01499e-11	1.00373e-09	CLDN11
ENSG00000274528.1	23.9731	1.16831	0.174302	6.7028	2.04457e-11	1.01659e-09	CTD-2650P22.2
ENSG00000066583.10	2049.53	-0.565531	0.0843779	-6.70236	2.05081e-11	1.01782e-09	ISOC1
ENSG00000084628.8	34.6593	1.80666	0.269589	6.70155	2.06216e-11	1.02156e-09	NKAIN1
ENSG00000198794.10	2094.17	1.25193	0.186904	6.69826	2.10909e-11	1.04289e-09	SCAMP5
ENSG00000152932.7	206.786	1.69168	0.25278	6.69227	2.19728e-11	1.08451e-09	RAB3C
ENSG00000215246.5	51.0384	1.5705	0.234852	6.6872	2.27485e-11	1.12075e-09	RP11-43F13.3
ENSG00000233012.2	8.31255	1.22424	0.183275	6.6798	2.39262e-11	1.17662e-09	HDAC1P2
ENSG00000165119.17	31185	-0.309542	0.0463436	-6.67928	2.40119e-11	1.17868e-09	HNRNPK
ENSG00000111879.17	170.118	1.39367	0.208683	6.6784	2.41561e-11	1.1836e-09	FAM184A
ENSG00000152154.9	75.6441	1.28055	0.191824	6.67564	2.46163e-11	1.20396e-09	TMEM178A
ENSG00000116329.9	104.104	1.86515	0.279469	6.67388	2.49129e-11	1.21626e-09	OPRD1
ENSG00000108840.14	3301.02	0.643396	0.0964391	6.67152	2.53162e-11	1.23372e-09	HDAC5
ENSG00000233871.1	34.3105	0.963351	0.144473	6.66805	2.59218e-11	1.26095e-09	DLG5-AS1
ENSG00000171314.8	3791.43	-0.601969	0.0902837	-6.66752	2.60155e-11	1.26095e-09	PGAM1
ENSG00000196376.9	64.7269	1.23925	0.185857	6.66778	2.59696e-11	1.26095e-09	SLC35F1
ENSG00000133116.7	131.557	1.21039	0.181551	6.66697	2.61132e-11	1.26342e-09	KL
ENSG00000132016.10	323.016	-1.12499	0.168761	-6.66619	2.62538e-11	1.26795e-09	C19orf57
ENSG00000154040.19	154.877	1.20703	0.181103	6.66489	2.64863e-11	1.27689e-09	CABYR
ENSG00000202474.1	32.1695	1.4355	0.215606	6.65797	2.77631e-11	1.33605e-09	RNA5SP283
ENSG00000166961.13	82.1226	2.20969	0.332062	6.65443	2.84398e-11	1.36374e-09	MS4A15
ENSG00000187244.9	7715.85	1.21271	0.18224	6.65446	2.84338e-11	1.36374e-09	BCAM
ENSG00000084092.6	2985.62	-0.466521	0.0701534	-6.65002	2.93054e-11	1.40276e-09	NOA1
ENSG00000104689.8	1446.44	-0.736249	0.110784	-6.64583	3.01511e-11	1.44068e-09	TNFRSF10A
ENSG00000105131.6	623.439	1.8844	0.283597	6.64465	3.03939e-11	1.44715e-09	EPHX3
ENSG00000177519.3	25.7107	1.84914	0.27828	6.64487	3.03476e-11	1.44715e-09	RPRM
ENSG00000231789.2	90.6895	1.4698	0.221251	6.64316	3.07028e-11	1.45927e-09	PIK3CD-AS2
ENSG00000110169.9	49.1759	1.43522	0.21608	6.64206	3.09324e-11	1.46674e-09	HPX
ENSG00000234840.1	76.3877	2.2465	0.338232	6.64189	3.09687e-11	1.46674e-09	LINC01239
ENSG00000250056.4	26.3317	2.22877	0.335609	6.64096	3.11645e-11	1.47342e-09	LINC01018
ENSG00000256162.2	59.1916	2.36702	0.356553	6.63863	3.16614e-11	1.4943e-09	SMLR1
ENSG00000145375.7	1163.62	-0.655979	0.0989407	-6.63003	3.35628e-11	1.57864e-09	SPATA5
ENSG00000177301.12	24.4036	1.7656	0.266305	6.63001	3.35657e-11	1.57864e-09	KCNA2
ENSG00000174521.7	22.7454	-1.03034	0.155568	-6.62312	3.51696e-11	1.6512e-09	TTC9B
ENSG00000163568.12	273.93	-1.73126	0.261425	-6.62239	3.53426e-11	1.65468e-09	AIM2
ENSG00000170482.15	137.22	1.4339	0.216527	6.62229	3.53667e-11	1.65468e-09	SLC23A1
ENSG00000104327.6	340.958	-2.41466	0.364674	-6.62143	3.55733e-11	1.66146e-09	CALB1
ENSG00000186687.14	1338.92	-0.533963	0.0806673	-6.61932	3.60856e-11	1.68248e-09	LYRM7
ENSG00000116035.2	46.8671	1.68624	0.254759	6.61896	3.6174e-11	1.68368e-09	VAX2
ENSG00000071626.15	8927.42	-0.336882	0.0509067	-6.61764	3.64977e-11	1.6929e-09	DAZAP1
ENSG00000169906.5	12.1658	1.62157	0.245036	6.61769	3.6485e-11	1.6929e-09	S100G
ENSG00000147576.14	66.231	1.10007	0.166293	6.61523	3.70972e-11	1.71481e-09	ADHFE1
ENSG00000255843.1	11.0627	1.43517	0.216942	6.61547	3.70381e-11	1.71481e-09	AP000593.7
ENSG00000087076.7	422.392	1.29452	0.195716	6.61427	3.734e-11	1.72308e-09	HSD17B14
ENSG00000108561.7	8403.59	-0.648893	0.098168	-6.61003	3.84252e-11	1.77012e-09	C1QBP
ENSG00000163492.12	83.257	1.56602	0.237048	6.60637	3.93859e-11	1.81128e-09	CCDC141
ENSG00000258521.1	30.2238	-1.28909	0.195257	-6.60203	4.0556e-11	1.86191e-09	RP11-638I2.9
ENSG00000261760.5	30.6692	1.30881	0.198259	6.60153	4.06935e-11	1.86505e-09	RP11-1223D19.1
ENSG00000184697.6	1135.38	2.95806	0.448369	6.59737	4.18517e-11	1.91488e-09	CLDN6
ENSG00000138759.16	2757.97	1.53619	0.2329	6.5959	4.22691e-11	1.9307e-09	FRAS1
ENSG00000154114.11	732.552	0.806825	0.122437	6.58969	4.40735e-11	2.00971e-09	TBCEL
ENSG00000274525.1	15.6783	1.54322	0.23434	6.58539	4.53707e-11	2.06536e-09	CTC-338M12.13
ENSG00000237658.1	12.0951	1.67695	0.254772	6.58216	4.63657e-11	2.1071e-09	RP5-968D22.3
ENSG00000205269.5	387.738	1.01472	0.154299	6.5763	4.82297e-11	2.18812e-09	TMEM170B
ENSG00000188488.12	814.557	1.92875	0.293472	6.57216	4.95891e-11	2.24601e-09	SERPINA5
ENSG00000197768.9	29.3219	1.22911	0.187071	6.57027	5.02234e-11	2.27092e-09	C9orf173
ENSG00000198732.9	1034.1	2.07456	0.315767	6.56991	5.03463e-11	2.27267e-09	SMOC1
ENSG00000146166.15	252.222	2.89658	0.440904	6.56965	5.04341e-11	2.27282e-09	LGSN
ENSG00000188338.13	219.64	2.17341	0.330845	6.56926	5.05662e-11	2.27497e-09	SLC38A3
ENSG00000175445.13	465.249	1.16687	0.177639	6.56879	5.07272e-11	2.27841e-09	LPL
ENSG00000178732.5	19.7693	1.28676	0.195927	6.56754	5.11533e-11	2.29373e-09	GP5
ENSG00000180660.7	12.5013	1.59744	0.243346	6.56449	5.22111e-11	2.33727e-09	MAB21L1
ENSG00000091428.16	439.051	0.944531	0.143993	6.55955	5.39689e-11	2.41195e-09	RAPGEF4
ENSG00000229481.2	27.0206	1.51866	0.231588	6.55758	5.46864e-11	2.43997e-09	CTD-2554C21.3
ENSG00000138166.5	1399.57	1.10086	0.167895	6.55684	5.4961e-11	2.44413e-09	DUSP5
ENSG00000234444.8	613.603	1.34637	0.205334	6.55698	5.49087e-11	2.44413e-09	ZNF736
ENSG00000102032.11	659.465	1.12008	0.17087	6.55518	5.55729e-11	2.46375e-09	RENBP
ENSG00000146700.8	107.608	1.00072	0.152661	6.55515	5.55851e-11	2.46375e-09	SSC4D
ENSG00000038274.15	4206.38	-0.479396	0.0731859	-6.55038	5.73914e-11	2.53604e-09	MAT2B
ENSG00000072133.9	75.3117	1.64035	0.250422	6.55035	5.74041e-11	2.53604e-09	RPS6KA6
ENSG00000244968.5	62.4027	1.31045	0.200074	6.54981	5.76099e-11	2.54096e-09	LIFR-AS1
ENSG00000175356.11	251.093	1.28599	0.196431	6.54676	5.87981e-11	2.58913e-09	SCUBE2
ENSG00000155760.2	1735.66	1.01316	0.154838	6.54339	6.01382e-11	2.64382e-09	FZD7
ENSG00000133256.11	121.061	1.43736	0.219748	6.54094	6.11352e-11	2.67619e-09	PDE6B
ENSG00000197766.6	1502.15	-1.11796	0.170919	-6.54084	6.11724e-11	2.67619e-09	CFD
ENSG00000221923.7	307.546	1.25693	0.192157	6.54113	6.10544e-11	2.67619e-09	ZNF880
ENSG00000114279.12	145.559	1.34569	0.205925	6.53488	6.36607e-11	2.78054e-09	FGF12
ENSG00000237975.5	23.1926	1.45135	0.22213	6.53376	6.4139e-11	2.7969e-09	FLG-AS1
ENSG00000154188.8	265.101	0.921332	0.141108	6.52926	6.60953e-11	2.87755e-09	ANGPT1
ENSG00000122733.12	25.9456	1.44264	0.221151	6.52332	6.87663e-11	2.98464e-09	KIAA1045
ENSG00000157017.14	164.268	1.65025	0.252986	6.52306	6.88873e-11	2.98464e-09	GHRL
ENSG00000261634.3	15.6977	1.94134	0.297609	6.52313	6.8854e-11	2.98464e-09	RP11-352D13.6
ENSG00000166405.13	81.7064	1.56668	0.240233	6.52151	6.96019e-11	3.01076e-09	RIC3
ENSG00000278318.3	138.987	1.61658	0.248155	6.51443	7.29676e-11	3.15129e-09	ZNF229
ENSG00000197451.9	15033	-0.519724	0.0797891	-6.51372	7.33115e-11	3.16107e-09	HNRNPAB
ENSG00000168671.8	27.6487	2.15602	0.331159	6.51052	7.48898e-11	3.21883e-09	UGT3A2
ENSG00000242600.5	18.0467	1.18669	0.182271	6.51059	7.48553e-11	3.21883e-09	MBL1P
ENSG00000189369.8	305.341	1.28843	0.197981	6.50784	7.62412e-11	3.27169e-09	GSPT2
ENSG00000265646.2	22.1056	1.36159	0.209387	6.50274	7.88695e-11	3.3791e-09	TUFMP1
ENSG00000211445.10	2899.66	1.09112	0.167879	6.49948	8.0599e-11	3.44772e-09	GPX3
ENSG00000226964.1	24.6773	1.07383	0.165233	6.49889	8.09132e-11	3.45567e-09	RHEBP2
ENSG00000272430.1	17.9144	1.10225	0.169642	6.49755	8.16409e-11	3.48123e-09	RP11-38L15.8
ENSG00000102287.15	945.398	1.88151	0.289679	6.49517	8.29415e-11	3.5311e-09	GABRE
ENSG00000144843.10	512.554	0.655489	0.100967	6.4921	8.46469e-11	3.59236e-09	ADPRH
ENSG00000228716.5	1739.03	-0.587488	0.0904902	-6.49228	8.45461e-11	3.59236e-09	DHFR
ENSG00000149403.10	37.6045	1.41471	0.217929	6.49161	8.49246e-11	3.59848e-09	GRIK4
ENSG00000184702.16	504.245	1.09222	0.16831	6.48932	8.62233e-11	3.64777e-09	2020-09-05
ENSG00000124615.16	695.037	0.983123	0.151579	6.48586	8.82279e-11	3.72673e-09	MOCS1
ENSG00000185686.16	1148.96	2.30961	0.356191	6.48419	8.92116e-11	3.76238e-09	PRAME
ENSG00000185002.8	94.6205	2.36702	0.365382	6.47821	9.28159e-11	3.90828e-09	RFX6
ENSG00000260400.1	62.7013	0.976276	0.15082	6.47311	9.60047e-11	4.03624e-09	RP11-119F7.5
ENSG00000085491.14	5271.3	-0.532471	0.0822859	-6.47098	9.73662e-11	4.08711e-09	SLC25A24
ENSG00000145075.10	117.293	1.05802	0.163534	6.46972	9.81872e-11	4.11516e-09	CCDC39
ENSG00000064218.4	25.5768	2.1665	0.334967	6.46778	9.9455e-11	4.16182e-09	DMRT3
ENSG00000155761.12	105.662	1.78861	0.276571	6.46709	9.99067e-11	4.17424e-09	SPAG17
ENSG00000274956.2	27.8947	2.05602	0.318053	6.46441	1.01694e-10	4.24234e-09	UG0898H09
ENSG00000274922.1	175.407	0.932123	0.144344	6.45765	1.06342e-10	4.42939e-09	RP11-88E10.5
ENSG00000082014.15	615.576	0.930524	0.144106	6.45723	1.06636e-10	4.43478e-09	SMARCD3
ENSG00000157927.15	75.6662	1.26148	0.195418	6.45528	1.08019e-10	4.48536e-09	RADIL
ENSG00000102302.7	813.368	0.867455	0.134395	6.45451	1.08572e-10	4.50141e-09	FGD1
ENSG00000106144.18	4019.7	-0.450305	0.0697894	-6.45233	1.10142e-10	4.55949e-09	CASP2
ENSG00000077942.16	8340.23	1.3151	0.203869	6.45073	1.11314e-10	4.60091e-09	FBLN1
ENSG00000130054.4	245.046	2.15837	0.334677	6.44912	1.12504e-10	4.64297e-09	FAM155B
ENSG00000236936.1	9.36185	1.27071	0.197139	6.44578	1.15008e-10	4.73907e-09	RP3-329E20.2
ENSG00000154856.11	3336.6	1.65168	0.256255	6.44546	1.15252e-10	4.74188e-09	APCDD1
ENSG00000166450.11	174.483	1.24392	0.193074	6.44272	1.17349e-10	4.82079e-09	PRTG
ENSG00000002549.11	7185.23	-0.646506	0.100351	-6.44245	1.17561e-10	4.82215e-09	LAP3
ENSG00000160469.15	248.673	0.98616	0.153096	6.44147	1.18325e-10	4.84611e-09	BRSK1
ENSG00000116157.5	526.986	1.07396	0.166808	6.43829	1.20827e-10	4.9274e-09	GPX7
ENSG00000149599.14	271.754	1.64839	0.256031	6.43825	1.20858e-10	4.9274e-09	DUSP15
ENSG00000236481.1	15.5849	-1.33057	0.206661	-6.43844	1.20711e-10	4.9274e-09	AC002331.1
ENSG00000134769.20	359.148	1.38521	0.215193	6.43707	1.21804e-10	4.95843e-09	DTNA
ENSG00000055813.5	44.8752	1.3386	0.207976	6.43632	1.22407e-10	4.9755e-09	CCDC85A
ENSG00000182040.7	35.4654	2.09118	0.325428	6.42594	1.31059e-10	5.31916e-09	USH1G
ENSG00000166165.11	6087.43	1.29382	0.20142	6.42348	1.33192e-10	5.3976e-09	CKB
ENSG00000155508.12	2920.81	-0.358356	0.0558059	-6.42148	1.34958e-10	5.46093e-09	CNOT8
ENSG00000147650.10	531.107	0.808942	0.12599	6.4207	1.35645e-10	5.48051e-09	LRP12
ENSG00000171517.5	55.4756	1.74755	0.272228	6.41943	1.36788e-10	5.51034e-09	LPAR3
ENSG00000185736.14	61.2951	1.59721	0.248808	6.41942	1.36792e-10	5.51034e-09	ADARB2
ENSG00000214922.8	166.846	-1.06186	0.165435	-6.41856	1.37566e-10	5.53324e-09	HLA-F-AS1
ENSG00000180155.17	735.874	1.43658	0.224077	6.41111	1.44467e-10	5.79399e-09	LYNX1
ENSG00000180535.3	197.94	1.4113	0.220134	6.41109	1.44479e-10	5.79399e-09	BHLHA15
ENSG00000130045.14	18.334	1.27163	0.198387	6.40987	1.45648e-10	5.82513e-09	NXNL2
ENSG00000157423.16	51.0008	1.78759	0.278883	6.40982	1.45688e-10	5.82513e-09	HYDIN
ENSG00000158555.13	1997.48	1.12519	0.175637	6.40635	1.49042e-10	5.93763e-09	GDPD5
ENSG00000224468.3	13.2798	1.06864	0.166813	6.40623	1.49162e-10	5.93763e-09	RP11-181K3.4
ENSG00000275591.3	11.8596	1.30418	0.20357	6.40654	1.48863e-10	5.93763e-09	XKR5
ENSG00000166828.2	51.068	2.11954	0.33089	6.40558	1.49799e-10	5.95419e-09	SCNN1G
ENSG00000271380.1	65.8446	0.685698	0.107116	6.40147	1.53888e-10	6.10768e-09	RP11-307C12.12
ENSG00000135083.13	224.224	1.05066	0.164247	6.39684	1.58624e-10	6.28642e-09	CCNJL
ENSG00000157087.15	16.4913	1.44854	0.226571	6.39331	1.62327e-10	6.42373e-09	ATP2B2
ENSG00000279312.1	73.4294	1.44355	0.226203	6.38165	1.75186e-10	6.92243e-09	RP3-331H24.7
ENSG00000167461.10	3680.3	-0.382497	0.059943	-6.38101	1.75928e-10	6.93843e-09	RAB8A
ENSG00000187140.5	29.5058	1.92777	0.302117	6.38085	1.76106e-10	6.93843e-09	FOXD3
ENSG00000164756.11	26.013	2.14425	0.336326	6.37553	1.8233e-10	7.17317e-09	SLC30A8
ENSG00000112796.8	499.569	1.56006	0.244808	6.37261	1.85836e-10	7.30042e-09	ENPP5
ENSG00000167566.15	1685.95	0.591502	0.0928605	6.36979	1.89285e-10	7.42511e-09	NCKAP5L
ENSG00000100528.10	6520.96	-0.434173	0.0682066	-6.36556	1.94579e-10	7.60296e-09	CNIH1
ENSG00000221890.2	895.006	1.51397	0.237848	6.36527	1.94948e-10	7.60296e-09	NPTXR
ENSG00000250519.5	11.4578	1.63753	0.257252	6.36548	1.94682e-10	7.60296e-09	RP11-680H20.2
ENSG00000257702.3	1382.44	0.686201	0.107801	6.36545	1.94716e-10	7.60296e-09	LBX2-AS1
ENSG00000134574.10	1605.01	-0.615893	0.0967992	-6.36258	1.98388e-10	7.72595e-09	DDB2
ENSG00000096968.11	2213.27	-0.884732	0.139268	-6.35274	2.11512e-10	8.21333e-09	JAK2
ENSG00000226009.1	15.2442	-0.783336	0.123305	-6.35281	2.11412e-10	8.21333e-09	KCNIP2-AS1
ENSG00000124440.14	1380.55	1.91418	0.301335	6.35233	2.12079e-10	8.22348e-09	HIF3A
ENSG00000090932.9	48.4497	1.83347	0.288661	6.35163	2.13048e-10	8.2492e-09	DLL3
ENSG00000174564.11	164.715	1.27711	0.20115	6.34903	2.1668e-10	8.37778e-09	IL20RB
ENSG00000067445.19	183.293	0.973815	0.15346	6.34575	2.21351e-10	8.54612e-09	TRO
ENSG00000146453.11	24.4981	1.55079	0.244395	6.34543	2.21802e-10	8.55129e-09	PNLDC1
ENSG00000103942.11	1247.07	1.60997	0.253795	6.3436	2.24454e-10	8.62881e-09	HOMER2
ENSG00000173947.12	225.457	1.6718	0.26354	6.34362	2.24434e-10	8.62881e-09	PIFO
ENSG00000272323.1	71.6623	1.11724	0.176132	6.34322	2.25016e-10	8.63812e-09	CTD-2517O10.6
ENSG00000133636.9	253.18	2.54665	0.401553	6.342	2.26803e-10	8.68272e-09	NTS
ENSG00000264569.1	9.13491	1.49238	0.235318	6.34199	2.26822e-10	8.68272e-09	RP13-650J16.1
ENSG00000178162.7	53.0091	2.0817	0.328361	6.33968	2.30245e-10	8.80125e-09	FAR2P2
ENSG00000129214.13	31.7045	1.23303	0.194514	6.33904	2.31201e-10	8.82526e-09	SHBG
ENSG00000104756.14	2161.11	-0.572336	0.0903787	-6.33264	2.40999e-10	9.17328e-09	KCTD9
ENSG00000156508.16	229105	-0.488451	0.0771306	-6.33278	2.4079e-10	9.17328e-09	EEF1A1
ENSG00000138207.11	1904.82	2.03137	0.320882	6.3306	2.44209e-10	9.28235e-09	RBP4
ENSG00000198453.11	177.374	0.994647	0.157166	6.32864	2.47338e-10	9.38803e-09	ZNF568
ENSG00000139352.3	40.456	2.11678	0.334977	6.31916	2.6299e-10	9.9681e-09	ASCL1
ENSG00000236449.1	42.8823	2.10458	0.333408	6.31234	2.74853e-10	1.04031e-08	AC018890.6
ENSG00000253944.1	27.1156	1.31558	0.208572	6.30756	2.83474e-10	1.07144e-08	RP11-156K13.1
ENSG00000101115.11	657.546	1.71177	0.271406	6.30703	2.84446e-10	1.07361e-08	SALL4
ENSG00000269194.1	16.3037	1.05094	0.166687	6.30485	2.88465e-10	1.08725e-08	AC006942.4
ENSG00000244675.2	67.7402	1.41088	0.223817	6.30374	2.90542e-10	1.09355e-08	AC108676.1
ENSG00000124006.13	2366.94	1.32204	0.209743	6.30313	2.91695e-10	1.09636e-08	OBSL1
ENSG00000113048.15	3572.11	-0.505606	0.0802265	-6.30223	2.93385e-10	1.10118e-08	MRPS27
ENSG00000273702.1	89.5057	0.898162	0.142565	6.30001	2.97619e-10	1.11551e-08	RP11-758H9.2
ENSG00000179761.10	397.044	1.56995	0.249389	6.29519	3.07019e-10	1.14915e-08	PIPOX
ENSG00000146530.10	49.3103	2.22841	0.354189	6.29159	3.14233e-10	1.17452e-08	VWDE
ENSG00000131095.10	19.4035	1.30994	0.208266	6.28974	3.18002e-10	1.18532e-08	GFAP
ENSG00000262920.4	10.4518	1.50536	0.239332	6.28981	3.17845e-10	1.18532e-08	RP11-1260E13.1
ENSG00000225439.2	101.7	1.1911	0.189392	6.2891	3.19306e-10	1.18853e-08	BOLA3-AS1
ENSG00000124143.9	127.272	2.23453	0.355338	6.28845	3.20652e-10	1.19025e-08	ARHGAP40
ENSG00000129757.11	1699.49	1.23833	0.196919	6.28853	3.20489e-10	1.19025e-08	CDKN1C
ENSG00000254287.1	17.0323	-1.89179	0.301028	-6.28444	3.29036e-10	1.2197e-08	RP11-44K6.4
ENSG00000141449.13	247.186	1.71753	0.273384	6.2825	3.33172e-10	1.23164e-08	GREB1L
ENSG00000257337.5	384.434	0.612643	0.0975149	6.28256	3.33042e-10	1.23164e-08	RP11-983P16.4
ENSG00000196132.10	79.2086	1.89399	0.30155	6.28085	3.36718e-10	1.24304e-08	MYT1
ENSG00000126003.6	6486	0.828108	0.131886	6.27896	3.40839e-10	1.25654e-08	PLAGL2
ENSG00000187068.2	686.653	1.21944	0.194291	6.27638	3.46538e-10	1.2758e-08	C3orf70
ENSG00000108556.7	50.487	1.02908	0.164061	6.27258	3.55112e-10	1.3038e-08	CHRNE
ENSG00000280009.1	21.8559	1.31426	0.209523	6.27262	3.55023e-10	1.3038e-08	CTD-2123J17.2
ENSG00000081479.11	120.175	2.11189	0.336698	6.27236	3.55627e-10	1.30392e-08	LRP2
ENSG00000101439.7	42846.5	0.645187	0.102894	6.27042	3.60078e-10	1.31844e-08	CST3
ENSG00000105176.16	9629.96	1.09362	0.174467	6.26838	3.64835e-10	1.33224e-08	URI1
ENSG00000113643.7	4381.48	-0.386405	0.0616428	-6.26844	3.64674e-10	1.33224e-08	RARS
ENSG00000016602.9	158.622	2.41905	0.386106	6.26524	3.72246e-10	1.35563e-08	CLCA4
ENSG00000120802.12	10192.2	-0.465489	0.0742951	-6.26541	3.71835e-10	1.35563e-08	TMPO
ENSG00000168779.18	105.01	1.46771	0.234272	6.26497	3.72892e-10	1.35615e-08	SHOX2
ENSG00000123609.9	2745.1	-0.580658	0.0926944	-6.26422	3.74694e-10	1.36087e-08	NMI
ENSG00000100522.7	3923.23	-0.600958	0.0959417	-6.26378	3.75754e-10	1.36288e-08	GNPNAT1
ENSG00000140557.10	40.3759	1.51525	0.242155	6.25738	3.91507e-10	1.41811e-08	ST8SIA2
ENSG00000213401.7	651.377	3.23206	0.516554	6.25697	3.92533e-10	1.41992e-08	MAGEA12
ENSG00000197353.3	1080.96	2.80049	0.447643	6.2561	3.94733e-10	1.42596e-08	LYPD2
ENSG00000233237.5	46.329	1.36699	0.218649	6.25199	4.05246e-10	1.46198e-08	LINC00472
ENSG00000151892.13	539.487	1.61855	0.258915	6.25128	4.07096e-10	1.46669e-08	GFRA1
ENSG00000120158.10	809.774	-0.604253	0.0967308	-6.24675	4.19075e-10	1.50783e-08	RCL1
ENSG00000163736.3	63.747	1.96568	0.314776	6.2447	4.24626e-10	1.52577e-08	PPBP
ENSG00000231852.5	12.7872	1.49707	0.239883	6.24083	4.35245e-10	1.56184e-08	CYP21A2
ENSG00000013016.13	715.201	0.762148	0.122165	6.2387	4.41232e-10	1.57912e-08	EHD3
ENSG00000169902.12	746.895	0.842832	0.135094	6.23887	4.40735e-10	1.57912e-08	TPST1
ENSG00000166770.9	180.195	1.00836	0.161713	6.23544	4.505e-10	1.61015e-08	ZNF667-AS1
ENSG00000126262.4	171.76	1.49588	0.239987	6.23319	4.57036e-10	1.63135e-08	FFAR2
ENSG00000117228.9	4872.89	-1.01929	0.163577	-6.23124	4.62752e-10	1.64873e-08	GBP1
ENSG00000166532.14	699.232	1.29843	0.208379	6.23111	4.6313e-10	1.64873e-08	RIMKLB
ENSG00000233056.2	26.0482	1.20377	0.193227	6.22982	4.66973e-10	1.66022e-08	ERVH48-1
ENSG00000277013.1	69.5949	1.30691	0.20987	6.22725	4.74705e-10	1.68548e-08	CTC-526N19.1
ENSG00000142864.13	22677.6	-0.33739	0.0542173	-6.22291	4.88004e-10	1.73042e-08	SERBP1
ENSG00000162992.3	33.5697	2.17603	0.350071	6.21596	5.10127e-10	1.8061e-08	NEUROD1
ENSG00000205809.8	21.1798	-1.57975	0.254151	-6.21578	5.10687e-10	1.8061e-08	KLRC2
ENSG00000186462.8	39.3021	1.4474	0.232915	6.21428	5.15613e-10	1.82113e-08	NAP1L2
ENSG00000058729.9	1162.1	-0.442822	0.0712657	-6.21367	5.17617e-10	1.82582e-08	RIOK2
ENSG00000187758.6	30.6801	-2.06357	0.332209	-6.21165	5.24302e-10	1.84698e-08	ADH1A
ENSG00000143171.11	11.4189	1.40732	0.226605	6.21046	5.28299e-10	1.85863e-08	RXRG
ENSG00000168078.8	2005.4	-0.782452	0.126015	-6.20919	5.32573e-10	1.87123e-08	PBK
ENSG00000204338.7	15.3989	1.4673	0.236322	6.20892	5.33484e-10	1.87199e-08	CYP21A1P
ENSG00000121064.11	3084.16	0.887195	0.142976	6.2052	5.46283e-10	1.91441e-08	SCPEP1
ENSG00000235169.6	89.3799	1.17556	0.189538	6.20225	5.56602e-10	1.94803e-08	SMIM1
ENSG00000103154.8	15.4991	1.44177	0.232579	6.19907	5.67987e-10	1.9853e-08	NECAB2
ENSG00000172350.8	27.4129	1.03636	0.167219	6.1976	5.73293e-10	2.00125e-08	ABCG4
ENSG00000187566.4	169.01	1.19843	0.193427	6.19577	5.80007e-10	2.02207e-08	NHLRC1
ENSG00000111052.6	268.921	1.29377	0.208878	6.1939	5.86917e-10	2.04352e-08	LIN7A
ENSG00000172548.13	87.4255	1.68682	0.27241	6.19221	5.93253e-10	2.06291e-08	NIPAL4
ENSG00000256039.1	50.3858	-1.57554	0.254491	-6.19096	5.97993e-10	2.07672e-08	RP11-291B21.2
ENSG00000161652.11	21.8294	1.83612	0.296714	6.18819	6.0859e-10	2.10808e-08	IZUMO2
ENSG00000213918.9	2145.66	0.851415	0.137583	6.18836	6.07941e-10	2.10808e-08	DNASE1
ENSG00000240024.4	303.015	0.938479	0.151762	6.18389	6.25404e-10	2.16354e-08	LINC00888
ENSG00000125841.11	2056.77	0.96189	0.155683	6.17851	6.47079e-10	2.23566e-08	NRSN2
ENSG00000076351.11	588.504	0.882379	0.142826	6.178	6.49169e-10	2.24001e-08	SLC46A1
ENSG00000196700.6	1498.8	1.05292	0.170542	6.17397	6.65946e-10	2.29496e-08	ZNF512B
ENSG00000176371.12	424.867	0.581225	0.0941703	6.17207	6.74034e-10	2.31986e-08	ZSCAN2
ENSG00000012504.12	135.049	2.03985	0.330582	6.17047	6.80883e-10	2.34045e-08	NR1H4
ENSG00000214578.5	14.621	1.10809	0.179646	6.1682	6.90722e-10	2.37125e-08	HMGN2P15
ENSG00000160282.12	79.444	2.17615	0.352844	6.16746	6.93972e-10	2.37937e-08	FTCD
ENSG00000258128.2	46.2137	1.84256	0.298996	6.16248	7.16132e-10	2.45223e-08	MKRN9P
ENSG00000129990.13	150.596	1.76959	0.287195	6.16164	7.19975e-10	2.46226e-08	SYT5
ENSG00000101680.12	241.445	1.51975	0.24668	6.16081	7.23755e-10	2.47205e-08	LAMA1
ENSG00000130643.7	24.587	1.65762	0.269196	6.15768	7.38175e-10	2.51811e-08	CALY
ENSG00000118432.12	145.192	1.72016	0.279427	6.15604	7.45871e-10	2.54115e-08	CNR1
ENSG00000254966.1	13.8257	1.05115	0.170782	6.1549	7.51229e-10	2.55617e-08	RP11-1081L13.4
ENSG00000231550.1	41.9705	1.78803	0.290615	6.15255	7.6248e-10	2.59118e-08	PTCHD3P2
ENSG00000238113.5	145.154	1.22883	0.199781	6.15086	7.70635e-10	2.6156e-08	LINC01410
ENSG00000167325.13	5233.74	-0.504862	0.0821033	-6.14911	7.79207e-10	2.64136e-08	RRM1
ENSG00000118596.10	616.038	1.12081	0.182296	6.14831	7.83108e-10	2.65125e-08	SLC16A7
ENSG00000232815.1	46.5959	1.21124	0.197014	6.14798	7.84736e-10	2.65343e-08	RP11-764K9.2
ENSG00000145358.5	49.7053	1.52923	0.248745	6.14777	7.85803e-10	2.65371e-08	DDIT4L
ENSG00000091536.15	70.8874	0.906062	0.147437	6.14542	7.97545e-10	2.6852e-08	MYO15A
ENSG00000137273.3	1007.33	1.02601	0.166958	6.14534	7.97947e-10	2.6852e-08	FOXF2
ENSG00000180628.13	5889.62	-0.452108	0.0735697	-6.1453	7.98116e-10	2.6852e-08	PCGF5
ENSG00000111537.4	38.684	-1.41906	0.231058	-6.14156	8.17151e-10	2.74581e-08	IFNG
ENSG00000176076.7	12.992	1.03895	0.169177	6.14121	8.18955e-10	2.74844e-08	KCNE5
ENSG00000234390.4	55.2595	0.725172	0.118172	6.13656	8.43269e-10	2.82653e-08	USP27X-AS1
ENSG00000258867.4	64.3019	1.74497	0.284398	6.13568	8.47978e-10	2.83849e-08	LINC01146
ENSG00000271889.1	10.0525	1.5093	0.245995	6.1355	8.48944e-10	2.83849e-08	RP11-493E12.1
ENSG00000122756.13	411.58	2.19519	0.357903	6.13348	8.59759e-10	2.87108e-08	CNTFR
ENSG00000251381.5	196.439	2.20921	0.36021	6.13313	8.61681e-10	2.87394e-08	LINC00958
ENSG00000099284.12	822.695	1.32313	0.215861	6.12958	8.81139e-10	2.93158e-08	H2AFY2
ENSG00000104888.8	56.2174	1.25729	0.205112	6.12976	8.80131e-10	2.93158e-08	SLC17A7
ENSG00000071991.7	83.9907	1.9051	0.310828	6.12909	8.83818e-10	2.93687e-08	CDH19
ENSG00000255318.1	77.7367	1.768	0.288604	6.12605	9.0088e-10	2.98988e-08	RP11-655M14.13
ENSG00000131203.11	2538.59	-1.80455	0.294818	-6.12091	9.30443e-10	3.08419e-08	IDO1
ENSG00000169567.10	9910.44	-0.56927	0.0930674	-6.11675	9.5503e-10	3.15849e-08	HINT1
ENSG00000182890.4	150.045	0.837951	0.136995	6.11664	9.55671e-10	3.15849e-08	GLUD2
ENSG00000256443.1	40.4646	1.88737	0.308568	6.11653	9.56372e-10	3.15849e-08	RP11-794G24.1
ENSG00000249806.1	13.2613	-1.50632	0.246344	-6.11472	9.67237e-10	3.19046e-08	RP11-223C24.1
ENSG00000116254.16	98.9824	1.4146	0.231387	6.11356	9.74343e-10	3.20826e-08	CHD5
ENSG00000124140.11	89.1202	1.21736	0.199133	6.11328	9.76043e-10	3.20826e-08	SLC12A5
ENSG00000162551.12	540.271	0.925871	0.151453	6.11325	9.76205e-10	3.20826e-08	ALPL
ENSG00000161682.13	241.155	1.19263	0.195223	6.10907	1.00216e-09	3.28956e-08	FAM171A2
ENSG00000276334.1	143.193	0.67755	0.110921	6.1084	1.00634e-09	3.29927e-08	AL133243.1
ENSG00000157152.15	226.54	1.76384	0.288767	6.10816	1.00783e-09	3.30013e-08	SYN2
ENSG00000276073.1	173.596	0.8301	0.136001	6.10361	1.03696e-09	3.3914e-08	RP5-1125A11.7
ENSG00000125944.17	10168.2	-0.313302	0.0513345	-6.10314	1.04005e-09	3.39736e-08	HNRNPR
ENSG00000137154.11	70239.8	-0.585825	0.0961054	-6.09565	1.08992e-09	3.55596e-08	RPS6
ENSG00000125347.12	7782.01	-0.772933	0.126843	-6.0936	1.104e-09	3.59755e-08	IRF1
ENSG00000261594.3	109.362	1.0773	0.176836	6.09209	1.11444e-09	3.62719e-08	TPBGL
ENSG00000232724.1	20.2949	1.06325	0.174563	6.09091	1.12271e-09	3.6497e-08	AC111186.1
ENSG00000279072.1	30.3715	1.0578	0.173701	6.08973	1.13102e-09	3.67226e-08	RP13-580B18.4
ENSG00000140853.14	5137.57	-0.754827	0.123994	-6.08762	1.14603e-09	3.71651e-08	NLRC5
ENSG00000130822.14	136.23	1.52486	0.250608	6.08464	1.16754e-09	3.78174e-08	PNCK
ENSG00000166426.7	270.005	2.56198	0.42114	6.08343	1.17635e-09	3.8057e-08	CRABP1
ENSG00000196549.9	1566.04	1.58095	0.259911	6.08264	1.18217e-09	3.81994e-08	MME
ENSG00000119938.8	281.309	1.28064	0.210569	6.08181	1.1883e-09	3.83514e-08	PPP1R3C
ENSG00000227051.5	646.219	1.02717	0.168959	6.07941	1.20622e-09	3.88833e-08	C14orf132
ENSG00000130528.10	44.4139	0.910906	0.149874	6.07782	1.21824e-09	3.92237e-08	HRC
ENSG00000273259.2	43.1535	1.75535	0.289209	6.06948	1.28327e-09	4.12685e-08	SERPINA3
ENSG00000138796.14	4068.08	-0.592486	0.0976276	-6.06884	1.28837e-09	4.13831e-08	HADH
ENSG00000138160.5	3968.01	-0.513837	0.0846862	-6.06754	1.29888e-09	4.16707e-08	KIF11
ENSG00000258056.2	305.81	0.588912	0.0970754	6.06654	1.30695e-09	4.188e-08	RP11-644F5.11
ENSG00000171848.12	7199.65	-0.611534	0.100809	-6.06628	1.30906e-09	4.18976e-08	RRM2
ENSG00000132204.12	64.798	2.48781	0.410206	6.06478	1.32138e-09	4.21917e-08	LINC00470
ENSG00000205363.5	109.975	1.21491	0.200321	6.06481	1.32108e-09	4.21917e-08	C15orf59
ENSG00000264443.1	9.04178	1.41054	0.232637	6.06326	1.33388e-09	4.25406e-08	RP4-594I10.3
ENSG00000186496.9	157.271	0.799618	0.13191	6.06185	1.34566e-09	4.28656e-08	ZNF396
ENSG00000169302.13	63.1259	1.63397	0.269608	6.06054	1.35664e-09	4.31641e-08	STK32A
ENSG00000125462.15	81.3376	1.76711	0.291595	6.06015	1.35995e-09	4.32186e-08	C1orf61
ENSG00000260077.1	183.473	0.823092	0.135953	6.05424	1.41086e-09	4.47835e-08	RP11-254F7.2
ENSG00000115468.10	404.008	0.961172	0.158817	6.05209	1.42981e-09	4.52926e-08	EFHD1
ENSG00000166793.9	37.9968	0.998455	0.164978	6.05204	1.43026e-09	4.52926e-08	YPEL4
ENSG00000231563.1	17.3201	0.891213	0.147306	6.05007	1.44781e-09	4.57947e-08	RP11-245P10.4
ENSG00000181264.7	156.753	0.853154	0.141093	6.04675	1.47799e-09	4.66945e-08	TMEM136
ENSG00000237940.3	29.6547	1.4002	0.231666	6.04404	1.50298e-09	4.74283e-08	AC093642.3
ENSG00000213420.6	91.5086	1.21799	0.201582	6.04215	1.52078e-09	4.79339e-08	GPC2
ENSG00000235241.1	59.1489	1.0661	0.176452	6.04188	1.52328e-09	4.79567e-08	RP11-108M9.5
ENSG00000260805.2	101.035	0.900515	0.149105	6.03946	1.54626e-09	4.86234e-08	RP11-61J19.5
ENSG00000228643.1	8.38472	-1.20705	0.199937	-6.03715	1.5686e-09	4.92681e-08	AC079779.4
ENSG00000198569.8	65.2889	1.38118	0.229098	6.02876	1.65219e-09	5.18333e-08	SLC34A3
ENSG00000273355.1	37.1455	1.01376	0.168165	6.02839	1.65603e-09	5.18936e-08	RP11-672L10.6
ENSG00000135486.16	40115.7	-0.426821	0.0708289	-6.02609	1.67978e-09	5.25766e-08	HNRNPA1
ENSG00000167658.14	163824	-0.520079	0.0863248	-6.02468	1.69446e-09	5.29744e-08	EEF2
ENSG00000278931.1	20.2656	1.34083	0.222587	6.02384	1.70323e-09	5.3187e-08	bP-2189O9.2
ENSG00000124134.7	80.1981	1.76458	0.293111	6.02018	1.7422e-09	5.43408e-08	KCNS1
ENSG00000115159.14	4411	-0.5037	0.0836824	-6.01918	1.75303e-09	5.46154e-08	GPD2
ENSG00000099783.10	12220.5	-0.258601	0.0429729	-6.01778	1.76826e-09	5.49694e-08	HNRNPM
ENSG00000102383.12	52.307	1.12224	0.186488	6.01776	1.76847e-09	5.49694e-08	ZDHHC15
ENSG00000011295.14	3115.25	-0.514541	0.0855334	-6.01567	1.79147e-09	5.56202e-08	TTC19
ENSG00000136099.12	27.611	2.15827	0.358952	6.01272	1.82441e-09	5.65777e-08	PCDH8
ENSG00000273209.1	10.1916	1.32899	0.221084	6.01123	1.84121e-09	5.70332e-08	RP11-107N15.1
ENSG00000189127.6	23.1791	1.62304	0.270066	6.00978	1.85771e-09	5.7478e-08	ANKRD34B
ENSG00000100911.12	10192.3	-0.67556	0.112459	-6.00718	1.88781e-09	5.83425e-08	PSME2
ENSG00000269190.4	512.687	1.37522	0.228957	6.00645	1.89632e-09	5.85384e-08	FBXO17
ENSG00000112183.13	63.6644	1.27171	0.211733	6.00619	1.89934e-09	5.85646e-08	RBM24
ENSG00000133302.11	520.936	-0.470351	0.0783349	-6.00437	1.92079e-09	5.91581e-08	ANKRD32
ENSG00000232615.4	16.2047	0.857503	0.142821	6.00402	1.92487e-09	5.92161e-08	CTD-2012J19.1
ENSG00000163704.10	290.102	0.61889	0.10309	6.00341	1.93213e-09	5.93716e-08	PRRT3
ENSG00000014919.11	3165.92	-0.418635	0.0697454	-6.00233	1.94506e-09	5.97008e-08	COX15
ENSG00000145649.7	427.956	-1.14479	0.190748	-6.00155	1.95441e-09	5.99196e-08	GZMA
ENSG00000198892.6	563.466	0.975915	0.162682	5.99892	1.98635e-09	6.08298e-08	SHISA4
ENSG00000115138.9	53.5981	1.25776	0.209723	5.99726	2.00671e-09	6.13836e-08	POMC
ENSG00000255434.1	6.30027	1.08565	0.181296	5.98829	2.12057e-09	6.47928e-08	CTD-2530H12.8
ENSG00000247317.3	108.494	1.12935	0.188678	5.98561	2.15586e-09	6.57965e-08	RP11-273G15.2
ENSG00000130270.15	159.157	1.10762	0.185102	5.98386	2.17916e-09	6.64324e-08	ATP8B3
ENSG00000086200.15	1574.34	-0.420619	0.0703347	-5.98025	2.22794e-09	6.78426e-08	IPO11
ENSG00000091129.18	1241.04	1.53795	0.257201	5.97958	2.2371e-09	6.80447e-08	NRCAM
ENSG00000176055.9	551.979	-0.536955	0.0898733	-5.97458	2.3068e-09	7.00857e-08	MBLAC2
ENSG00000064225.11	277.545	0.837194	0.140159	5.97316	2.32699e-09	7.06194e-08	ST3GAL6
ENSG00000164182.9	933.646	-0.571025	0.0956082	-5.97255	2.33574e-09	7.08053e-08	NDUFAF2
ENSG00000075089.8	1030.13	-0.463329	0.0776263	-5.96871	2.39143e-09	7.24118e-08	ACTR6
ENSG00000135862.5	16320.6	0.742175	0.124416	5.96527	2.44231e-09	7.38697e-08	LAMC1
ENSG00000112280.14	428.204	1.43158	0.239995	5.96504	2.44571e-09	7.38895e-08	COL9A1
ENSG00000214435.6	18.111	1.40463	0.235496	5.96456	2.45289e-09	7.40233e-08	AS3MT
ENSG00000095627.8	43.9482	1.84783	0.309817	5.96425	2.45764e-09	7.40839e-08	TDRD1
ENSG00000101004.13	1159.45	1.12064	0.187995	5.961	2.50704e-09	7.54886e-08	NINL
ENSG00000103485.16	2163.95	1.58744	0.266321	5.96061	2.51305e-09	7.55163e-08	QPRT
ENSG00000204186.6	377.62	1.11528	0.187109	5.96057	2.51357e-09	7.55163e-08	ZDBF2
ENSG00000141294.8	95.4529	0.744072	0.124848	5.95984	2.52481e-09	7.57696e-08	LRRC46
ENSG00000116983.11	23.2833	1.53622	0.25779	5.95921	2.53457e-09	7.5978e-08	HPCAL4
ENSG00000164309.13	135.047	0.846444	0.142077	5.95765	2.55894e-09	7.66231e-08	CMYA5
ENSG00000205220.10	2253.64	-0.791859	0.132974	-5.95497	2.6012e-09	7.78023e-08	PSMB10
ENSG00000055732.11	375.56	1.467	0.246452	5.95246	2.64145e-09	7.88759e-08	MCOLN3
ENSG00000134987.10	3053.8	-0.438574	0.0736806	-5.95236	2.64295e-09	7.88759e-08	WDR36
ENSG00000180817.10	12642.7	-0.502495	0.0844279	-5.95176	2.65266e-09	7.90781e-08	PPA1
ENSG00000198046.10	51.4222	1.02451	0.172155	5.95105	2.66426e-09	7.93362e-08	ZNF667
ENSG00000186197.11	173.982	1.38557	0.232884	5.94959	2.68808e-09	7.98831e-08	EDARADD
ENSG00000229659.1	197.511	-1.01832	0.171163	-5.94945	2.69048e-09	7.98831e-08	RP11-345K20.2
ENSG00000278934.1	18.8654	1.37236	0.230672	5.94938	2.69152e-09	7.98831e-08	CTD-2006M22.2
ENSG00000134058.9	1375.62	-0.432496	0.0727109	-5.94816	2.71173e-09	8.03943e-08	CDK7
ENSG00000139180.9	2619.77	-0.518195	0.0871277	-5.94753	2.72214e-09	8.05257e-08	NDUFA9
ENSG00000162407.8	3326.09	0.601191	0.101081	5.94761	2.72091e-09	8.05257e-08	PPAP2B
ENSG00000198673.9	83.7246	1.05739	0.177826	5.94617	2.74488e-09	8.11094e-08	FAM19A2
ENSG00000133104.11	999.406	0.857654	0.144258	5.94528	2.75989e-09	8.14636e-08	SPG20
ENSG00000163083.5	1303.97	1.52074	0.255853	5.94379	2.78502e-09	8.21155e-08	INHBB
ENSG00000060566.12	870.086	1.86265	0.313398	5.94339	2.79193e-09	8.21703e-08	CREB3L3
ENSG00000146678.8	138.335	2.11007	0.355043	5.94315	2.79603e-09	8.21703e-08	IGFBP1
ENSG00000258754.6	63.9994	1.67234	0.281381	5.94331	2.79326e-09	8.21703e-08	LINC01579
ENSG00000176171.10	1146.47	1.15395	0.194185	5.94253	2.80657e-09	8.23903e-08	BNIP3
ENSG00000140307.9	3428.26	-0.556149	0.0936082	-5.94124	2.82867e-09	8.29486e-08	GTF2A2
ENSG00000137947.10	1660.65	-0.335246	0.056435	-5.94039	2.84336e-09	8.32889e-08	GTF2B
ENSG00000248898.1	12.7501	-1.24112	0.209066	-5.93649	2.91189e-09	8.52035e-08	CTD-2288O8.1
ENSG00000267454.4	23.1798	0.970847	0.163579	5.93504	2.93783e-09	8.58693e-08	ZNF582-AS1
ENSG00000167554.13	76.767	1.11279	0.187526	5.93405	2.9556e-09	8.62951e-08	ZNF610
ENSG00000143106.11	6423.66	-0.389002	0.0655611	-5.93343	2.96679e-09	8.65282e-08	PSMA5
ENSG00000164591.12	43.9127	1.19137	0.200836	5.93205	2.99174e-09	8.71614e-08	MYOZ3
ENSG00000161243.7	278.358	1.34172	0.2262	5.93158	3.00027e-09	8.73157e-08	FBXO27
ENSG00000272168.4	185.423	0.880126	0.148403	5.93067	3.0171e-09	8.77107e-08	CASC15
ENSG00000100767.14	882.837	0.847248	0.142994	5.92505	3.12211e-09	9.06655e-08	PAPLN
ENSG00000157856.9	20.0896	1.34204	0.226538	5.92413	3.13961e-09	9.10759e-08	DRC1
ENSG00000101346.10	9104.8	0.672211	0.113494	5.92289	3.1633e-09	9.16644e-08	POFUT1
ENSG00000214553.8	16.7198	1.36335	0.230214	5.92212	3.17824e-09	9.19983e-08	LRRC37A11P
ENSG00000167641.9	567.758	0.982814	0.165991	5.9209	3.20189e-09	9.25835e-08	PPP1R14A
ENSG00000196482.15	203.967	1.70624	0.288237	5.91956	3.22796e-09	9.32371e-08	ESRRG
ENSG00000123219.11	789.381	-0.608732	0.102852	-5.9185	3.24886e-09	9.37403e-08	CENPK
ENSG00000133519.11	178.511	1.77889	0.300671	5.91639	3.29075e-09	9.47491e-08	ZDHHC8P1
ENSG00000141738.12	11017.7	1.40562	0.237581	5.91639	3.29085e-09	9.47491e-08	GRB7
ENSG00000114942.12	18481.2	-0.513809	0.086856	-5.91564	3.30582e-09	9.50786e-08	EEF1B2
ENSG00000091409.13	21955.5	-0.681318	0.115216	-5.91339	3.3514e-09	9.61155e-08	ITGA6
ENSG00000214128.9	40.7028	1.82221	0.308153	5.91333	3.35257e-09	9.61155e-08	TMEM213
ENSG00000231327.1	80.6275	1.10199	0.186346	5.91367	3.34574e-09	9.61155e-08	AC016700.5
ENSG00000126259.18	98.4751	1.836	0.310647	5.91023	3.41623e-09	9.78362e-08	KIRREL2
ENSG00000049167.12	429.809	-0.376613	0.0637252	-5.90995	3.42208e-09	9.78998e-08	ERCC8
ENSG00000088386.14	635.79	1.98438	0.335802	5.90938	3.43405e-09	9.81381e-08	SLC15A1
ENSG00000113594.8	1053.92	1.1025	0.186732	5.90419	3.54391e-09	1.0117e-07	LIFR
ENSG00000078237.5	1028.95	-0.543309	0.0920461	-5.90258	3.57863e-09	1.02054e-07	C12orf5
ENSG00000164219.8	1858.78	-0.467361	0.079188	-5.90191	3.59319e-09	1.0236e-07	PGGT1B
ENSG00000170214.3	27.6091	1.2406	0.210226	5.90124	3.60784e-09	1.02561e-07	ADRA1B
ENSG00000257038.1	37.8041	0.912909	0.154697	5.90127	3.60716e-09	1.02561e-07	RP11-800A3.7
ENSG00000157064.9	406.584	1.40029	0.23747	5.8967	3.70854e-09	1.05312e-07	NMNAT2
ENSG00000177453.6	35.924	0.837286	0.142014	5.89579	3.72892e-09	1.05668e-07	NIM1K
ENSG00000196972.7	59.9689	1.10337	0.187145	5.89581	3.72846e-09	1.05668e-07	LINC00087
ENSG00000203943.7	191.627	-0.939602	0.159405	-5.89442	3.75996e-09	1.06436e-07	SAMD13
ENSG00000010361.12	514.962	1.02783	0.174547	5.88855	3.89602e-09	1.10172e-07	FUZ
ENSG00000149485.15	1889.18	1.06165	0.180359	5.88633	3.94872e-09	1.11545e-07	FADS1
ENSG00000277702.1	18.747	1.26042	0.214151	5.88568	3.96429e-09	1.11868e-07	CH17-13I23.3
ENSG00000253930.1	148.413	-0.698997	0.118835	-5.88206	4.05185e-09	1.14219e-07	RP11-1149O23.2
ENSG00000091656.14	403.706	1.1638	0.197926	5.87999	4.10293e-09	1.15538e-07	ZFHX4
ENSG00000233785.1	15.3344	1.22371	0.208366	5.8729	4.28227e-09	1.20462e-07	RP13-314C10.5
ENSG00000185842.13	429.954	1.27377	0.217033	5.86901	4.38392e-09	1.23193e-07	DNAH14
ENSG00000138777.18	3513.21	-0.494243	0.0842252	-5.86812	4.40776e-09	1.23734e-07	PPA2
ENSG00000070540.11	1287.36	0.577133	0.0983653	5.86724	4.43098e-09	1.24257e-07	WIPI1
ENSG00000139344.6	71.1342	1.3521	0.230502	5.8659	4.46699e-09	1.25136e-07	AMDHD1
ENSG00000125166.11	9331.71	-0.427951	0.072967	-5.86499	4.49172e-09	1.25531e-07	GOT2
ENSG00000138180.14	2951.48	-0.581088	0.0990756	-5.86509	4.48886e-09	1.25531e-07	CEP55
ENSG00000160117.13	58.9714	1.10886	0.189068	5.86486	4.49506e-09	1.25531e-07	ANKLE1
ENSG00000175175.5	84.0982	1.44286	0.246107	5.86274	4.55286e-09	1.27014e-07	PPM1E
ENSG00000138785.13	1209.35	-0.37168	0.0634146	-5.86111	4.59782e-09	1.28135e-07	INTS12
ENSG00000183617.4	1186.59	-0.5445	0.0929174	-5.86005	4.62738e-09	1.28826e-07	MRPL54
ENSG00000230798.4	36.0258	2.06243	0.35202	5.85884	4.66098e-09	1.29627e-07	FOXD3-AS1
ENSG00000141101.11	3951.46	-0.465346	0.0794391	-5.8579	4.68757e-09	1.30232e-07	NOB1
ENSG00000099960.11	311.352	1.71467	0.292794	5.85624	4.73451e-09	1.31401e-07	SLC7A4
ENSG00000164385.7	9.29556	1.2516	0.213813	5.85371	4.80739e-09	1.33286e-07	C6orf195
ENSG00000072609.16	1296.47	0.791756	0.135294	5.85213	4.85313e-09	1.34364e-07	CHFR
ENSG00000167525.12	142.029	0.752251	0.128545	5.85203	4.85623e-09	1.34364e-07	PROCA1
ENSG00000144130.10	65.8647	1.27193	0.217406	5.85047	4.90192e-09	1.35489e-07	NT5DC4
ENSG00000160678.10	186.068	1.15434	0.197349	5.84922	4.93897e-09	1.36373e-07	S100A1
ENSG00000197128.10	361.321	1.1048	0.188888	5.84899	4.94575e-09	1.36421e-07	ZNF772
ENSG00000104081.12	1735.53	0.80278	0.137298	5.84699	5.00553e-09	1.37788e-07	BMF
ENSG00000117601.12	11.1479	1.4632	0.250245	5.84707	5.00307e-09	1.37788e-07	SERPINC1
ENSG00000235663.1	9.39069	0.909577	0.155601	5.84556	5.04858e-09	1.38831e-07	SAPCD1-AS1
ENSG00000164430.14	1271.28	-0.621768	0.106371	-5.84529	5.05695e-09	1.38919e-07	MB21D1
ENSG00000169245.5	2162.21	-1.40301	0.240182	-5.84145	5.17495e-09	1.41934e-07	CXCL10
ENSG00000178233.16	20.2979	1.13092	0.193605	5.84137	5.17724e-09	1.41934e-07	TMEM151B
ENSG00000137364.4	3635.18	-0.594208	0.10173	-5.84104	5.18771e-09	1.42077e-07	TPMT
ENSG00000258581.2	16.0522	-0.907474	0.155462	-5.83729	5.30564e-09	1.45159e-07	RP11-638I2.10
ENSG00000169184.5	1210.77	1.18422	0.202885	5.83691	5.31771e-09	1.45342e-07	MN1
ENSG00000103034.13	319.3	1.00134	0.171605	5.83514	5.37455e-09	1.46747e-07	NDRG4
ENSG00000125878.5	36.4836	1.15124	0.197449	5.83055	5.5246e-09	1.50691e-07	TCF15
ENSG00000177133.9	401.768	1.30115	0.223176	5.83018	5.53672e-09	1.50869e-07	LINC00982
ENSG00000196090.11	84.7484	1.59484	0.273682	5.82734	5.63191e-09	1.53307e-07	PTPRT
ENSG00000110013.11	4393.8	-0.691353	0.118669	-5.82589	5.68091e-09	1.54485e-07	SIAE
ENSG00000172824.13	188.15	1.07836	0.185106	5.82563	5.68982e-09	1.54572e-07	CES4A
ENSG00000112195.8	181.846	1.68399	0.289102	5.82491	5.71446e-09	1.55085e-07	TREML2
ENSG00000181444.11	586.315	0.815883	0.140098	5.82366	5.75738e-09	1.55944e-07	ZNF467
ENSG00000237380.5	39.1636	1.59064	0.273134	5.82365	5.75771e-09	1.55944e-07	HOXD-AS2
ENSG00000164114.17	509.166	0.998466	0.171532	5.82089	5.8536e-09	1.58382e-07	MAP9
ENSG00000250986.1	84.0095	1.87268	0.321863	5.81826	5.94618e-09	1.60726e-07	AC141928.1
ENSG00000133619.16	556.741	0.814712	0.140055	5.8171	5.98759e-09	1.61683e-07	KRBA1
ENSG00000226088.1	11.0432	-1.55676	0.26765	-5.81641	6.01249e-09	1.62193e-07	RP11-180O5.2
ENSG00000066654.11	3245.05	-0.344652	0.0592773	-5.81424	6.09112e-09	1.64149e-07	THUMPD1
ENSG00000223891.4	288.726	0.757053	0.130265	5.81163	6.18671e-09	1.66559e-07	OSER1-AS1
ENSG00000158246.7	368.204	1.23359	0.212282	5.81113	6.2054e-09	1.66896e-07	FAM46B
ENSG00000271270.4	82.0674	0.812252	0.139783	5.81079	6.21776e-09	1.67061e-07	TMCC1-AS1
ENSG00000111452.11	419.057	1.22758	0.211368	5.80779	6.33047e-09	1.6992e-07	GPR133
ENSG00000008735.13	1115.33	1.43868	0.247832	5.80504	6.43508e-09	1.72556e-07	MAPK8IP2
ENSG00000234409.6	21.7017	0.971859	0.167435	5.80438	6.46057e-09	1.73067e-07	AC006547.14
ENSG00000099810.17	2392.22	-0.779062	0.134256	-5.80282	6.52087e-09	1.74509e-07	MTAP
ENSG00000184792.14	1083.56	0.986563	0.170067	5.80101	6.59151e-09	1.76225e-07	OSBP2
ENSG00000165527.6	10106.1	-0.450158	0.0776212	-5.79942	6.65452e-09	1.77733e-07	ARF6
ENSG00000165891.14	878.332	-0.652816	0.112607	-5.79731	6.73878e-09	1.79805e-07	E2F7
ENSG00000179057.12	73.8563	0.810202	0.139886	5.79186	6.96108e-09	1.85553e-07	IGSF22
ENSG00000259347.4	22.8462	1.85445	0.320208	5.7914	6.98017e-09	1.85878e-07	RP11-798K3.2
ENSG00000184986.9	121.78	1.00623	0.173776	5.79037	7.02306e-09	1.86836e-07	TMEM121
ENSG00000180914.9	194.673	0.955602	0.165041	5.79009	7.03491e-09	1.86966e-07	OXTR
ENSG00000100902.9	1020.32	-0.38622	0.0667078	-5.78972	7.05041e-09	1.87194e-07	PSMA6
ENSG00000171291.7	217.104	0.871652	0.150633	5.78661	7.18231e-09	1.90508e-07	ZNF439
ENSG00000179862.6	1981.92	0.993271	0.171664	5.78613	7.20273e-09	1.90862e-07	CITED4
ENSG00000047457.12	1579.08	1.77453	0.306709	5.78571	7.2205e-09	1.91145e-07	CP
ENSG00000169862.17	163.936	1.86725	0.322808	5.78439	7.27749e-09	1.92464e-07	CTNND2
ENSG00000077616.9	112.851	1.03117	0.17828	5.784	7.29447e-09	1.92724e-07	NAALAD2
ENSG00000126803.9	792.265	0.939061	0.162372	5.7834	7.32038e-09	1.93219e-07	HSPA2
ENSG00000100095.17	30.1449	1.50425	0.260202	5.78111	7.42077e-09	1.95486e-07	SEZ6L
ENSG00000145321.11	446.875	2.33655	0.404162	5.78122	7.41625e-09	1.95486e-07	GC
ENSG00000162636.14	3996.58	-0.595895	0.103088	-5.78043	7.45115e-09	1.96095e-07	FAM102B
ENSG00000182963.8	639.891	0.747083	0.129276	5.77898	7.51545e-09	1.97594e-07	GJC1
ENSG00000182230.10	24.5266	1.67907	0.290614	5.77766	7.5748e-09	1.9896e-07	FAM153B
ENSG00000253304.1	204.346	0.997818	0.172719	5.77712	7.59885e-09	1.99398e-07	TMEM200B
ENSG00000052850.5	14.1561	1.37878	0.238801	5.77378	7.75108e-09	2.02997e-07	ALX4
ENSG00000227986.1	40.781	1.38764	0.240328	5.77393	7.74416e-09	2.02997e-07	TRIM60P18
ENSG00000159214.11	882.235	0.630407	0.109216	5.77209	7.82932e-09	2.04847e-07	CCDC24
ENSG00000135900.3	1709.79	-0.381344	0.0661003	-5.76917	7.96633e-09	2.0823e-07	MRPL44
ENSG00000279561.1	24.4717	1.3182	0.228559	5.76745	8.04799e-09	2.1016e-07	AL845472.1
ENSG00000143167.10	3533.76	-1.71051	0.296659	-5.76591	8.12175e-09	2.11881e-07	GPA33
ENSG00000103253.16	581.901	-0.982192	0.170364	-5.76526	8.15323e-09	2.12157e-07	HAGHL
ENSG00000162086.13	772.605	0.709136	0.123001	5.76527	8.15258e-09	2.12157e-07	ZNF75A
ENSG00000170890.12	18.0882	1.63921	0.284328	5.7652	8.15594e-09	2.12157e-07	PLA2G1B
ENSG00000175414.6	378.005	0.719181	0.124774	5.76385	8.22151e-09	2.13656e-07	ARL10
ENSG00000127252.5	41.166	1.77257	0.307605	5.76249	8.28829e-09	2.14977e-07	HRASLS
ENSG00000167005.12	6457.83	-0.385877	0.0669624	-5.7626	8.2829e-09	2.14977e-07	NUDT21
ENSG00000143315.6	1808.41	0.467479	0.0811274	5.76228	8.29845e-09	2.15034e-07	PIGM
ENSG00000258484.3	79.9226	1.50787	0.26172	5.76138	8.34269e-09	2.15972e-07	SPESP1
ENSG00000036565.13	47.3306	1.75475	0.304581	5.7612	8.35204e-09	2.16007e-07	SLC18A1
ENSG00000116017.9	3109.16	1.17448	0.203916	5.75963	8.42971e-09	2.17598e-07	ARID3A
ENSG00000138336.8	247.616	0.938517	0.162946	5.75969	8.42696e-09	2.17598e-07	TET1
ENSG00000100558.7	3019.43	-0.79482	0.13808	-5.75621	8.60243e-09	2.21844e-07	PLEK2
ENSG00000188803.13	209.667	1.74876	0.303881	5.75477	8.6759e-09	2.23525e-07	SHISA6
ENSG00000184005.10	209.644	0.941465	0.163621	5.75394	8.7185e-09	2.24408e-07	ST6GALNAC3
ENSG00000180616.7	186.916	0.895848	0.155703	5.75355	8.73877e-09	2.24715e-07	SSTR2
ENSG00000266200.5	132.661	2.12222	0.368923	5.75247	8.79465e-09	2.25936e-07	PNLIPRP2
ENSG00000188693.7	19.1631	1.12084	0.194944	5.74955	8.94833e-09	2.29447e-07	CYP51A1-AS1
ENSG00000265975.1	18.8886	1.22071	0.212309	5.74965	8.94275e-09	2.29447e-07	CTB-41I6.2
ENSG00000131398.12	437.539	0.963021	0.167505	5.7492	8.96662e-09	2.29675e-07	KCNC3
ENSG00000198839.8	1256.43	-0.390703	0.0679595	-5.74906	8.97427e-09	2.29675e-07	ZNF277
ENSG00000105675.7	154.697	2.36497	0.411558	5.74638	9.11756e-09	2.3312e-07	ATP4A
ENSG00000196507.9	657.778	0.737733	0.128408	5.74525	9.17877e-09	2.34463e-07	TCEAL3
ENSG00000198947.13	984.465	0.914795	0.159264	5.7439	9.25193e-09	2.36108e-07	DMD
ENSG00000234028.3	113.729	0.660618	0.115026	5.74322	9.28928e-09	2.36837e-07	AC062029.1
ENSG00000182791.4	54.77	0.868927	0.151322	5.74222	9.34435e-09	2.38016e-07	CCDC87
ENSG00000104325.5	3908.89	-0.605273	0.105417	-5.74168	9.37408e-09	2.38098e-07	DECR1
ENSG00000120645.10	107.093	1.00997	0.175901	5.7417	9.37324e-09	2.38098e-07	IQSEC3
ENSG00000188725.6	3996.34	-0.418138	0.0728214	-5.74197	9.35821e-09	2.38098e-07	SMIM15
ENSG00000260903.2	50.4708	2.06947	0.360481	5.74087	9.41939e-09	2.39024e-07	XKR7
ENSG00000039123.14	3635.75	-0.376126	0.0655358	-5.73925	9.50965e-09	2.41087e-07	SKIV2L2
ENSG00000109103.10	1605.41	0.42837	0.0747256	5.73257	9.892e-09	2.50545e-07	UNC119
ENSG00000234690.5	28.9677	0.997383	0.173999	5.73213	9.91766e-09	2.50959e-07	AC073283.4
ENSG00000164253.11	1579.85	-0.387533	0.0676269	-5.73045	1.00163e-08	2.53217e-07	WDR41
ENSG00000165914.13	759.392	0.652239	0.113919	5.72545	1.03162e-08	2.60554e-07	TTC7B
ENSG00000237978.4	133.087	1.60628	0.280613	5.72419	1.03926e-08	2.62238e-07	KCNMB2-AS1
ENSG00000158089.13	273.091	1.54917	0.270673	5.7234	1.04416e-08	2.63228e-07	GALNT14
ENSG00000135678.10	2834.79	1.13662	0.198616	5.72268	1.04855e-08	2.64087e-07	CPM
ENSG00000171044.9	230.731	1.28813	0.225182	5.72038	1.06287e-08	2.67444e-07	XKR6
ENSG00000084674.12	2429.28	2.54944	0.445917	5.71729	1.08238e-08	2.721e-07	APOB
ENSG00000224067.2	10.8296	1.05779	0.185022	5.71708	1.08373e-08	2.72185e-07	RP11-430K21.2
ENSG00000110801.12	1181.88	-0.375233	0.0656438	-5.7162	1.0893e-08	2.7333e-07	PSMD9
ENSG00000274286.1	105.344	1.11571	0.195257	5.71407	1.10308e-08	2.76531e-07	ADRA2B
ENSG00000164199.14	185.1	1.53416	0.268649	5.71064	1.1255e-08	2.81889e-07	GPR98
ENSG00000124343.11	186.601	1.74335	0.305353	5.7093	1.13445e-08	2.83864e-07	XG
ENSG00000197172.9	887.283	3.08264	0.539952	5.70911	1.13571e-08	2.83918e-07	MAGEA6
ENSG00000160808.8	11.8768	1.52248	0.26686	5.70518	1.16218e-08	2.90148e-07	MYL3
ENSG00000275549.1	18.556	1.03732	0.181823	5.70509	1.16279e-08	2.90148e-07	C9orf173-AS1
ENSG00000132832.8	59.3229	-1.43485	0.251645	-5.70188	1.18493e-08	2.954e-07	LINC01260
ENSG00000158164.6	26.811	1.13262	0.19867	5.70102	1.1909e-08	2.96613e-07	TMSB15A
ENSG00000165244.6	1309.87	-0.567455	0.0995463	-5.70042	1.19515e-08	2.97397e-07	ZNF367
ENSG00000273820.1	284.488	0.589356	0.103406	5.69944	1.20201e-08	2.98827e-07	USP27X
ENSG00000224358.1	26.0755	0.93923	0.16487	5.6968	1.22079e-08	3.03217e-07	RP11-466F5.8
ENSG00000153044.8	671.809	-0.592787	0.104087	-5.69513	1.23278e-08	3.05914e-07	CENPH
ENSG00000169252.5	92.36	1.13946	0.200166	5.69256	1.25151e-08	3.10275e-07	ADRB2
ENSG00000162426.13	94.7244	0.801169	0.140797	5.69023	1.26872e-08	3.14252e-07	SLC45A1
ENSG00000072832.13	603.22	0.946492	0.166428	5.68709	1.29221e-08	3.19776e-07	CRMP1
ENSG00000271888.1	30.8148	0.862174	0.151635	5.68585	1.30163e-08	3.21813e-07	RP11-560J1.2
ENSG00000159208.14	272.506	1.05832	0.186192	5.68402	1.31568e-08	3.247e-07	CIART
ENSG00000183273.5	25.6248	1.71297	0.301367	5.68401	1.31572e-08	3.247e-07	CCDC60
ENSG00000129244.7	166.248	0.944638	0.166201	5.68372	1.31797e-08	3.24959e-07	ATP1B2
ENSG00000151304.5	768.299	-0.384344	0.0677136	-5.67603	1.37859e-08	3.39593e-07	SRFBP1
ENSG00000178026.11	912.715	0.908492	0.160068	5.67565	1.38165e-08	3.40036e-07	LRRC75B
ENSG00000161395.11	5092.66	1.16242	0.204882	5.67362	1.3981e-08	3.43771e-07	PGAP3
ENSG00000169813.15	19606.2	-0.362675	0.063958	-5.67053	1.42358e-08	3.49718e-07	HNRNPF
ENSG00000156136.8	2589.29	-0.427451	0.0753865	-5.67013	1.4269e-08	3.50213e-07	DCK
ENSG00000207561.1	22.0998	0.67432	0.118966	5.66816	1.44336e-08	3.53931e-07	MIR635
ENSG00000266053.2	80.7681	0.572684	0.10107	5.66621	1.45988e-08	3.57658e-07	NDUFV2-AS1
ENSG00000164303.9	40.1221	1.27726	0.225428	5.66591	1.46249e-08	3.57971e-07	ENPP6
ENSG00000147174.10	73.5569	0.857076	0.151277	5.66561	1.46503e-08	3.58269e-07	ACRC
ENSG00000165704.13	2954.25	-0.571509	0.100897	-5.66426	1.47658e-08	3.60764e-07	HPRT1
ENSG00000197106.6	50.1845	1.33686	0.236042	5.66367	1.48172e-08	3.61693e-07	SLC6A17
ENSG00000157470.10	733.211	-0.874715	0.154457	-5.66318	1.48593e-08	3.62393e-07	FAM81A
ENSG00000198015.11	4473.98	-0.364202	0.0643324	-5.66126	1.50269e-08	3.65818e-07	MRPL42
ENSG00000231431.6	121.226	2.01434	0.355812	5.66126	1.50269e-08	3.65818e-07	FAR2P4
ENSG00000119772.15	2453.3	0.610425	0.107849	5.66002	1.51352e-08	3.68122e-07	DNMT3A
ENSG00000197808.10	174.838	0.800836	0.141499	5.65967	1.51666e-08	3.68552e-07	ZNF461
ENSG00000124217.4	1025.11	0.516685	0.091343	5.65653	1.54464e-08	3.75013e-07	MOCS3
ENSG00000240184.5	937.665	0.846256	0.149619	5.65608	1.54867e-08	3.75654e-07	PCDHGC3
ENSG00000105364.12	4716.87	-0.522765	0.0924415	-5.65508	1.55769e-08	3.77503e-07	MRPL4
ENSG00000138119.15	11482.7	-0.830803	0.146933	-5.6543	1.56487e-08	3.78901e-07	MYOF
ENSG00000251002.6	14.8646	-1.26589	0.223946	-5.65266	1.57983e-08	3.82179e-07	AE000661.37
ENSG00000109738.9	81.9943	0.909464	0.160922	5.65157	1.58985e-08	3.84259e-07	GLRB
ENSG00000009694.12	157.323	1.64584	0.291244	5.65106	1.59459e-08	3.85058e-07	TENM1
ENSG00000152086.8	11.0782	1.35518	0.239832	5.65055	1.59938e-08	3.85869e-07	TUBA3E
ENSG00000138606.18	340.133	1.0152	0.179684	5.64991	1.60529e-08	3.8695e-07	SHF
ENSG00000163121.8	357.279	1.40276	0.248375	5.64776	1.62547e-08	3.91465e-07	NEURL3
ENSG00000108039.16	6049.89	-0.417821	0.074008	-5.64561	1.64596e-08	3.96044e-07	XPNPEP1
ENSG00000054118.12	9061.62	-0.276848	0.049043	-5.64501	1.65169e-08	3.97069e-07	THRAP3
ENSG00000273314.1	222.51	0.559831	0.0991932	5.64384	1.66298e-08	3.99427e-07	RP5-1136G13.2
ENSG00000155816.18	54.3727	1.58838	0.281475	5.64308	1.67039e-08	4.00849e-07	FMN2
ENSG00000167994.10	728.306	0.847031	0.150127	5.64208	1.68008e-08	4.02459e-07	RAB3IL1
ENSG00000197744.5	440.551	-0.682469	0.120959	-5.64213	1.67958e-08	4.02459e-07	PTMAP2
ENSG00000153140.7	681.446	-0.465038	0.082433	-5.64141	1.68664e-08	4.0367e-07	CETN3
ENSG00000100453.11	641.928	-1.14713	0.20337	-5.64062	1.69442e-08	4.04988e-07	GZMB
ENSG00000121440.13	1188.22	0.963439	0.170806	5.64054	1.69515e-08	4.04988e-07	PDZRN3
ENSG00000041515.14	59.8942	1.11278	0.19733	5.63919	1.70853e-08	4.07479e-07	MYO16
ENSG00000196604.10	131.491	0.951997	0.168818	5.63918	1.7086e-08	4.07479e-07	POTEF
ENSG00000276317.1	71.2453	0.882783	0.156555	5.63881	1.71232e-08	4.08004e-07	RP11-93B14.10
ENSG00000151806.12	3127.08	-0.398834	0.0707358	-5.63836	1.71674e-08	4.08696e-07	GUF1
ENSG00000269821.1	3783.57	1.08205	0.191917	5.63813	1.71908e-08	4.08892e-07	KCNQ1OT1
ENSG00000172915.17	457.541	1.21661	0.215794	5.63785	1.7219e-08	4.09203e-07	NBEA
ENSG00000196136.15	175.261	1.78754	0.317216	5.63508	1.74972e-08	4.15447e-07	ENSG00000196136
ENSG00000163462.16	187.574	0.921854	0.16361	5.63447	1.75599e-08	4.16569e-07	TRIM46
ENSG00000104408.8	20404.3	-0.489802	0.0869395	-5.63383	1.76252e-08	4.17751e-07	EIF3E
ENSG00000234072.1	560.215	0.515728	0.0915675	5.63222	1.77909e-08	4.21307e-07	AC074117.10
ENSG00000219626.7	219.034	0.583447	0.103644	5.62936	1.80881e-08	4.27968e-07	FAM228B
ENSG00000099937.9	63.8133	1.38472	0.246029	5.62826	1.82034e-08	4.3032e-07	SERPIND1
ENSG00000057294.12	7498.08	-0.687638	0.122184	-5.62788	1.82439e-08	4.30899e-07	PKP2
ENSG00000104901.5	25.3867	1.20723	0.214572	5.62621	1.8421e-08	4.347e-07	DKKL1
ENSG00000163346.15	5657.66	0.524073	0.0931848	5.62402	1.86561e-08	4.39863e-07	PBXIP1
ENSG00000179115.9	4781.46	-0.407463	0.0724584	-5.62341	1.87229e-08	4.41052e-07	FARSA
ENSG00000173085.12	928.917	-0.518154	0.0921942	-5.62025	1.90685e-08	4.488e-07	COQ2
ENSG00000103811.14	15169	0.809678	0.144089	5.61928	1.9175e-08	4.50913e-07	CTSH
ENSG00000186094.15	23.1251	1.46342	0.260537	5.61695	1.94358e-08	4.56648e-07	AGBL4
ENSG00000177932.6	150.702	0.858952	0.152999	5.61409	1.976e-08	4.63862e-07	ZNF354C
ENSG00000259038.1	38.5507	1.20354	0.214403	5.61344	1.98349e-08	4.65213e-07	CTD-2325P2.4
ENSG00000197771.11	5984.29	-0.353958	0.0630644	-5.61264	1.99264e-08	4.66564e-07	MCMBP
ENSG00000257698.1	69.2355	0.791654	0.141052	5.61248	1.99444e-08	4.66564e-07	RP11-620J15.3
ENSG00000259182.4	7.70122	0.928788	0.165486	5.61249	1.9944e-08	4.66564e-07	RP11-424I19.2
ENSG00000102003.9	311.421	1.20145	0.214148	5.61038	2.01877e-08	4.71847e-07	SYP
ENSG00000018869.15	47.2896	0.867999	0.154777	5.60807	2.04593e-08	4.7778e-07	ZNF582
ENSG00000224063.4	23.8809	1.1781	0.210086	5.6077	2.0503e-08	4.78385e-07	AC007319.1
ENSG00000005961.16	36.6867	1.0659	0.190142	5.60578	2.07314e-08	4.83297e-07	ITGA2B
ENSG00000122140.9	3843.55	-0.505515	0.0901836	-5.6054	2.07777e-08	4.83956e-07	MRPS2
ENSG00000116039.10	145.973	1.49066	0.265944	5.60518	2.08043e-08	4.84159e-07	ATP6V1B1
ENSG00000130816.13	7437.52	-0.45898	0.081931	-5.60204	2.11848e-08	4.92587e-07	DNMT1
ENSG00000146276.10	79.5785	1.93617	0.345837	5.59849	2.16221e-08	5.02322e-07	GABRR1
ENSG00000140993.9	92.9531	0.676219	0.120797	5.59799	2.16856e-08	5.03364e-07	TIGD7
ENSG00000187726.7	19.4344	1.31946	0.235729	5.59738	2.17613e-08	5.04687e-07	DNAJB13
ENSG00000158301.17	242.158	0.569062	0.101712	5.59485	2.20807e-08	5.11654e-07	GPRASP2
ENSG00000219438.7	412.937	1.0328	0.18461	5.59451	2.21244e-08	5.12225e-07	FAM19A5
ENSG00000267260.1	14.3272	1.39253	0.248985	5.59283	2.23401e-08	5.16775e-07	CTD-2162K18.4
ENSG00000018236.13	263.388	1.58598	0.283618	5.59195	2.24535e-08	5.18952e-07	CNTN1
ENSG00000133401.14	776.006	0.818309	0.146367	5.59082	2.26002e-08	5.21896e-07	PDZD2
ENSG00000167670.14	2083.3	-0.448257	0.0802411	-5.58637	2.31862e-08	5.34971e-07	CHAF1A
ENSG00000012963.12	2289.2	-0.340301	0.0609331	-5.58484	2.33918e-08	5.38635e-07	UBR7
ENSG00000142319.17	22.0709	1.69402	0.303318	5.58496	2.3376e-08	5.38635e-07	SLC6A3
ENSG00000214146.2	14.4824	1.12354	0.201181	5.58474	2.3405e-08	5.38635e-07	RP11-699L21.1
ENSG00000233593.5	73.0651	1.17615	0.210635	5.58384	2.35271e-08	5.40983e-07	RP4-665J23.1
ENSG00000185513.13	518.651	0.893137	0.159965	5.58331	2.35981e-08	5.42152e-07	L3MBTL1
ENSG00000213621.3	136.682	-0.704696	0.126228	-5.58271	2.36802e-08	5.43574e-07	RPSAP54
ENSG00000168028.12	42600.5	-0.493298	0.0883689	-5.58226	2.37413e-08	5.44515e-07	RPSA
ENSG00000155189.10	3200.8	-0.576989	0.103391	-5.58066	2.39609e-08	5.49084e-07	AGPAT5
ENSG00000196205.8	4024.59	-0.629346	0.112796	-5.57953	2.41174e-08	5.51731e-07	EEF1A1P5
ENSG00000267372.2	16.6223	1.39686	0.250351	5.5796	2.41077e-08	5.51731e-07	AC005330.2
ENSG00000166997.6	439.068	0.612878	0.109849	5.57928	2.41513e-08	5.51871e-07	CNPY4
ENSG00000262772.1	45.576	1.23457	0.221281	5.57919	2.41644e-08	5.51871e-07	RP11-353N14.2
ENSG00000149557.11	369.176	0.733282	0.131527	5.57514	2.47326e-08	5.64368e-07	FEZ1
ENSG00000113396.11	25.5098	1.73925	0.312011	5.57432	2.48497e-08	5.66559e-07	SLC27A6
ENSG00000188599.16	229.631	0.769925	0.138128	5.57401	2.48948e-08	5.6711e-07	NPIPP1
ENSG00000275004.2	252.892	1.21231	0.217515	5.57346	2.49724e-08	5.68396e-07	ZNF280B
ENSG00000164180.12	1003.45	-0.450693	0.0809137	-5.57004	2.54678e-08	5.79182e-07	TMEM161B
ENSG00000152061.20	4834.13	-0.577818	0.103748	-5.56945	2.55543e-08	5.8066e-07	RABGAP1L
ENSG00000156345.16	337.86	0.795994	0.142935	5.56892	2.56319e-08	5.81442e-07	CDK20
ENSG00000229539.1	68.2704	0.725208	0.130221	5.56905	2.56129e-08	5.81442e-07	RP11-119B16.2
ENSG00000145725.18	3045.95	-0.469812	0.0843686	-5.56856	2.56847e-08	5.81902e-07	PPIP5K2
ENSG00000275294.3	31.4102	1.43298	0.257337	5.56849	2.56953e-08	5.81902e-07	RP11-428O18.6
ENSG00000121005.7	410.851	0.996395	0.178941	5.5683	2.57239e-08	5.82061e-07	CRISPLD1
ENSG00000177679.15	386.791	1.32075	0.237272	5.56639	2.60068e-08	5.87968e-07	SRRM3
ENSG00000082684.13	198.885	0.82972	0.149108	5.56454	2.62844e-08	5.93248e-07	SEMA5B
ENSG00000119969.13	2604.68	-0.556009	0.0999177	-5.56467	2.62652e-08	5.93248e-07	HELLS
ENSG00000115850.8	39.5727	1.85854	0.334054	5.56359	2.64276e-08	5.9598e-07	LCT
ENSG00000272602.4	460.831	1.10632	0.198857	5.5634	2.64576e-08	5.96158e-07	ZNF595
ENSG00000204060.5	391.155	1.11842	0.201064	5.56252	2.65905e-08	5.98652e-07	FOXO6
ENSG00000261949.4	33.3795	1.93071	0.347137	5.56179	2.67018e-08	6.00656e-07	GFY
ENSG00000197265.7	2251.16	-0.483856	0.0870213	-5.5602	2.69469e-08	6.05665e-07	GTF2E2
ENSG00000134824.12	3781.89	1.12493	0.20237	5.55879	2.71656e-08	6.09562e-07	FADS2
ENSG00000188242.4	3126.35	1.23436	0.222051	5.55889	2.71502e-08	6.09562e-07	PP7080
ENSG00000214212.7	113.311	-1.0322	0.18581	-5.55512	2.77416e-08	6.21969e-07	C19orf38
ENSG00000198870.7	46.9433	0.659571	0.118739	5.5548	2.77926e-08	6.22597e-07	STKLD1
ENSG00000181938.12	587.235	-0.471847	0.0849834	-5.55222	2.8206e-08	6.31332e-07	GINS3
ENSG00000145780.7	2658.63	-0.466038	0.0839551	-5.55104	2.83972e-08	6.35084e-07	FEM1C
ENSG00000137731.12	73.3216	1.71266	0.308613	5.54953	2.86444e-08	6.4008e-07	FXYD2
ENSG00000167100.13	246.836	0.732351	0.132044	5.54628	2.91808e-08	6.51526e-07	SAMD14
ENSG00000267640.4	13.3716	1.29048	0.232686	5.546	2.92272e-08	6.52023e-07	CTD-2554C21.2
ENSG00000211891.5	53.533	1.54724	0.278998	5.54569	2.92791e-08	6.5264e-07	IGHE
ENSG00000136449.12	36.109	0.935473	0.168691	5.54548	2.93148e-08	6.52897e-07	MYCBPAP
ENSG00000278592.1	13.5032	-1.53453	0.276778	-5.54428	2.95166e-08	6.56847e-07	HOXA11-AS1_5
ENSG00000170893.3	8.13555	1.27531	0.230033	5.54402	2.95597e-08	6.57264e-07	TRH
ENSG00000187621.13	50.7399	1.73188	0.312464	5.54267	2.97891e-08	6.61819e-07	TCL6
ENSG00000232977.5	17.2196	1.10769	0.199854	5.5425	2.98179e-08	6.61912e-07	LINC00327
ENSG00000136492.7	882.712	-0.564729	0.101914	-5.54121	3.00388e-08	6.65328e-07	BRIP1
ENSG00000273328.4	11.692	1.23139	0.222215	5.54144	3.00002e-08	6.65328e-07	RP11-141M3.6
ENSG00000275784.1	41.6398	0.77221	0.139359	5.54117	3.00458e-08	6.65328e-07	RP5-1125A11.6
ENSG00000088247.14	17542	-0.357166	0.0644624	-5.54069	3.01285e-08	6.66611e-07	KHSRP
ENSG00000167513.7	2922.58	-0.611799	0.110493	-5.53702	3.07662e-08	6.80163e-07	CDT1
ENSG00000090539.14	427.138	0.917105	0.165649	5.53642	3.08719e-08	6.81848e-07	CHRD
ENSG00000111424.9	4565.48	-0.836303	0.151058	-5.5363	3.08931e-08	6.81848e-07	VDR
ENSG00000104738.15	9501.59	-0.553332	0.0999495	-5.53612	3.09249e-08	6.81994e-07	MCM4
ENSG00000227591.4	13.5296	1.13636	0.205287	5.5355	3.10348e-08	6.83857e-07	RP1-28O10.1
ENSG00000184489.10	2925.46	0.961862	0.173797	5.53441	3.1228e-08	6.87553e-07	PTP4A3
ENSG00000133026.11	3081.41	0.86189	0.15576	5.53345	3.13997e-08	6.90767e-07	MYH10
ENSG00000221986.5	75.6806	1.93514	0.349769	5.53261	3.15496e-08	6.935e-07	MYBPHL
ENSG00000228288.5	210.263	0.854405	0.154438	5.53234	3.15984e-08	6.94006e-07	PCAT6
ENSG00000163497.2	76.7687	2.12633	0.384375	5.53191	3.1677e-08	6.95166e-07	FEV
ENSG00000221963.5	10577.9	-0.592894	0.10719	-5.53127	3.17924e-08	6.9713e-07	APOL6
ENSG00000247077.5	4279.74	-0.44705	0.0808298	-5.53076	3.18849e-08	6.9859e-07	PGAM5
ENSG00000130844.15	793.175	0.889873	0.160975	5.52801	3.23891e-08	7.08484e-07	ZNF331
ENSG00000196368.4	47.583	1.15682	0.209265	5.52801	3.23874e-08	7.08484e-07	NUDT11
ENSG00000185278.13	886.8	0.484558	0.0876945	5.52552	3.28505e-08	7.17995e-07	ZBTB37
ENSG00000267254.4	31.4415	1.02543	0.185597	5.52507	3.29358e-08	7.19277e-07	ZNF790-AS1
ENSG00000122643.17	3370.57	-0.461886	0.0837038	-5.5181	3.42675e-08	7.47754e-07	NT5C3A
ENSG00000141040.13	149.74	0.783307	0.141998	5.51631	3.46186e-08	7.54804e-07	ZNF287
ENSG00000120053.10	4336.7	-0.519513	0.0941835	-5.51596	3.46884e-08	7.55714e-07	GOT1
ENSG00000276649.1	58.0059	1.25182	0.226988	5.51491	3.48967e-08	7.59638e-07	RP5-858L17.1
ENSG00000133731.8	2261.45	-0.556821	0.100974	-5.51449	3.49784e-08	7.60801e-07	IMPA1
ENSG00000056487.14	18.6313	1.66518	0.302001	5.51383	3.51116e-08	7.62839e-07	PHF21B
ENSG00000231742.4	40.1609	1.10274	0.199999	5.51374	3.51287e-08	7.62839e-07	LINC01273
ENSG00000134812.6	720.11	2.38181	0.432052	5.51279	3.53193e-08	7.6636e-07	GIF
ENSG00000197905.7	1908.01	-0.517824	0.0939738	-5.5103	3.58217e-08	7.76637e-07	TEAD4
ENSG00000197951.7	336.391	0.891263	0.161799	5.50845	3.62005e-08	7.84219e-07	ZNF71
ENSG00000233198.3	61.7964	1.44267	0.261915	5.50818	3.62564e-08	7.84798e-07	RNF224
ENSG00000261730.1	19.2462	1.36295	0.247483	5.50725	3.64491e-08	7.88335e-07	RP4-668J24.2
ENSG00000131400.6	53.8196	0.887927	0.161235	5.50704	3.64912e-08	7.88614e-07	NAPSA
ENSG00000256262.1	103.011	-0.998567	0.181355	-5.50616	3.6675e-08	7.9195e-07	USP30-AS1
ENSG00000143631.10	41.4556	1.5437	0.280403	5.50529	3.68566e-08	7.95236e-07	FLG
ENSG00000165269.11	181.861	1.01931	0.185174	5.50458	3.70052e-08	7.97801e-07	AQP7
ENSG00000064961.17	4376.51	-0.395183	0.0718251	-5.50202	3.75462e-08	8.08819e-07	HMG20B
ENSG00000125337.15	14.4323	1.28457	0.233502	5.50134	3.76907e-08	8.11283e-07	KIF25
ENSG00000132646.9	11229	-0.526597	0.0957445	-5.50002	3.79746e-08	8.1609e-07	PCNA
ENSG00000185518.10	131.225	1.232	0.223998	5.50005	3.79684e-08	8.1609e-07	SV2B
ENSG00000147457.12	2771.12	-0.411143	0.0747606	-5.49946	3.80957e-08	8.17389e-07	CHMP7
ENSG00000182379.9	627.546	-1.54668	0.281241	-5.49949	3.809e-08	8.17389e-07	NXPH4
ENSG00000203867.7	50.4821	1.32907	0.241685	5.49917	3.81578e-08	8.1807e-07	RBM20
ENSG00000139921.11	3967.58	-0.407592	0.074144	-5.49731	3.85635e-08	8.26111e-07	TMX1
ENSG00000228791.6	32.3103	1.26781	0.230634	5.49704	3.86224e-08	8.26715e-07	THRB-AS1
ENSG00000133488.13	178.209	1.71571	0.312173	5.49602	3.88459e-08	8.30841e-07	SEC14L4
ENSG00000168394.10	15409.7	-0.762051	0.138665	-5.49561	3.89361e-08	8.32109e-07	TAP1
ENSG00000263120.1	10.8919	1.02964	0.187447	5.49296	3.95254e-08	8.44033e-07	RP5-1107A17.4
ENSG00000187514.13	79130.8	-0.433861	0.0790059	-5.4915	3.98544e-08	8.50386e-07	PTMA
ENSG00000134001.11	4523.62	-0.372588	0.0678515	-5.49123	3.99141e-08	8.50985e-07	EIF2S1
ENSG00000109832.11	12.9661	1.46583	0.266951	5.49101	3.99634e-08	8.51363e-07	DDX25
ENSG00000151239.12	8504.25	-0.399111	0.072706	-5.48938	4.03354e-08	8.58609e-07	TWF1
ENSG00000267325.1	18.8103	1.006	0.18328	5.48887	4.04505e-08	8.6038e-07	LINC01415
ENSG00000182199.9	8804.08	-0.598872	0.109111	-5.48865	4.05007e-08	8.60768e-07	SHMT2
ENSG00000184925.10	191.419	1.17271	0.213719	5.48715	4.08459e-08	8.6742e-07	LCN12
ENSG00000096088.15	91991.3	2.30548	0.420205	5.48657	4.09802e-08	8.69587e-07	PGC
ENSG00000148655.13	327.94	0.92683	0.168999	5.48423	4.15268e-08	8.798e-07	C10orf11
ENSG00000259363.4	14.5756	1.02012	0.186009	5.48425	4.15223e-08	8.798e-07	CTD-2054N24.2
ENSG00000260092.1	32.7981	-2.05117	0.374214	-5.48128	4.22251e-08	8.93893e-07	RP11-77K12.7
ENSG00000171723.14	1424.07	-0.451965	0.0824647	-5.48071	4.23631e-08	8.9611e-07	GPHN
ENSG00000088543.13	171.396	0.646847	0.118028	5.48047	4.24194e-08	8.96597e-07	C3orf18
ENSG00000176732.6	26.5793	0.998973	0.182294	5.48002	4.25278e-08	8.98183e-07	PFN4
ENSG00000254389.3	123.052	0.852694	0.155625	5.47915	4.27362e-08	9.01878e-07	RHPN1-AS1
ENSG00000109101.6	49.4356	1.5209	0.277676	5.47724	4.32013e-08	9.10979e-07	FOXN1
ENSG00000152217.15	700.103	0.879918	0.160664	5.47675	4.33215e-08	9.128e-07	SETBP1
ENSG00000163521.14	598.062	0.810546	0.148003	5.47656	4.33676e-08	9.13058e-07	GLB1L
ENSG00000167634.11	46.4982	1.52503	0.278588	5.47416	4.39584e-08	9.24773e-07	NLRP7
ENSG00000135519.6	110.024	1.31452	0.240157	5.47357	4.41053e-08	9.26651e-07	KCNH3
ENSG00000157703.14	41.7053	1.57959	0.288587	5.47353	4.41164e-08	9.26651e-07	SVOPL
ENSG00000155970.10	97.8985	0.832759	0.152197	5.4716	4.45984e-08	9.36045e-07	MICU3
ENSG00000070371.14	376.731	0.862298	0.15765	5.46969	4.50836e-08	9.45493e-07	CLTCL1
ENSG00000264425.1	26.0623	-0.904461	0.165435	-5.46717	4.57279e-08	9.58259e-07	MIR4653
ENSG00000155850.7	1566.59	0.608297	0.111273	5.46672	4.58444e-08	9.59953e-07	SLC26A2
ENSG00000111358.12	2042.85	-0.371692	0.0679965	-5.46634	4.59434e-08	9.61281e-07	GTF2H3
ENSG00000215021.7	14262.6	-0.532112	0.0973649	-5.46513	4.62564e-08	9.66992e-07	PHB2
ENSG00000267750.4	29.4697	1.13192	0.207122	5.46501	4.62882e-08	9.66992e-07	RUNDC3A-AS1
ENSG00000278231.1	9.73791	1.06447	0.194903	5.46151	4.72109e-08	9.85504e-07	RP5-906C1.1
ENSG00000186715.9	459.287	1.33197	0.243922	5.46063	4.74443e-08	9.89611e-07	MST1L
ENSG00000167889.11	91.5492	1.53776	0.281702	5.45883	4.79285e-08	9.98938e-07	MGAT5B
ENSG00000183971.5	653.06	1.52004	0.278491	5.45812	4.81212e-08	1.0014e-06	NPW
ENSG00000186235.9	21.4105	1.25132	0.229257	5.45816	4.81105e-08	1.0014e-06	AC016757.3
ENSG00000228989.1	116.993	0.645932	0.118371	5.45685	4.84647e-08	1.00777e-06	AC133528.2
ENSG00000175946.8	29.6658	1.24931	0.228959	5.45647	4.85685e-08	1.00915e-06	KLHL38
ENSG00000065243.17	4839.49	-0.405997	0.074414	-5.45592	4.87198e-08	1.01152e-06	PKN2
ENSG00000255326.1	7.32837	1.00108	0.183523	5.45479	4.90299e-08	1.01717e-06	CTD-2530H12.4
ENSG00000141858.10	5225.83	-0.384123	0.0704218	-5.4546	4.9083e-08	1.01749e-06	SAMD1
ENSG00000185909.13	624.716	0.652731	0.119693	5.45338	4.94202e-08	1.02291e-06	KLHDC8B
ENSG00000253223.1	9.81831	1.12022	0.205414	5.45348	4.93926e-08	1.02291e-06	RP11-409C19.2
ENSG00000104728.14	1539.95	0.790864	0.145074	5.45146	4.99593e-08	1.03302e-06	ARHGEF10
ENSG00000198598.5	183.601	1.05976	0.194402	5.45136	4.99852e-08	1.03302e-06	MMP17
ENSG00000143434.14	591.819	0.769813	0.14122	5.45116	5.00429e-08	1.03313e-06	SEMA6C
ENSG00000244165.1	416.413	-0.573341	0.10518	-5.45107	5.00676e-08	1.03313e-06	P2RY11
ENSG00000164849.8	73.5561	0.636512	0.116797	5.44972	5.04502e-08	1.04023e-06	GPR146
ENSG00000135423.11	80.1176	-0.908493	0.16675	-5.44825	5.08689e-08	1.04806e-06	GLS2
ENSG00000072840.11	831.764	0.832983	0.152911	5.44751	5.10792e-08	1.05159e-06	EVC
ENSG00000144891.16	52.3634	1.53186	0.281255	5.44653	5.1363e-08	1.05582e-06	AGTR1
ENSG00000226137.5	1261.15	0.643184	0.118089	5.44661	5.13396e-08	1.05582e-06	BAIAP2-AS1
ENSG00000125952.17	3089.26	-0.345198	0.0633914	-5.4455	5.16598e-08	1.06111e-06	MAX
ENSG00000142789.18	28.5665	1.85963	0.341554	5.44463	5.19133e-08	1.06551e-06	CELA3A
ENSG00000164338.8	1081.2	-0.378888	0.0695999	-5.4438	5.21551e-08	1.06965e-06	UTP15
ENSG00000134480.12	1512.21	-0.38058	0.0699304	-5.44227	5.26064e-08	1.07809e-06	CCNH
ENSG00000104626.13	1796.66	-0.543382	0.0998765	-5.44054	5.31206e-08	1.08764e-06	ERI1
ENSG00000179152.17	1899.67	-0.374843	0.0689031	-5.44016	5.32339e-08	1.08764e-06	TCAIM
ENSG00000184014.6	1897.63	0.536511	0.09862	5.44018	5.32265e-08	1.08764e-06	DENND5A
ENSG00000224189.5	542.486	1.32305	0.243198	5.4402	5.32199e-08	1.08764e-06	HAGLR
ENSG00000161905.11	133.679	1.7084	0.314131	5.43848	5.37374e-08	1.0971e-06	ALOX15
ENSG00000077782.18	3016.68	0.939029	0.17268	5.43796	5.3894e-08	1.09946e-06	FGFR1
ENSG00000100316.14	89389.9	-0.465182	0.0855749	-5.43596	5.45008e-08	1.111e-06	RPL3
ENSG00000117834.11	288.568	1.44302	0.265504	5.43503	5.47858e-08	1.11597e-06	SLC5A9
ENSG00000108239.8	1156.69	-0.422401	0.0777464	-5.43306	5.53964e-08	1.125e-06	TBC1D12
ENSG00000143147.13	985.658	0.845238	0.155571	5.43314	5.53694e-08	1.125e-06	GPR161
ENSG00000170917.12	138.622	-0.608154	0.111935	-5.43311	5.53802e-08	1.125e-06	NUDT6
ENSG00000171533.10	201.076	1.00536	0.185041	5.43318	5.53598e-08	1.125e-06	MAP6
ENSG00000254349.4	23.4733	1.66677	0.306806	5.43266	5.55192e-08	1.12665e-06	FLJ39080
ENSG00000243181.2	81.9175	-0.907462	0.167093	-5.43088	5.60774e-08	1.13712e-06	RP11-734J24.1
ENSG00000092820.16	38828.2	-0.620164	0.114284	-5.4265	5.74697e-08	1.1631e-06	EZR
ENSG00000172771.10	67.6453	0.997125	0.183755	5.42637	5.75125e-08	1.1631e-06	EFCAB12
ENSG00000175087.8	1113.81	-0.423155	0.0779805	-5.42643	5.74934e-08	1.1631e-06	PDIK1L
ENSG00000184500.13	1693.04	0.914966	0.168617	5.42631	5.75314e-08	1.1631e-06	PROS1
ENSG00000266910.1	58.4114	0.975069	0.179698	5.42616	5.75806e-08	1.16322e-06	CTC-448F2.6
ENSG00000166289.5	1117.35	1.06943	0.197175	5.42378	5.83508e-08	1.1779e-06	PLEKHF1
ENSG00000138613.12	628.19	0.650783	0.119998	5.4233	5.85078e-08	1.18018e-06	APH1B
ENSG00000100450.11	191.939	-1.1093	0.204572	-5.42251	5.87664e-08	1.18452e-06	GZMH
ENSG00000258534.1	44.2138	0.726331	0.133955	5.4222	5.88691e-08	1.1857e-06	CTD-2134A5.4
ENSG00000102109.8	2877.03	2.02306	0.373143	5.42168	5.9042e-08	1.18829e-06	PCSK1N
ENSG00000247137.7	202.142	0.625086	0.115337	5.41965	5.97159e-08	1.20096e-06	RP11-727A23.5
ENSG00000105664.9	994.553	1.64099	0.302815	5.41913	5.98899e-08	1.20356e-06	COMP
ENSG00000179314.12	217.614	1.18567	0.218867	5.41732	6.05007e-08	1.21493e-06	WSCD1
ENSG00000169169.13	307.344	1.01374	0.187166	5.41628	6.08519e-08	1.22107e-06	CPT1C
ENSG00000256966.5	6.58317	-0.923377	0.170581	-5.41312	6.19358e-08	1.2419e-06	RP11-613M10.8
ENSG00000111445.12	1588.33	-0.412226	0.0761579	-5.41278	6.20542e-08	1.24334e-06	RFC5
ENSG00000154080.11	153.389	2.34781	0.433857	5.41148	6.2506e-08	1.25147e-06	CHST9
ENSG00000137142.4	136.266	1.73878	0.321393	5.41015	6.29717e-08	1.25986e-06	IGFBPL1
ENSG00000074211.12	457.577	1.84942	0.341863	5.40983	6.30838e-08	1.26116e-06	PPP2R2C
ENSG00000184163.3	291.132	1.14163	0.21106	5.40905	6.33588e-08	1.26572e-06	FAM132A
ENSG00000177406.4	459.902	0.682641	0.126233	5.40778	6.38114e-08	1.27382e-06	RP11-218M22.1
ENSG00000126467.9	17.6146	1.38575	0.256264	5.4075	6.39118e-08	1.27411e-06	TSKS
ENSG00000138190.15	1584.02	-0.447096	0.0826811	-5.40747	6.39208e-08	1.27411e-06	EXOC6
ENSG00000121774.16	10475.5	-0.239993	0.0443839	-5.40722	6.40115e-08	1.27498e-06	KHDRBS1
ENSG00000228265.4	203.751	0.636889	0.117819	5.40565	6.45749e-08	1.28525e-06	RALY-AS1
ENSG00000118620.11	740.314	-0.472342	0.0874162	-5.40337	6.5401e-08	1.29977e-06	ZNF430
ENSG00000243279.3	1079.44	0.6777	0.125419	5.40348	6.536e-08	1.29977e-06	PRAF2
ENSG00000155980.10	123.516	1.37781	0.255015	5.40284	6.5594e-08	1.30265e-06	KIF5A
ENSG00000280334.1	29.0459	1.014	0.187713	5.40188	6.5945e-08	1.30865e-06	RP11-361L15.5
ENSG00000273179.1	51.6576	1.06485	0.197136	5.40163	6.60368e-08	1.30951e-06	RP11-20I20.4
ENSG00000184347.13	1531.78	0.879095	0.162774	5.40071	6.63775e-08	1.3153e-06	SLIT3
ENSG00000205018.2	7.5253	1.05174	0.194752	5.4004	6.64929e-08	1.31662e-06	RP11-830F9.6
ENSG00000262580.4	278.95	0.76574	0.141874	5.39731	6.76488e-08	1.33852e-06	RP11-334C17.5
ENSG00000224905.5	22.8074	1.15305	0.213654	5.39679	6.78447e-08	1.34141e-06	AP001347.6
ENSG00000172476.3	27.7407	0.992426	0.183939	5.39542	6.8362e-08	1.34966e-06	RAB40A
ENSG00000177669.3	29.346	1.03015	0.190928	5.39548	6.83397e-08	1.34966e-06	MBOAT4
ENSG00000114547.8	15.809	1.49579	0.277263	5.39483	6.85895e-08	1.35316e-06	ROPN1B
ENSG00000175161.12	39.6319	1.61175	0.298825	5.39364	6.90443e-08	1.36114e-06	CADM2
ENSG00000143452.14	167.194	1.79965	0.333695	5.3931	6.92523e-08	1.36424e-06	HORMAD1
ENSG00000224057.1	93.6855	1.52462	0.282782	5.39152	6.98644e-08	1.37529e-06	EGFR-AS1
ENSG00000183486.11	2977.83	0.785394	0.145678	5.3913	6.995e-08	1.37597e-06	MX2
ENSG00000068650.17	14202.4	0.682971	0.126731	5.38914	7.07948e-08	1.39157e-06	ATP11A
ENSG00000125656.7	3206.48	-0.445507	0.0827303	-5.38506	7.24215e-08	1.42251e-06	CLPP
ENSG00000125912.9	10065.8	-0.409349	0.0760467	-5.38287	7.33073e-08	1.43886e-06	NCLN
ENSG00000228340.4	29.6975	1.419	0.263644	5.38225	7.35585e-08	1.44274e-06	MIR646HG
ENSG00000262410.1	29.3991	0.885162	0.164577	5.37841	7.51452e-08	1.47279e-06	RP11-388C12.8
ENSG00000254477.1	21.5842	0.872532	0.16234	5.37472	7.67034e-08	1.50224e-06	AP000640.10
ENSG00000143476.16	1976.58	-0.525048	0.097723	-5.37282	7.75162e-08	1.51706e-06	DTL
ENSG00000168878.15	42.0176	1.51161	0.281477	5.37027	7.86199e-08	1.53754e-06	SFTPB
ENSG00000168887.9	1954.56	0.375212	0.0698774	5.36958	7.89223e-08	1.54233e-06	C2orf68
ENSG00000106367.12	3893.45	-0.600134	0.111776	-5.36908	7.91375e-08	1.54542e-06	AP1S1
ENSG00000224848.1	19.2775	1.29676	0.241532	5.36891	7.92136e-08	1.54578e-06	RP11-535M15.1
ENSG00000092758.14	2206.42	1.81213	0.337671	5.36656	8.02534e-08	1.56494e-06	COL9A3
ENSG00000189420.8	140.309	1.04404	0.194562	5.3661	8.04554e-08	1.56775e-06	ZFP92
ENSG00000122176.10	6288.35	0.96975	0.180798	5.36373	8.15222e-08	1.58738e-06	FMOD
ENSG00000109927.8	36.5324	0.924893	0.172441	5.36352	8.16161e-08	1.58807e-06	TECTA
ENSG00000277692.1	22.431	0.95827	0.17867	5.36334	8.1697e-08	1.58849e-06	RP11-358N2.2
ENSG00000100604.11	1138.41	2.0618	0.384454	5.36293	8.18839e-08	1.59098e-06	CHGA
ENSG00000149609.5	47.7573	0.689295	0.128624	5.35899	8.36878e-08	1.62486e-06	C20orf144
ENSG00000157833.11	622.064	0.822959	0.153592	5.35809	8.41056e-08	1.63179e-06	GAREML
ENSG00000187672.11	39.6744	1.35568	0.253029	5.35782	8.42322e-08	1.63307e-06	ERC2
ENSG00000204851.6	70.7223	0.868331	0.162089	5.35712	8.45586e-08	1.63822e-06	PNMAL2
ENSG00000105711.9	269.016	0.802183	0.149756	5.35662	8.4794e-08	1.6416e-06	SCN1B
ENSG00000111057.9	67645.9	-0.629786	0.117607	-5.355	8.55545e-08	1.65514e-06	KRT18
ENSG00000147234.9	104.521	1.24988	0.233436	5.35428	8.58957e-08	1.65936e-06	FRMPD3
ENSG00000170421.10	152377	-0.597106	0.111518	-5.35433	8.58752e-08	1.65936e-06	KRT8
ENSG00000272473.1	14.2847	1.03059	0.19249	5.35396	8.60483e-08	1.66111e-06	AC006273.4
ENSG00000141741.10	9813.06	1.20382	0.224887	5.353	8.65068e-08	1.66877e-06	MIEN1
ENSG00000129515.17	4217.39	-0.308548	0.0576595	-5.35121	8.7366e-08	1.68414e-06	SNX6
ENSG00000154646.7	78.1111	-2.23234	0.41735	-5.34884	8.85206e-08	1.70518e-06	TMPRSS15
ENSG00000101104.11	1838.64	0.863829	0.161539	5.34749	8.91809e-08	1.71667e-06	PABPC1L
ENSG00000144115.15	729.343	1.19018	0.222574	5.34732	8.92657e-08	1.71707e-06	THNSL2
ENSG00000249307.4	33.2129	1.26107	0.235862	5.34662	8.96118e-08	1.7225e-06	LINC01088
ENSG00000092051.15	34.2074	0.965305	0.180596	5.3451	9.03691e-08	1.73582e-06	JPH4
ENSG00000156103.14	251.443	0.984602	0.184219	5.34474	9.05455e-08	1.73797e-06	MMP16
ENSG00000102038.14	1657.34	0.867909	0.162425	5.34344	9.11993e-08	1.74927e-06	SMARCA1
ENSG00000177508.11	379.898	1.51921	0.284339	5.34294	9.14534e-08	1.75223e-06	IRX3
ENSG00000261863.1	72.6596	1.96336	0.367472	5.34288	9.14837e-08	1.75223e-06	RP11-141J13.5
ENSG00000196711.7	97.2016	1.09813	0.205563	5.34207	9.18929e-08	1.75882e-06	FAM150A
ENSG00000110844.12	520.026	0.539946	0.101093	5.3411	9.23819e-08	1.76693e-06	PRPF40B
ENSG00000256124.4	41.8605	1.59957	0.299544	5.34004	9.29275e-08	1.7761e-06	LINC01152
ENSG00000139200.12	56.0366	1.00673	0.188541	5.33958	9.31612e-08	1.77931e-06	PIANP
ENSG00000121104.6	1105.99	0.676892	0.126794	5.33852	9.37084e-08	1.78776e-06	FAM117A
ENSG00000248727.4	16.2314	1.14768	0.214982	5.33847	9.37367e-08	1.78776e-06	CTC-236F12.4
ENSG00000064886.12	191.571	1.20791	0.22628	5.33813	9.39099e-08	1.7898e-06	CHI3L2
ENSG00000148798.8	28.4635	1.18356	0.22176	5.3371	9.44424e-08	1.79741e-06	INA
ENSG00000186468.11	21780.1	-0.505663	0.0947436	-5.33717	9.44099e-08	1.79741e-06	RPS23
ENSG00000086189.8	2255.3	-0.354134	0.0663629	-5.33632	9.48502e-08	1.80389e-06	DIMT1
ENSG00000253844.1	29.9819	1.30659	0.24486	5.33609	9.49719e-08	1.80494e-06	RP11-546K22.1
ENSG00000223414.2	32.9792	1.5425	0.289085	5.33579	9.51272e-08	1.80661e-06	LINC00473
ENSG00000165548.9	164.385	1.55329	0.291208	5.33396	9.60946e-08	1.8237e-06	TMEM63C
ENSG00000181751.8	1357.73	-0.656931	0.123175	-5.33332	9.64345e-08	1.82886e-06	C5orf30
ENSG00000075461.5	468.441	1.80583	0.338655	5.33234	9.69555e-08	1.83745e-06	CACNG4
ENSG00000163406.9	264.541	0.875599	0.164245	5.33104	9.765e-08	1.84931e-06	SLC15A2
ENSG00000115365.10	5006.81	-0.665394	0.124844	-5.3298	9.83203e-08	1.85939e-06	LANCL1
ENSG00000183145.7	151.095	1.68319	0.315806	5.32983	9.83027e-08	1.85939e-06	RIPPLY3
ENSG00000147059.8	14.6267	0.774721	0.145385	5.32877	9.88816e-08	1.86616e-06	SPIN2A
ENSG00000171456.15	6469.77	0.458972	0.0861312	5.32876	9.88858e-08	1.86616e-06	ASXL1
ENSG00000180178.9	356.116	1.94143	0.364329	5.32878	9.88729e-08	1.86616e-06	FAR2P1
ENSG00000197273.3	114.911	2.11296	0.396583	5.3279	9.93557e-08	1.87371e-06	GUCA2A
ENSG00000176933.5	45.5795	1.01863	0.19126	5.32588	1.00463e-07	1.89327e-06	TOB2P1
ENSG00000065135.8	6360.84	-0.283081	0.0531761	-5.32346	1.01811e-07	1.91733e-06	GNAI3
ENSG00000238197.4	105.642	0.537476	0.100969	5.3232	1.0196e-07	1.91879e-06	PAXBP1-AS1
ENSG00000101400.5	1067.23	0.872214	0.163894	5.32182	1.02733e-07	1.93199e-06	SNTA1
ENSG00000155657.22	645.577	0.819585	0.154059	5.31995	1.03796e-07	1.95062e-06	TTN
ENSG00000011677.11	324.139	2.29587	0.431658	5.31872	1.045e-07	1.96249e-06	GABRA3
ENSG00000137752.21	2255.31	-0.976615	0.183636	-5.31821	1.04792e-07	1.96659e-06	CASP1
ENSG00000246067.6	458.286	0.580857	0.109224	5.31802	1.04902e-07	1.96729e-06	RAB30-AS1
ENSG00000142224.14	37.22	1.71355	0.322359	5.31564	1.06283e-07	1.9918e-06	IL19
ENSG00000156006.4	164.891	-1.70141	0.320259	-5.31259	1.08075e-07	2.02399e-06	NAT2
ENSG00000260604.2	290.319	1.47086	0.276883	5.31221	1.08303e-07	2.02684e-06	RP1-140K8.5
ENSG00000120756.11	12266.8	-0.663116	0.124861	-5.31081	1.09137e-07	2.04103e-06	PLS1
ENSG00000132464.10	51.6761	1.37481	0.258932	5.30957	1.09886e-07	2.05362e-06	ENAM
ENSG00000280273.1	11.4603	0.918771	0.173049	5.30933	1.10032e-07	2.05492e-06	AF131216.1
ENSG00000134333.12	57995.9	-0.536667	0.101093	-5.30866	1.10434e-07	2.06099e-06	LDHA
ENSG00000132855.4	44.6965	1.2526	0.235972	5.30827	1.10672e-07	2.06383e-06	ANGPTL3
ENSG00000196917.5	342.126	1.47533	0.277936	5.30816	1.10739e-07	2.06383e-06	HCAR1
ENSG00000165806.18	3501.72	-0.532778	0.100373	-5.30797	1.10855e-07	2.06456e-06	CASP7
ENSG00000182362.12	431.934	-0.601186	0.113306	-5.30584	1.12154e-07	2.08731e-06	YBEY
ENSG00000267280.4	38.3279	0.899015	0.169462	5.30512	1.126e-07	2.09417e-06	TBX2-AS1
ENSG00000268262.1	22.4496	1.30007	0.245093	5.3044	1.13044e-07	2.10098e-06	CTC-246B18.8
ENSG00000102385.11	47.8985	0.871835	0.164396	5.30328	1.13742e-07	2.11249e-06	DRP2
ENSG00000076003.4	4053.63	-0.437647	0.082527	-5.30308	1.13863e-07	2.11329e-06	MCM6
ENSG00000076864.18	3722.62	1.00234	0.189191	5.29802	1.17066e-07	2.16975e-06	RAP1GAP
ENSG00000219529.2	25.8829	-0.714564	0.134871	-5.29813	1.16993e-07	2.16975e-06	AP000580.1
ENSG00000270885.1	264.241	1.31281	0.247878	5.29621	1.18234e-07	2.18988e-06	RASL10B
ENSG00000164985.13	3927.8	-0.462767	0.0873908	-5.29537	1.18777e-07	2.19843e-06	PSIP1
ENSG00000188916.7	30.3845	0.840657	0.158758	5.29521	1.18879e-07	2.19881e-06	FAM196A
ENSG00000113597.16	961.949	-0.337175	0.0636788	-5.29494	1.19056e-07	2.20051e-06	TRAPPC13
ENSG00000243836.4	17.0899	1.00774	0.190325	5.29482	1.19134e-07	2.20051e-06	WDR86-AS1
ENSG00000102524.10	858.347	-0.757294	0.143062	-5.29348	1.20013e-07	2.21523e-06	TNFSF13B
ENSG00000198554.10	1175.52	-0.48001	0.0906928	-5.2927	1.20522e-07	2.22309e-06	WDHD1
ENSG00000117643.13	897.239	0.737178	0.139288	5.29248	1.20666e-07	2.22424e-06	MAN1C1
ENSG00000126005.14	3599.56	0.608962	0.115076	5.29182	1.21105e-07	2.22624e-06	MMP24-AS1
ENSG00000167815.10	10593.3	-0.500296	0.0945381	-5.29201	1.20981e-07	2.22624e-06	PRDX2
ENSG00000226499.1	95.7441	-0.954255	0.180323	-5.29191	1.21046e-07	2.22624e-06	RP5-882O7.1
ENSG00000277159.1	69.2845	1.24132	0.234572	5.29183	1.21101e-07	2.22624e-06	RP11-88E10.4
ENSG00000181007.8	159.514	0.887107	0.16765	5.29141	1.21375e-07	2.22968e-06	ZFP82
ENSG00000117114.18	2015.43	0.78365	0.148123	5.29053	1.21959e-07	2.23888e-06	LPHN2
ENSG00000178498.14	883.061	0.866989	0.163932	5.2887	1.23189e-07	2.25993e-06	DTX3
ENSG00000116459.9	9984.77	-0.375201	0.0709498	-5.28826	1.23487e-07	2.26385e-06	ATP5F1
ENSG00000103647.11	121.495	0.916911	0.173397	5.28792	1.23712e-07	2.26643e-06	CORO2B
ENSG00000169083.14	159.3	1.02135	0.193274	5.28448	1.26065e-07	2.30797e-06	AR
ENSG00000100968.12	703.367	0.666261	0.126093	5.28388	1.26474e-07	2.31374e-06	NFATC4
ENSG00000246662.5	19.402	1.22602	0.23204	5.28365	1.26638e-07	2.31374e-06	LINC00535
ENSG00000267288.2	77.2588	1.03324	0.195551	5.28371	1.26596e-07	2.31374e-06	RP13-890H12.2
ENSG00000141696.11	3811.97	0.841273	0.159228	5.28344	1.26783e-07	2.31482e-06	P3H4
ENSG00000165325.12	18.5633	1.35979	0.257459	5.28158	1.28074e-07	2.33681e-06	CCDC67
ENSG00000074219.12	1526.93	0.789427	0.149502	5.28037	1.28924e-07	2.35073e-06	TEAD2
ENSG00000119121.20	154.716	1.4029	0.265857	5.27689	1.31398e-07	2.39421e-06	TRPM6
ENSG00000164032.10	9886.32	-0.471461	0.0893635	-5.27577	1.32201e-07	2.40722e-06	H2AFZ
ENSG00000100079.6	2384.36	1.50786	0.28582	5.27556	1.32354e-07	2.40839e-06	LGALS2
ENSG00000102349.13	217.091	0.862202	0.163517	5.27286	1.34315e-07	2.44241e-06	KLF8
ENSG00000180611.6	514.107	0.679112	0.128889	5.26897	1.37192e-07	2.49305e-06	MB21D2
ENSG00000196169.13	66.2172	1.03821	0.197092	5.26766	1.38173e-07	2.50918e-06	KIF19
ENSG00000235142.6	365.463	1.59345	0.302535	5.267	1.38672e-07	2.51654e-06	RP1-60O19.1
ENSG00000188263.9	236.451	-1.65359	0.314002	-5.26618	1.3929e-07	2.52525e-06	IL17REL
ENSG00000198948.10	450.948	1.05839	0.20098	5.26612	1.39339e-07	2.52525e-06	MFAP3L
ENSG00000048392.10	2574.91	-0.522926	0.0993486	-5.26355	1.41302e-07	2.55911e-06	RRM2B
ENSG00000092850.10	31.1177	1.41441	0.268746	5.26301	1.41714e-07	2.56484e-06	TEKT2
ENSG00000174326.10	72.589	1.0959	0.208261	5.26217	1.42363e-07	2.57486e-06	SLC16A11
ENSG00000182310.11	165.101	0.873912	0.166104	5.26123	1.43096e-07	2.58637e-06	SPACA6P
ENSG00000183853.16	2569.59	0.604163	0.114862	5.2599	1.4413e-07	2.60333e-06	KIRREL
ENSG00000150201.13	124.185	1.59061	0.302526	5.25776	1.45823e-07	2.63214e-06	FXYD4
ENSG00000247746.4	106.99	0.923374	0.175626	5.25762	1.45929e-07	2.63229e-06	USP51
ENSG00000104381.11	663.886	0.834566	0.158749	5.25712	1.46326e-07	2.63592e-06	GDAP1
ENSG00000122012.12	34.9386	1.23696	0.23529	5.25716	1.463e-07	2.63592e-06	SV2C
ENSG00000133878.7	35.829	1.24027	0.236017	5.25501	1.48019e-07	2.66465e-06	DUSP26
ENSG00000117133.9	2113.71	-0.319212	0.060757	-5.25391	1.48903e-07	2.67876e-06	RPF1
ENSG00000163812.12	6646.18	-0.408016	0.0776691	-5.25326	1.49432e-07	2.6847e-06	ZDHHC3
ENSG00000235590.6	26.4711	1.58685	0.302065	5.25333	1.49374e-07	2.6847e-06	GNAS-AS1
ENSG00000188921.13	583.25	0.642586	0.12235	5.25205	1.50414e-07	2.70053e-06	PTPLAD2
ENSG00000106976.17	2090.68	1.03301	0.196722	5.25112	1.51178e-07	2.70965e-06	DNM1
ENSG00000164070.10	1355.92	-0.996285	0.18973	-5.25106	1.51223e-07	2.70965e-06	HSPA4L
ENSG00000214013.8	1201.65	-0.390479	0.0743609	-5.25114	1.51162e-07	2.70965e-06	GANC
ENSG00000143578.14	938.4	0.606107	0.115431	5.25082	1.51425e-07	2.71147e-06	CREB3L4
ENSG00000250616.2	55.2351	0.786954	0.149954	5.24798	1.53775e-07	2.75171e-06	RP11-455F5.3
ENSG00000163364.8	90.2587	1.1187	0.21322	5.24668	1.54861e-07	2.76931e-06	LINC01116
ENSG00000187736.11	105.684	-0.412739	0.0786757	-5.24607	1.55375e-07	2.77665e-06	NHEJ1
ENSG00000206075.12	9009.75	-1.21734	0.232059	-5.24584	1.55574e-07	2.77838e-06	SERPINB5
ENSG00000146950.11	828.845	1.1239	0.214299	5.24455	1.56665e-07	2.79601e-06	SHROOM2
ENSG00000163531.14	980.43	0.97496	0.185972	5.24251	1.58406e-07	2.82521e-06	NFASC
ENSG00000092010.13	11689.9	-0.516038	0.0984616	-5.241	1.59706e-07	2.84651e-06	PSME1
ENSG00000165731.16	342.655	1.49523	0.285309	5.24073	1.5994e-07	2.8488e-06	RET
ENSG00000128578.8	742.029	-0.852337	0.162722	-5.23798	1.62341e-07	2.88965e-06	STRIP2
ENSG00000229689.3	418.012	1.01592	0.193975	5.23738	1.62872e-07	2.89718e-06	AC009237.8
ENSG00000112852.6	236.335	1.16878	0.223193	5.23664	1.63528e-07	2.90694e-06	PCDHB2
ENSG00000147533.15	3994.46	-0.399889	0.0763701	-5.23619	1.63921e-07	2.912e-06	GOLGA7
ENSG00000171649.10	93.3944	0.871448	0.166435	5.23596	1.64127e-07	2.91374e-06	ZIK1
ENSG00000078399.14	434.949	-1.58131	0.302055	-5.23517	1.64837e-07	2.92442e-06	HOXA9
ENSG00000183506.15	558.715	0.70458	0.134603	5.23452	1.65411e-07	2.93267e-06	PI4KAP2
ENSG00000108825.16	7.58642	0.976896	0.186775	5.23034	1.69199e-07	2.99786e-06	PTGES3L-AARSD1
ENSG00000135312.5	73.5239	1.34726	0.257615	5.22975	1.69738e-07	3.00543e-06	HTR1B
ENSG00000130226.15	47.3146	1.44877	0.277074	5.22881	1.70604e-07	3.01878e-06	DPP6
ENSG00000198546.13	1349.59	-0.522346	0.0999146	-5.22792	1.71425e-07	3.03132e-06	ZNF511
ENSG00000189014.7	12.4894	0.973191	0.186178	5.22721	1.72085e-07	3.041e-06	FAM35DP
ENSG00000272549.1	37.5117	1.50682	0.288396	5.22481	1.74333e-07	3.07871e-06	RP11-351J23.2
ENSG00000169246.15	239.98	0.647134	0.123868	5.22439	1.74728e-07	3.08366e-06	NPIPB3
ENSG00000248593.3	199.103	0.568519	0.108837	5.22359	1.75489e-07	3.09507e-06	DSTNP2
ENSG00000144152.11	132.869	0.762522	0.145986	5.22326	1.75803e-07	3.09778e-06	FBLN7
ENSG00000161277.10	454.492	0.540989	0.103575	5.22318	1.75873e-07	3.09778e-06	THAP8
ENSG00000278949.1	35.3503	0.928976	0.177905	5.22176	1.77231e-07	3.11965e-06	RP11-46H11.11
ENSG00000129480.11	987.28	-0.415369	0.0795763	-5.21975	1.79164e-07	3.15163e-06	DTD2
ENSG00000109536.10	1191.33	-0.425104	0.0814789	-5.21735	1.81504e-07	3.19071e-06	FRG1
ENSG00000184454.6	411.313	1.13482	0.217518	5.21714	1.81708e-07	3.19221e-06	NCMAP
ENSG00000153922.9	3405.29	-0.418939	0.0803076	-5.21667	1.82167e-07	3.19818e-06	CHD1
ENSG00000100220.10	4529.05	-0.336791	0.0645723	-5.21573	1.83094e-07	3.21238e-06	RTCB
ENSG00000164627.16	59.299	1.30702	0.250637	5.21478	1.84033e-07	3.22674e-06	KIF6
ENSG00000197557.6	563.731	0.746349	0.143147	5.21388	1.84929e-07	3.24034e-06	TTC30A
ENSG00000173145.10	1419.84	-0.424111	0.0813519	-5.21329	1.85521e-07	3.24861e-06	NOC3L
ENSG00000173213.8	18.7423	1.34329	0.257801	5.21057	1.88261e-07	3.29444e-06	RP11-683L23.1
ENSG00000163626.15	1101.49	-0.412324	0.0791405	-5.21003	1.88815e-07	3.30199e-06	COX18
ENSG00000065427.13	9011.31	-0.354756	0.0681368	-5.20653	1.92407e-07	3.36262e-06	KARS
ENSG00000124302.11	14.8487	1.3566	0.260663	5.20443	1.94589e-07	3.39855e-06	CHST8
ENSG00000177425.9	4712.18	-0.385291	0.0740361	-5.2041	1.94938e-07	3.40245e-06	PAWR
ENSG00000267692.1	7.54804	1.07774	0.207101	5.20394	1.95108e-07	3.40321e-06	TAF9P3
ENSG00000167685.13	3088.77	0.485943	0.0933832	5.20376	1.95299e-07	3.40435e-06	ZNF444
ENSG00000168890.12	1022.88	0.442203	0.0850127	5.20161	1.97565e-07	3.44161e-06	TMEM150A
ENSG00000172482.4	61.217	1.42762	0.27457	5.19946	1.99871e-07	3.47953e-06	AGXT
ENSG00000143512.11	23.1743	1.27452	0.245135	5.19927	2.00073e-07	3.48036e-06	HHIPL2
ENSG00000166359.9	68.9248	0.729805	0.140369	5.19917	2.00176e-07	3.48036e-06	WDR88
ENSG00000272733.1	16.5287	1.18986	0.228882	5.19858	2.00822e-07	3.48933e-06	KB-208E9.1
ENSG00000148908.13	1216	-0.588292	0.113168	-5.19842	2.00993e-07	3.49005e-06	RGS10
ENSG00000271584.1	13.6819	1.21033	0.232877	5.19728	2.02222e-07	3.50913e-06	RP11-89C3.4
ENSG00000128951.12	2879.26	-0.447411	0.0861538	-5.19317	2.06747e-07	3.58534e-06	DUT
ENSG00000140795.11	24.8549	0.861266	0.165897	5.19158	2.08518e-07	3.61372e-06	MYLK3
ENSG00000083457.10	1089.65	-0.463633	0.0893358	-5.18978	2.10541e-07	3.64645e-06	ITGAE
ENSG00000007944.13	2112.58	0.477923	0.0920925	5.18959	2.10755e-07	3.6478e-06	MYLIP
ENSG00000216775.2	708.006	0.797835	0.153751	5.18913	2.11279e-07	3.65452e-06	RP1-152L7.5
ENSG00000127249.13	407.753	1.51797	0.292539	5.18893	2.11503e-07	3.65606e-06	ATP13A4
ENSG00000104320.12	4951.65	-0.418938	0.0807604	-5.18742	2.13225e-07	3.68345e-06	NBN
ENSG00000141698.15	2286.85	0.872701	0.168257	5.18671	2.1404e-07	3.69518e-06	NT5C3B
ENSG00000227210.1	12.2312	1.09829	0.211767	5.18629	2.1453e-07	3.70127e-06	AC079145.4
ENSG00000182511.10	786.548	0.662861	0.127825	5.18569	2.1522e-07	3.71079e-06	FES
ENSG00000105327.14	1384.51	-0.616489	0.118892	-5.18527	2.15706e-07	3.71678e-06	BBC3
ENSG00000105880.4	74.1253	1.4121	0.272336	5.18514	2.15848e-07	3.71687e-06	DLX5
ENSG00000133739.14	1961.57	-0.517216	0.0997548	-5.18488	2.16157e-07	3.71922e-06	LRRCC1
ENSG00000169598.14	665.809	-0.451713	0.0871228	-5.18479	2.16261e-07	3.71922e-06	DFFB
ENSG00000166831.7	457.342	0.964936	0.186187	5.18263	2.18783e-07	3.7578e-06	RBPMS2
ENSG00000198521.10	694.128	1.03872	0.20042	5.18268	2.18715e-07	3.7578e-06	ZNF43
ENSG00000228697.1	16.2599	1.57498	0.303904	5.18248	2.18954e-07	3.75833e-06	RP5-968D22.1
ENSG00000111215.10	143.125	1.04118	0.200921	5.18203	2.19481e-07	3.76498e-06	PRR4
ENSG00000267157.1	6.41042	-1.04694	0.202055	-5.18147	2.20142e-07	3.77392e-06	CTB-54O9.9
ENSG00000105889.13	31.9764	0.979656	0.189098	5.18069	2.21068e-07	3.78738e-06	STEAP1B
ENSG00000232645.4	42.6551	0.823278	0.158919	5.18048	2.21317e-07	3.78924e-06	LINC01431
ENSG00000197599.11	29.6252	0.925508	0.178725	5.17839	2.23809e-07	3.82948e-06	CCDC154
ENSG00000231050.1	24.3461	0.796343	0.153857	5.17587	2.26847e-07	3.879e-06	RP1-140A9.1
ENSG00000114796.14	4497.2	0.476994	0.0921628	5.17556	2.27229e-07	3.88306e-06	KLHL24
ENSG00000276547.1	145.506	1.13848	0.22	5.17492	2.28008e-07	3.89391e-06	PCDHGB5
ENSG00000254726.2	1053.6	1.05396	0.204025	5.16583	2.39368e-07	4.08533e-06	MEX3A
ENSG00000137574.9	2261.16	-0.396711	0.0768355	-5.16312	2.42872e-07	4.1425e-06	TGS1
ENSG00000147604.12	53913.5	-0.483139	0.0935924	-5.16216	2.44113e-07	4.16103e-06	RPL7
ENSG00000278876.1	18.2768	0.725011	0.140451	5.16202	2.44303e-07	4.16164e-06	RP11-498C9.4
ENSG00000100031.17	2127.18	1.05939	0.205324	5.1596	2.47481e-07	4.2078e-06	GGT1
ENSG00000134827.6	2751.81	1.66477	0.32265	5.15966	2.47401e-07	4.2078e-06	TCN1
ENSG00000182600.8	841.517	-1.02575	0.1988	-5.15971	2.47327e-07	4.2078e-06	C2orf82
ENSG00000230330.1	43.6639	-0.645322	0.125136	-5.15698	2.50967e-07	4.26438e-06	HMGN2P3
ENSG00000185088.11	4813.14	-0.581524	0.112782	-5.15617	2.52054e-07	4.28015e-06	RPS27L
ENSG00000099864.16	974.005	0.995504	0.193088	5.15571	2.52675e-07	4.2853e-06	PALM
ENSG00000185155.10	54.2851	1.01561	0.196985	5.15576	2.52599e-07	4.2853e-06	MIXL1
ENSG00000229660.1	11.9412	1.04955	0.203671	5.15316	2.56132e-07	4.3412e-06	RP5-1142J19.1
ENSG00000147119.3	240.871	0.590946	0.114683	5.15288	2.5652e-07	4.34504e-06	CHST7
ENSG00000134056.10	1501.56	-0.473278	0.0918537	-5.15252	2.57009e-07	4.35058e-06	MRPS36
ENSG00000125207.6	449.101	-1.76605	0.34282	-5.15155	2.58343e-07	4.37043e-06	PIWIL1
ENSG00000256576.2	48.5134	-0.915195	0.177694	-5.1504	2.59933e-07	4.39457e-06	RP13-977J11.2
ENSG00000100979.13	6736.9	0.836197	0.162394	5.14918	2.61634e-07	4.42055e-06	PLTP
ENSG00000218073.1	9.99665	1.0544	0.204776	5.14905	2.61813e-07	4.42079e-06	RP1-13D10.2
ENSG00000227462.1	25.6676	-0.902207	0.175244	-5.14829	2.62865e-07	4.43579e-06	RP11-108B14.4
ENSG00000154655.13	182.91	1.17195	0.227679	5.14737	2.64161e-07	4.45487e-06	L3MBTL4
ENSG00000129084.16	4827.55	-0.363516	0.0706439	-5.14575	2.66451e-07	4.49068e-06	PSMA1
ENSG00000164329.12	2740.08	-0.334409	0.0649921	-5.14538	2.66985e-07	4.49686e-06	PAPD4
ENSG00000107736.18	218.633	0.942573	0.18322	5.14448	2.68267e-07	4.51564e-06	CDH23
ENSG00000119689.13	5309.54	-0.369636	0.0718623	-5.14367	2.69415e-07	4.53213e-06	DLST
ENSG00000255328.1	13.86	1.08022	0.21009	5.14172	2.7224e-07	4.5768e-06	RP11-326C3.12
ENSG00000102316.15	6078.95	0.500602	0.0973639	5.14156	2.72474e-07	4.57786e-06	MAGED2
ENSG00000100077.13	1021.3	0.705201	0.137174	5.14092	2.73389e-07	4.59038e-06	ADRBK2
ENSG00000090661.10	1032.21	1.18012	0.229595	5.14001	2.74728e-07	4.61e-06	CERS4
ENSG00000120159.10	1564.16	-0.555822	0.10815	-5.13936	2.75678e-07	4.62305e-06	CAAP1
ENSG00000180336.16	62.0901	0.847176	0.164863	5.13868	2.76671e-07	4.63683e-06	C17orf104
ENSG00000253671.1	76.9624	1.09761	0.213619	5.13815	2.77463e-07	4.64721e-06	RP11-806O11.1
ENSG00000011304.15	29366.6	-0.247989	0.0482897	-5.13544	2.81487e-07	4.71167e-06	PTBP1
ENSG00000128283.6	24782.3	-0.660825	0.128725	-5.13363	2.84205e-07	4.75421e-06	CDC42EP1
ENSG00000148672.8	8812.69	-0.376989	0.0734596	-5.13192	2.868e-07	4.79464e-06	GLUD1
ENSG00000172460.13	84.9536	1.12225	0.218697	5.13154	2.87379e-07	4.80135e-06	PRSS30P
ENSG00000116857.15	4105.08	0.514378	0.100265	5.13017	2.89486e-07	4.83356e-06	TMEM9
ENSG00000170074.18	29.7152	1.36282	0.265658	5.12998	2.89777e-07	4.83542e-06	FAM153A
ENSG00000139350.10	1659.46	-0.358325	0.0698549	-5.12955	2.90429e-07	4.83769e-06	NEDD1
ENSG00000149639.13	5100.94	0.734906	0.143272	5.12946	2.90581e-07	4.83769e-06	SOGA1
ENSG00000153132.11	148.071	1.41476	0.275812	5.12942	2.90631e-07	4.83769e-06	CLGN
ENSG00000182552.13	962.135	-0.370724	0.0722728	-5.12951	2.90495e-07	4.83769e-06	RWDD4
ENSG00000158158.10	4555.22	-0.590992	0.115228	-5.12891	2.91432e-07	4.84803e-06	CNNM4
ENSG00000158985.12	4509.91	-0.431094	0.0840647	-5.12813	2.92639e-07	4.8597e-06	CDC42SE2
ENSG00000213551.4	1353.68	-0.434356	0.0846999	-5.12818	2.92559e-07	4.8597e-06	DNAJC9
ENSG00000261504.1	16.6547	0.860458	0.167793	5.1281	2.92675e-07	4.8597e-06	RP11-317P15.4
ENSG00000181291.5	50.4527	0.997897	0.194603	5.12785	2.93064e-07	4.86316e-06	TMEM132E
ENSG00000100605.15	9765.26	-0.484572	0.0945196	-5.12669	2.94886e-07	4.88631e-06	ITPK1
ENSG00000139182.12	3052.05	0.602782	0.117579	5.12661	2.95003e-07	4.88631e-06	CLSTN3
ENSG00000143632.13	45.061	0.75247	0.146774	5.12673	2.94819e-07	4.88631e-06	ACTA1
ENSG00000170775.2	175.792	1.49363	0.291368	5.12625	2.95568e-07	4.89266e-06	GPR37
ENSG00000168070.10	15.6886	1.54313	0.301174	5.12371	2.99584e-07	4.95611e-06	C11orf85
ENSG00000198964.12	2387.14	-0.437476	0.0854025	-5.12252	3.01484e-07	4.98447e-06	SGMS1
ENSG00000168818.8	1875.86	-0.374229	0.0731169	-5.11822	3.08428e-07	5.09615e-06	STX18
ENSG00000107897.17	4304.94	-0.512367	0.100128	-5.11711	3.10257e-07	5.12324e-06	ACBD5
ENSG00000168056.13	8321.73	0.692563	0.135384	5.11553	3.12862e-07	5.16309e-06	LTBP3
ENSG00000161091.11	5243.43	-0.448444	0.0876851	-5.11425	3.14987e-07	5.1918e-06	MFSD12
ENSG00000237515.7	23.2348	1.53555	0.300248	5.11426	3.14968e-07	5.1918e-06	SHISA9
ENSG00000254739.1	21.3608	-1.51425	0.296099	-5.114	3.15409e-07	5.19558e-06	RP13-46H24.1
ENSG00000239521.6	698.55	0.728359	0.142432	5.11375	3.1583e-07	5.19933e-06	GATS
ENSG00000123364.4	275.039	1.81594	0.3553	5.11102	3.20422e-07	5.26895e-06	HOXC13
ENSG00000260293.2	26.7019	0.965347	0.188876	5.111	3.2045e-07	5.26895e-06	RP11-715J22.6
ENSG00000066557.5	1142.26	-0.316167	0.0618846	-5.10898	3.23906e-07	5.32253e-06	LRRC40
ENSG00000188825.12	203.764	0.560357	0.109698	5.10817	3.25301e-07	5.34219e-06	LINC00910
ENSG00000168077.12	1125.39	0.956123	0.187209	5.10725	3.26879e-07	5.36483e-06	SCARA3
ENSG00000117676.12	6039.83	-0.492892	0.0965144	-5.10693	3.27436e-07	5.37072e-06	RPS6KA1
ENSG00000170270.4	705.46	-0.368977	0.0722533	-5.10671	3.27816e-07	5.37366e-06	C14orf142
ENSG00000105255.9	48.1371	0.883436	0.173032	5.10562	3.29708e-07	5.4014e-06	FSD1
ENSG00000113211.5	111.984	1.41141	0.276557	5.1035	3.33429e-07	5.45904e-06	PCDHB6
ENSG00000254602.1	11.2892	1.03618	0.203052	5.10301	3.34299e-07	5.46996e-06	AP000662.4
ENSG00000179222.16	11004	0.70258	0.137683	5.10286	3.3455e-07	5.47074e-06	MAGED1
ENSG00000133937.4	61.9886	1.37615	0.269799	5.10066	3.38463e-07	5.52802e-06	GSC
ENSG00000273108.1	44.6267	1.10145	0.215941	5.10071	3.38377e-07	5.52802e-06	RP11-416N2.4
ENSG00000213904.7	121.384	-0.664412	0.130273	-5.10016	3.39363e-07	5.53936e-06	LIPE-AS1
ENSG00000235508.3	330.365	-0.587388	0.11519	-5.09931	3.40893e-07	5.56097e-06	RPS2P7
ENSG00000134590.12	4012.91	0.565133	0.110831	5.09906	3.4134e-07	5.56489e-06	FAM127A
ENSG00000198483.11	140.441	0.93353	0.183086	5.09886	3.41697e-07	5.56734e-06	ANKRD35
ENSG00000169951.8	870.979	0.474018	0.0929675	5.09875	3.41912e-07	5.56748e-06	ZNF764
ENSG00000189229.10	31.0917	1.65288	0.324297	5.09682	3.45411e-07	5.62107e-06	AC069277.2
ENSG00000164989.14	220.186	-0.579182	0.113652	-5.09611	3.46698e-07	5.63861e-06	CCDC171
ENSG00000171169.8	769.456	0.389946	0.0765322	5.09518	3.48406e-07	5.66296e-06	NAIF1
ENSG00000187959.8	17.7673	0.939937	0.184534	5.09357	3.51383e-07	5.70791e-06	CPSF4L
ENSG00000154917.9	417.614	0.826472	0.162266	5.09333	3.51838e-07	5.71185e-06	RAB6B
ENSG00000279611.1	8.3331	1.00917	0.198192	5.09187	3.54544e-07	5.75232e-06	CTD-2619J13.5
ENSG00000178726.6	2240.25	0.716141	0.140725	5.08895	3.60059e-07	5.83829e-06	THBD
ENSG00000152952.10	3306.94	0.636147	0.125022	5.08827	3.61345e-07	5.85496e-06	PLOD2
ENSG00000261795.1	34.824	1.54151	0.30296	5.08818	3.61522e-07	5.85496e-06	RP11-90P13.1
ENSG00000173801.15	99923.6	0.849293	0.166924	5.08791	3.62038e-07	5.8598e-06	JUP
ENSG00000142002.15	7773.57	-0.285159	0.0560478	-5.08778	3.62287e-07	5.86031e-06	DPP9
ENSG00000196074.11	347.552	1.21489	0.238811	5.08726	3.63269e-07	5.87266e-06	SYCP2
ENSG00000162438.10	17.8644	1.23553	0.242897	5.08665	3.64444e-07	5.88812e-06	CTRC
ENSG00000141030.11	2799.98	-0.355668	0.0699345	-5.08574	3.66202e-07	5.90945e-06	COPS3
ENSG00000176826.14	291.068	1.05947	0.208321	5.08577	3.66132e-07	5.90945e-06	FKBP9P1
ENSG00000273253.2	40.6971	0.64245	0.126372	5.0838	3.69955e-07	5.96644e-06	RP3-402G11.26
ENSG00000262179.2	26.0849	1.15464	0.227429	5.07692	3.83599e-07	6.18278e-06	RP1-302G2.5
ENSG00000153563.14	819.041	-1.00749	0.198454	-5.0767	3.84054e-07	6.18642e-06	CD8A
ENSG00000249572.1	59.1159	0.684785	0.134936	5.0749	3.87701e-07	6.24142e-06	CTD-2203K17.1
ENSG00000131187.8	910.319	-0.942035	0.185676	-5.07355	3.90457e-07	6.28204e-06	F12
ENSG00000224389.7	748.647	0.86468	0.170481	5.07201	3.93632e-07	6.32935e-06	C4B
ENSG00000138769.9	62.1579	1.07614	0.212187	5.07168	3.94326e-07	6.33673e-06	CDKL2
ENSG00000109534.15	1571.66	-0.404951	0.0798704	-5.07011	3.97594e-07	6.3842e-06	GAR1
ENSG00000249082.2	33.4349	1.17019	0.230806	5.07003	3.97754e-07	6.3842e-06	C5orf66-AS1
ENSG00000089692.7	540.649	-0.978217	0.19295	-5.0698	3.98231e-07	6.38751e-06	LAG3
ENSG00000181408.3	43.1607	1.68267	0.331907	5.0697	3.98434e-07	6.38751e-06	UTS2R
ENSG00000272831.1	50.9182	0.766635	0.151247	5.06877	4.00396e-07	6.41515e-06	RP11-792A8.4
ENSG00000137876.8	4683.53	-0.380816	0.0751486	-5.06751	4.03049e-07	6.45382e-06	RSL24D1
ENSG00000113328.17	6096.12	-0.55436	0.109453	-5.06482	4.08783e-07	6.54173e-06	CCNG1
ENSG00000167037.17	440.766	1.00067	0.197598	5.06419	4.1014e-07	6.55956e-06	SGSM1
ENSG00000204949.7	46.4882	1.56532	0.30911	5.06395	4.10664e-07	6.56404e-06	FAM83A-AS1
ENSG00000221914.7	4563.25	-0.415715	0.0821061	-5.06315	4.12387e-07	6.58377e-06	PPP2R2A
ENSG00000233058.1	188.751	0.755997	0.149313	5.06318	4.12317e-07	6.58377e-06	LINC00884
ENSG00000279982.1	24.3354	-0.851264	0.168134	-5.06301	4.12681e-07	6.58457e-06	RP11-45A17.3
ENSG00000109133.11	7032.58	-0.369591	0.0730006	-5.06285	4.13039e-07	6.58638e-06	TMEM33
ENSG00000171940.12	5732.37	0.558563	0.110349	5.06177	4.1538e-07	6.6198e-06	ZNF217
ENSG00000275152.3	11.0807	1.37074	0.270817	5.0615	4.15977e-07	6.62539e-06	CCL16
ENSG00000109118.12	4483.02	0.289307	0.0571624	5.06114	4.16757e-07	6.6339e-06	PHF12
ENSG00000152672.6	11.4256	1.20079	0.237271	5.06082	4.17462e-07	6.6412e-06	CLEC4F
ENSG00000056998.17	813.226	0.961624	0.190076	5.05915	4.21136e-07	6.6957e-06	GYG2
ENSG00000131435.11	1038.32	0.81181	0.160493	5.05824	4.23148e-07	6.72372e-06	PDLIM4
ENSG00000163923.8	594.686	1.01257	0.200205	5.05763	4.24495e-07	6.74114e-06	RPL39L
ENSG00000235821.1	12.6437	-1.08489	0.214517	-5.05736	4.25094e-07	6.74668e-06	IFITM4P
ENSG00000162688.14	2485.02	-0.457346	0.0904888	-5.05418	4.32247e-07	6.85616e-06	AGL
ENSG00000118004.16	98.2294	1.05382	0.20853	5.05358	4.33601e-07	6.8736e-06	COLEC11
ENSG00000154537.4	17.5279	-0.925339	0.183142	-5.05258	4.35893e-07	6.90587e-06	FAM27C
ENSG00000139910.18	149.596	1.10335	0.218381	5.05239	4.36324e-07	6.90864e-06	NOVA1
ENSG00000182687.3	26.7261	0.922879	0.182721	5.05076	4.40064e-07	6.96376e-06	GALR2
ENSG00000197928.9	152.251	0.746253	0.147771	5.05005	4.41684e-07	6.98342e-06	ZNF677
ENSG00000198885.8	196.441	0.847586	0.167839	5.04999	4.41825e-07	6.98342e-06	ITPRIPL1
ENSG00000145782.11	2589.72	-0.35627	0.0705616	-5.04907	4.43977e-07	7.01333e-06	ATG12
ENSG00000167419.9	35.0912	1.31439	0.260405	5.04751	4.47615e-07	7.06665e-06	LPO
ENSG00000146090.14	26.9267	1.36489	0.270423	5.04724	4.48248e-07	7.07251e-06	RASGEF1C
ENSG00000170381.11	472.633	1.58822	0.314694	5.04688	4.49087e-07	7.07746e-06	SEMA3E
ENSG00000204055.4	28.3956	1.12984	0.223867	5.04693	4.48961e-07	7.07746e-06	RP11-247A12.2
ENSG00000204628.10	69225.2	-0.472191	0.0936061	-5.04444	4.54846e-07	7.16402e-06	GNB2L1
ENSG00000214456.7	85.8503	0.959926	0.190341	5.0432	4.57822e-07	7.20668e-06	PLIN5
ENSG00000157107.12	2839.71	-0.478653	0.0949181	-5.0428	4.58772e-07	7.21743e-06	FCHO2
ENSG00000257052.1	10.7649	0.801204	0.158902	5.04211	4.60422e-07	7.23915e-06	RP11-881M11.2
ENSG00000117505.11	4758	-0.263284	0.0522195	-5.04186	4.61019e-07	7.24431e-06	DR1
ENSG00000225329.2	441.728	1.43697	0.285157	5.03925	4.67372e-07	7.33986e-06	LHFPL3-AS2
ENSG00000085840.11	866.475	-0.512349	0.101706	-5.03756	4.71495e-07	7.4003e-06	ORC1
ENSG00000236516.1	37.6544	1.71889	0.341297	5.03634	4.74515e-07	7.44337e-06	KLF2P4
ENSG00000124780.12	34.5384	1.00408	0.199384	5.03593	4.75539e-07	7.45508e-06	KCNK17
ENSG00000021488.11	334.011	1.53707	0.305246	5.0355	4.76613e-07	7.46759e-06	SLC7A9
ENSG00000275162.1	18.2991	1.13877	0.226158	5.0353	4.77089e-07	7.4707e-06	LLNLR-260G6.1
ENSG00000160801.12	42.2028	0.863052	0.171459	5.03358	4.81402e-07	7.53386e-06	PTH1R
ENSG00000262482.1	11.3801	0.881869	0.175227	5.03273	4.83549e-07	7.56306e-06	LA16c-321D4.2
ENSG00000270959.1	201.249	0.570039	0.113307	5.0309	4.88179e-07	7.63105e-06	LPP-AS2
ENSG00000115268.8	44893.7	-0.521626	0.103696	-5.03033	4.89642e-07	7.64949e-06	RPS15
ENSG00000176890.14	3018.19	-0.512435	0.10188	-5.02979	4.91007e-07	7.66637e-06	TYMS
ENSG00000267432.4	32.5966	1.09911	0.218552	5.02906	4.9288e-07	7.69115e-06	RP11-559N14.5
ENSG00000256663.1	88.064	-0.615595	0.122454	-5.02716	4.97805e-07	7.76351e-06	RP11-424C20.2
ENSG00000166197.15	9976.72	-0.426184	0.0847883	-5.02645	4.99649e-07	7.78643e-06	NOLC1
ENSG00000204386.9	4022.39	0.954737	0.189946	5.02637	4.99852e-07	7.78643e-06	NEU1
ENSG00000007171.15	2236.07	-1.63632	0.325568	-5.02604	5.00701e-07	7.79064e-06	NOS2
ENSG00000275620.1	32.7976	1.47294	0.293056	5.02615	5.00427e-07	7.79064e-06	FLJ16779
ENSG00000071575.10	3465.44	-0.757732	0.150771	-5.02573	5.01529e-07	7.79902e-06	TRIB2
ENSG00000164342.11	1012.99	-0.830625	0.165295	-5.0251	5.0318e-07	7.82019e-06	TLR3
ENSG00000126602.9	5336.83	-0.490404	0.0976005	-5.02461	5.04452e-07	7.83543e-06	TRAP1
ENSG00000186301.8	236.314	0.952495	0.189636	5.02276	5.09344e-07	7.90686e-06	MST1P2
ENSG00000147509.12	21.6185	1.13587	0.226185	5.02185	5.11765e-07	7.93987e-06	RGS20
ENSG00000058804.11	4482.43	-0.402022	0.0801164	-5.01798	5.22182e-07	8.09682e-06	NDC1
ENSG00000109472.12	1084.25	0.822088	0.163848	5.0174	5.23768e-07	8.11208e-06	CPE
ENSG00000279631.1	64.0501	0.963603	0.192049	5.01749	5.23516e-07	8.11208e-06	RP11-573G6.4
ENSG00000179455.7	91.2043	1.72229	0.343297	5.0169	5.25106e-07	8.12347e-06	MKRN3
ENSG00000246582.2	274.226	-0.574567	0.114525	-5.01696	5.24965e-07	8.12347e-06	RP11-1149O23.3
ENSG00000170584.9	1499.79	-0.372847	0.0743473	-5.01494	5.30489e-07	8.20203e-06	NUDCD2
ENSG00000089486.15	1563.18	0.727278	0.145036	5.01447	5.3181e-07	8.21775e-06	CDIP1
ENSG00000115718.16	415.485	1.22376	0.24414	5.01252	5.37206e-07	8.29638e-06	PROC
ENSG00000164695.4	2174.45	-0.585447	0.116806	-5.01212	5.38344e-07	8.30919e-06	CHMP4C
ENSG00000163581.12	29.4375	1.7944	0.358076	5.01123	5.40845e-07	8.34301e-06	SLC2A2
ENSG00000130303.11	7551.56	-0.858931	0.171407	-5.01105	5.41338e-07	8.34584e-06	BST2
ENSG00000110195.10	917.983	1.74646	0.34856	5.01051	5.42856e-07	8.36445e-06	FOLR1
ENSG00000260528.3	61.6365	0.767295	0.153147	5.0102	5.43739e-07	8.37328e-06	FAM157C
ENSG00000118513.17	2446.8	-0.85118	0.169921	-5.00926	5.46402e-07	8.40948e-06	MYB
ENSG00000008282.6	9730.54	-0.438824	0.0876329	-5.00752	5.51355e-07	8.48085e-06	SYPL1
ENSG00000272556.1	105.94	0.669166	0.13369	5.00535	5.57603e-07	8.57207e-06	RP11-638I8.1
ENSG00000124570.16	10413.6	-0.544201	0.108729	-5.00511	5.58311e-07	8.57806e-06	SERPINB6
ENSG00000204837.3	14.7161	1.31255	0.262268	5.00462	5.59716e-07	8.59475e-06	RP11-204M4.2
ENSG00000050405.12	12433.6	-0.601904	0.120276	-5.00436	5.60473e-07	8.60147e-06	LIMA1
ENSG00000185630.17	3628.47	0.671221	0.134149	5.00356	5.6281e-07	8.63242e-06	PBX1
ENSG00000162607.11	3674.81	-0.35913	0.0718327	-4.99954	5.74672e-07	8.80584e-06	USP1
ENSG00000167699.12	3538.57	-0.358001	0.0716072	-4.99951	5.7477e-07	8.80584e-06	GLOD4
ENSG00000185869.12	133.128	0.861647	0.172358	4.99917	5.7577e-07	8.81616e-06	ZNF829
ENSG00000185306.11	106.032	1.61633	0.32336	4.99853	5.7769e-07	8.84053e-06	C12orf56
ENSG00000184106.7	16.3671	1.3578	0.271668	4.99799	5.79301e-07	8.86015e-06	TREML3P
ENSG00000088280.17	936.156	0.715145	0.143103	4.99741	5.81055e-07	8.88193e-06	ASAP3
ENSG00000214725.6	33.069	1.30421	0.260986	4.99726	5.81503e-07	8.88374e-06	CDIPT-AS1
ENSG00000109943.7	57.7491	-1.0159	0.20347	-4.99286	5.94912e-07	9.07437e-06	CRTAM
ENSG00000132321.15	66.5601	0.945449	0.189361	4.99284	5.94991e-07	9.07437e-06	IQCA1
ENSG00000141540.9	477.298	0.863086	0.17286	4.99296	5.94599e-07	9.07437e-06	TTYH2
ENSG00000231443.2	52.3198	0.746497	0.149521	4.99257	5.95802e-07	9.08161e-06	AC024937.6
ENSG00000134259.3	23.502	1.03033	0.206431	4.99118	6.00119e-07	9.14223e-06	NGF
ENSG00000204277.1	13.8038	1.1143	0.223351	4.98901	6.06892e-07	9.24018e-06	RP11-219G17.4
ENSG00000109944.9	171.049	0.919024	0.184254	4.98782	6.10637e-07	9.29196e-06	C11orf63
ENSG00000042832.10	83.2105	1.13193	0.226965	4.98722	6.12549e-07	9.31579e-06	TG
ENSG00000095380.10	4320.32	-0.504576	0.101208	-4.98554	6.17896e-07	9.39181e-06	NANS
ENSG00000197016.10	222.882	0.995814	0.199764	4.98495	6.19769e-07	9.41496e-06	ZNF470
ENSG00000151292.16	2097.53	-0.342097	0.0686305	-4.98462	6.20824e-07	9.42038e-06	CSNK1G3
ENSG00000259683.1	14.0104	1.15563	0.231838	4.98463	6.20817e-07	9.42038e-06	RP11-182J1.14
ENSG00000218416.4	31.7257	1.47006	0.294926	4.98451	6.21198e-07	9.42075e-06	PP14571
ENSG00000145365.10	661.124	-0.420717	0.0844252	-4.98331	6.25048e-07	9.46658e-06	TIFA
ENSG00000161513.10	1244.4	-0.612949	0.123002	-4.98324	6.25274e-07	9.46658e-06	FDXR
ENSG00000232472.1	477.76	-0.511469	0.102637	-4.98329	6.25112e-07	9.46658e-06	EEF1B2P3
ENSG00000100297.14	6036.03	-0.449669	0.0902513	-4.98241	6.27988e-07	9.50233e-06	MCM5
ENSG00000197816.12	38.482	1.00965	0.202666	4.98185	6.29787e-07	9.5242e-06	CCDC180
ENSG00000165443.10	237.754	1.68008	0.337256	4.98161	6.30558e-07	9.53052e-06	PHYHIPL
ENSG00000068028.16	1612.47	-0.379378	0.076179	-4.98009	6.3556e-07	9.60074e-06	RASSF1
ENSG00000147536.10	684.985	-0.557538	0.111967	-4.97948	6.37567e-07	9.62565e-06	GINS4
ENSG00000139117.12	459.069	0.769374	0.154566	4.97763	6.43669e-07	9.71234e-06	CPNE8
ENSG00000132341.10	18064.5	-0.353477	0.0710376	-4.97592	6.49398e-07	9.79329e-06	RAN
ENSG00000275437.1	152.11	0.820723	0.164969	4.97503	6.52384e-07	9.83283e-06	RP5-908M14.10
ENSG00000224769.1	490.974	1.26134	0.253548	4.97476	6.53301e-07	9.84114e-06	AC069213.1
ENSG00000121211.6	345.222	-0.541743	0.108911	-4.97418	6.55229e-07	9.86467e-06	MND1
ENSG00000269397.1	36.64	1.3503	0.271471	4.97399	6.55874e-07	9.86887e-06	CTB-92J24.2
ENSG00000234883.3	94.0784	-0.738947	0.148566	-4.97388	6.56261e-07	9.86919e-06	MIR155HG
ENSG00000109332.18	13063.5	-0.303354	0.0609929	-4.97359	6.57236e-07	9.87833e-06	UBE2D3
ENSG00000228672.3	359.719	0.558191	0.112246	4.97294	6.59467e-07	9.90634e-06	PROB1
ENSG00000258914.1	13.3528	0.743944	0.149687	4.97	6.69534e-07	1.0052e-05	CTD-2134A5.3
ENSG00000128596.15	222.781	0.975862	0.196439	4.96775	6.77336e-07	1.01634e-05	CCDC136
ENSG00000164197.10	146.111	0.702246	0.141376	4.96721	6.79246e-07	1.01864e-05	RNF180
ENSG00000197358.9	12.6469	1.10292	0.222085	4.96621	6.82735e-07	1.02331e-05	BNIP3P1
ENSG00000137203.9	2102.95	-0.935531	0.188506	-4.96287	6.94608e-07	1.04052e-05	TFAP2A
ENSG00000272913.1	493.819	0.881119	0.177565	4.96224	6.96839e-07	1.04328e-05	RP11-440D17.3
ENSG00000167543.14	2767.14	0.459137	0.0925423	4.96138	6.99954e-07	1.04737e-05	TP53I13
ENSG00000229107.2	11.3876	1.01818	0.20523	4.96117	7.00701e-07	1.0479e-05	ABHD17AP4
ENSG00000188573.7	27.8887	1.25148	0.252311	4.96008	7.04625e-07	1.05319e-05	FBLL1
ENSG00000140740.9	11317.6	-0.390165	0.0786647	-4.95984	7.05498e-07	1.05391e-05	UQCRC2
ENSG00000108244.15	2300.98	1.77755	0.35846	4.95887	7.09048e-07	1.05862e-05	KRT23
ENSG00000145506.12	1029.14	1.35635	0.273652	4.95649	7.17771e-07	1.07105e-05	NKD2
ENSG00000078814.14	274.692	0.811712	0.163781	4.95607	7.19327e-07	1.07219e-05	MYH7B
ENSG00000233077.1	15.9704	0.970275	0.195772	4.95614	7.19076e-07	1.07219e-05	LINC01271
ENSG00000224418.1	35.571	0.723384	0.146023	4.95392	7.27329e-07	1.08352e-05	STK24-AS1
ENSG00000273759.1	40.7903	0.68607	0.138496	4.95371	7.28132e-07	1.08411e-05	RP4-563E14.1
ENSG00000248538.5	195.626	1.56734	0.316418	4.95339	7.2933e-07	1.0853e-05	RP11-10A14.5
ENSG00000254528.6	26.5194	1.25535	0.253476	4.95255	7.32469e-07	1.08937e-05	RP11-728F11.4
ENSG00000247400.3	322.437	0.719702	0.145366	4.95096	7.38485e-07	1.09771e-05	DNAJC3-AS1
ENSG00000182366.8	10.6305	1.09498	0.221213	4.94988	7.42608e-07	1.10323e-05	FAM87A
ENSG00000240498.5	96.6798	1.23086	0.248688	4.94942	7.4435e-07	1.10521e-05	CDKN2B-AS1
ENSG00000242615.1	45.671	1.01551	0.205198	4.94892	7.46266e-07	1.10744e-05	CTC-359D24.3
ENSG00000114638.6	614.345	2.04604	0.413538	4.94765	7.51154e-07	1.11408e-05	UPK1B
ENSG00000265683.1	19.7	0.798355	0.161397	4.94653	7.55479e-07	1.11988e-05	RP11-173M1.5
ENSG00000103742.10	374.87	0.678546	0.137198	4.94573	7.58609e-07	1.1239e-05	IGDCC4
ENSG00000053747.14	11356.9	-1.01043	0.204312	-4.94553	7.59358e-07	1.12439e-05	LAMA3
ENSG00000260766.1	412.695	0.464706	0.0939848	4.94449	7.63444e-07	1.12982e-05	RP11-226L15.5
ENSG00000115194.9	59.9903	1.51355	0.306119	4.94431	7.64132e-07	1.13022e-05	SLC30A3
ENSG00000188883.4	110.314	1.697	0.343243	4.94402	7.65259e-07	1.13127e-05	KLRG2
ENSG00000138182.13	2697.11	-0.436673	0.0883445	-4.94284	7.6992e-07	1.13753e-05	KIF20B
ENSG00000127903.13	39.6436	0.912727	0.184756	4.94018	7.80494e-07	1.15252e-05	ZNF835
ENSG00000170899.9	1070.25	0.793669	0.160661	4.94003	7.81094e-07	1.15278e-05	GSTA4
ENSG00000149289.9	933.502	0.804214	0.162821	4.93924	7.84263e-07	1.15682e-05	ZC3H12C
ENSG00000100578.13	1223.18	-0.372858	0.0754971	-4.93871	7.86407e-07	1.15935e-05	KIAA0586
ENSG00000196659.9	576.909	0.461935	0.0935628	4.93716	7.92664e-07	1.16793e-05	TTC30B
ENSG00000125780.11	201.488	1.64352	0.332992	4.93561	7.98992e-07	1.17661e-05	TGM3
ENSG00000188846.12	33718.8	-0.475014	0.0962541	-4.935	8.01487e-07	1.17964e-05	RPL14
ENSG00000198908.10	305.418	0.517227	0.104871	4.93205	8.13731e-07	1.19701e-05	BHLHB9
ENSG00000189056.12	86.1755	1.12537	0.228216	4.93118	8.1734e-07	1.20166e-05	RELN
ENSG00000250510.6	78.3401	0.621521	0.126082	4.92949	8.24464e-07	1.21148e-05	GPR162
ENSG00000138356.12	223.248	1.127	0.228664	4.92863	8.28072e-07	1.21611e-05	AOX1
ENSG00000267414.1	32.3459	0.787025	0.159692	4.92839	8.2909e-07	1.21695e-05	RP11-456K23.1
ENSG00000182836.8	58.4514	1.30952	0.265716	4.92826	8.29649e-07	1.2171e-05	PLCXD3
ENSG00000196189.11	1355.06	0.649105	0.131724	4.92777	8.3173e-07	1.21949e-05	SEMA4A
ENSG00000133226.15	10034.1	-0.346721	0.0703729	-4.92692	8.35367e-07	1.22416e-05	SRRM1
ENSG00000262558.1	42.4003	0.897912	0.182305	4.92532	8.42208e-07	1.23351e-05	RP11-1260E13.3
ENSG00000145912.7	2909.57	-0.432626	0.0878642	-4.9238	8.48806e-07	1.2425e-05	NHP2
ENSG00000170166.5	13.3196	1.15403	0.234459	4.92209	8.56243e-07	1.25241e-05	HOXD4
ENSG00000233030.2	17.3186	1.02631	0.208514	4.92203	8.56504e-07	1.25241e-05	RP11-196G18.3
ENSG00000112081.15	14602.3	-0.250875	0.050972	-4.92181	8.57459e-07	1.25313e-05	SRSF3
ENSG00000132763.13	1005.38	-0.396585	0.0806105	-4.91977	8.66453e-07	1.26558e-05	MMACHC
ENSG00000162244.9	48998.9	-0.505198	0.102726	-4.9179	8.74755e-07	1.27639e-05	RPL29
ENSG00000165028.10	52.2852	0.663785	0.134973	4.9179	8.74798e-07	1.27639e-05	NIPSNAP3B
ENSG00000134057.13	4062.4	-0.504658	0.10263	-4.91725	8.77691e-07	1.27992e-05	CCNB1
ENSG00000204267.12	3028.74	-0.563435	0.114592	-4.91688	8.79355e-07	1.28165e-05	TAP2
ENSG00000136938.8	12003.3	-0.350801	0.0713651	-4.91558	8.85178e-07	1.28944e-05	ANP32B
ENSG00000174827.12	243.315	1.16129	0.236258	4.91536	8.86177e-07	1.2902e-05	PDZK1
ENSG00000176293.18	72.0258	0.697896	0.14201	4.91443	8.9041e-07	1.29566e-05	ZNF135
ENSG00000128050.7	10525.7	-0.438178	0.0891644	-4.91427	8.91153e-07	1.29578e-05	PAICS
ENSG00000255562.2	11.5956	0.804903	0.163791	4.9142	8.91452e-07	1.29578e-05	UNC93B6
ENSG00000141027.19	16237	-0.422415	0.0859623	-4.91395	8.92595e-07	1.29674e-05	NCOR1
ENSG00000123975.4	3912.77	-0.509686	0.103725	-4.91384	8.93109e-07	1.29679e-05	CKS2
ENSG00000204397.6	633.128	-0.694365	0.141332	-4.91302	8.96848e-07	1.30152e-05	CARD16
ENSG00000100376.10	1496.63	0.494012	0.100563	4.91248	8.9933e-07	1.30301e-05	FAM118A
ENSG00000131620.16	9326.13	-0.988137	0.201146	-4.91255	8.99001e-07	1.30301e-05	ANO1
ENSG00000266729.4	26.6553	1.69508	0.34505	4.91254	8.99018e-07	1.30301e-05	DSG1-AS1
ENSG00000224003.1	19.9332	0.732234	0.149087	4.91146	9.0399e-07	1.30906e-05	YES1P1
ENSG00000100154.13	1327.46	0.56756	0.115563	4.91128	9.0485e-07	1.3096e-05	TTC28
ENSG00000174842.15	498.246	-0.405144	0.0825028	-4.91067	9.07679e-07	1.31236e-05	GLMN
ENSG00000183690.12	109.281	1.01273	0.206231	4.91065	9.07728e-07	1.31236e-05	EFHC2
ENSG00000184661.12	1255.04	-0.582248	0.118587	-4.9099	9.11206e-07	1.31668e-05	CDCA2
ENSG00000105401.5	9860.54	-0.342506	0.0697627	-4.90959	9.12683e-07	1.31811e-05	CDC37
ENSG00000116833.12	1154.58	0.943022	0.192102	4.90895	9.15632e-07	1.32166e-05	NR5A2
ENSG00000217275.2	31.7704	0.912557	0.185908	4.90865	9.17061e-07	1.32301e-05	RP1-34B20.4
ENSG00000110237.3	3122.85	0.543724	0.110776	4.9083	9.18674e-07	1.32463e-05	ARHGEF17
ENSG00000188641.11	1523.49	-0.862821	0.175804	-4.90785	9.20784e-07	1.32696e-05	DPYD
ENSG00000251637.5	107.14	0.984783	0.200678	4.90729	9.23457e-07	1.3301e-05	RP11-119D9.1
ENSG00000133687.14	906.638	0.796637	0.162359	4.90665	9.26444e-07	1.33369e-05	TMTC1
ENSG00000225868.5	15.5073	1.45953	0.297509	4.90584	9.30277e-07	1.3385e-05	AC016582.2
ENSG00000205710.3	165.286	0.804193	0.16397	4.90451	9.36604e-07	1.34688e-05	C17orf107
ENSG00000065978.16	38019.7	-0.33182	0.0676989	-4.90141	9.51505e-07	1.36685e-05	YBX1
ENSG00000127884.4	8567.18	-0.406269	0.0828874	-4.90146	9.51281e-07	1.36685e-05	ECHS1
ENSG00000152137.5	940.301	0.98745	0.201474	4.90112	9.5293e-07	1.36817e-05	HSPB8
ENSG00000125650.4	207.836	-0.429183	0.0875715	-4.90094	9.53796e-07	1.36868e-05	PSPN
ENSG00000128594.6	140.834	0.741223	0.151244	4.90083	9.54334e-07	1.36873e-05	LRRC4
ENSG00000023892.10	1302.82	-0.541738	0.110543	-4.9007	9.54958e-07	1.36889e-05	DEF6
ENSG00000196632.9	52.8269	0.875764	0.178778	4.89861	9.65167e-07	1.38279e-05	WNK3
ENSG00000137944.15	1534.54	-0.426751	0.0871279	-4.89799	9.68236e-07	1.38645e-05	CCBL2
ENSG00000075188.7	1503.49	-0.384451	0.078505	-4.89716	9.72325e-07	1.39157e-05	NUP37
ENSG00000267317.2	268.145	-0.585992	0.119688	-4.89601	9.7804e-07	1.399e-05	CTB-25B13.12
ENSG00000196504.14	9609.04	-0.261692	0.0534557	-4.89548	9.80647e-07	1.40199e-05	PRPF40A
ENSG00000183621.14	757.63	-0.398091	0.0813223	-4.89522	9.81936e-07	1.40308e-05	ZNF438
ENSG00000152076.17	75.411	0.989522	0.202149	4.89501	9.82987e-07	1.40384e-05	CCDC74B
ENSG00000261701.5	9.62874	1.14653	0.234289	4.89367	9.89705e-07	1.41269e-05	HPR
ENSG00000259692.4	38.0729	1.8804	0.384303	4.89303	9.92974e-07	1.4166e-05	RP11-499F3.2
ENSG00000164175.13	22.8561	1.39311	0.284722	4.89287	9.93767e-07	1.41698e-05	SLC45A2
ENSG00000103710.9	576.907	0.647365	0.132315	4.89261	9.95097e-07	1.41813e-05	RASL12
ENSG00000005022.5	23880.7	-0.420555	0.0859721	-4.89177	9.99348e-07	1.42344e-05	SLC25A5
ENSG00000088881.19	744.221	0.860941	0.17604	4.89061	1.00525e-06	1.43108e-05	EBF4
ENSG00000138780.13	1094.6	-0.435471	0.0890629	-4.88948	1.01103e-06	1.43856e-05	GSTCD
ENSG00000132535.17	495.976	0.584574	0.119579	4.88862	1.01545e-06	1.44408e-05	DLG4
ENSG00000151353.13	1371.9	-0.34847	0.0712981	-4.8875	1.02126e-06	1.45158e-05	TMEM18
ENSG00000123416.14	27990	-0.484732	0.0991846	-4.88717	1.02298e-06	1.45249e-05	TUBA1B
ENSG00000173852.12	4022.78	-0.509448	0.104241	-4.88722	1.0227e-06	1.45249e-05	DPY19L1
ENSG00000230629.2	715.25	-0.68451	0.140075	-4.88673	1.02523e-06	1.45493e-05	RPS23P8
ENSG00000232907.6	58.5779	0.688932	0.141006	4.88583	1.02996e-06	1.46086e-05	DLGAP4-AS1
ENSG00000138311.14	65.9144	1.0418	0.213303	4.88411	1.03895e-06	1.47284e-05	ZNF365
ENSG00000273192.1	52.002	0.435764	0.0893014	4.8797	1.06249e-06	1.50542e-05	CITF22-1A6.3
ENSG00000168310.9	3229.33	-0.335476	0.0687599	-4.87895	1.06652e-06	1.51034e-05	IRF2
ENSG00000166704.10	449.635	0.982331	0.201346	4.87883	1.06717e-06	1.51045e-05	ZNF606
ENSG00000127955.14	945.495	0.731153	0.149876	4.8784	1.0695e-06	1.51296e-05	GNAI1
ENSG00000100842.11	298.665	0.812681	0.1666	4.87804	1.07145e-06	1.51493e-05	EFS
ENSG00000163873.8	35.1057	1.18084	0.242078	4.87792	1.07211e-06	1.51507e-05	GRIK3
ENSG00000235576.1	69.9682	-0.917706	0.188181	-4.87672	1.07862e-06	1.52347e-05	AC092580.4
ENSG00000271550.1	38.2679	0.744575	0.152689	4.87641	1.08036e-06	1.52513e-05	BNIP3P11
ENSG00000224080.1	29.8914	-0.603302	0.123729	-4.87599	1.08267e-06	1.52758e-05	UBE2FP1
ENSG00000006283.16	27.2156	0.941815	0.19319	4.87507	1.08771e-06	1.53389e-05	CACNA1G
ENSG00000236859.5	208.393	0.421132	0.086412	4.87354	1.09616e-06	1.54501e-05	NIFK-AS1
ENSG00000115361.6	28.6288	1.33808	0.274568	4.8734	1.09692e-06	1.54526e-05	ACADL
ENSG00000110244.6	405.154	2.42903	0.49854	4.87229	1.10312e-06	1.55319e-05	APOA4
ENSG00000077312.7	5464.22	-0.312316	0.0641219	-4.87066	1.11227e-06	1.56525e-05	SNRPA
ENSG00000273576.1	142.773	0.762512	0.156583	4.86968	1.11777e-06	1.57218e-05	RP11-390P24.1
ENSG00000080608.9	2059.02	-0.512626	0.105277	-4.8693	1.11995e-06	1.57441e-05	KIAA0020
ENSG00000141431.8	56.9334	1.03125	0.211807	4.86882	1.12266e-06	1.5774e-05	ASXL3
ENSG00000212916.4	274.199	0.875869	0.179918	4.86817	1.12637e-06	1.58179e-05	MAP10
ENSG00000182247.8	759.879	0.639142	0.131323	4.86693	1.13346e-06	1.59092e-05	UBE2E2
ENSG00000006695.9	1357.05	-0.36831	0.0756988	-4.86546	1.14188e-06	1.60191e-05	COX10
ENSG00000255277.3	76.288	1.04332	0.214453	4.86502	1.14446e-06	1.60469e-05	ABCC6P2
ENSG00000159871.13	367.699	-0.763413	0.156935	-4.86452	1.14733e-06	1.60787e-05	LYPD5
ENSG00000232725.1	30.6216	0.781426	0.160641	4.86442	1.14795e-06	1.6079e-05	U52111.14
ENSG00000244476.2	21.722	1.00208	0.206023	4.86391	1.15091e-06	1.61121e-05	ERVFRD-1
ENSG00000204044.6	25.5023	0.902233	0.185519	4.86329	1.15452e-06	1.61544e-05	RP11-465L10.10
ENSG00000070087.12	3870.37	0.993395	0.204297	4.86251	1.15908e-06	1.62097e-05	PFN2
ENSG00000114978.16	13288.8	-0.233874	0.0481158	-4.86066	1.16997e-06	1.63535e-05	MOB1A
ENSG00000154864.10	460.123	0.730997	0.150427	4.85948	1.17695e-06	1.64426e-05	PIEZO2
ENSG00000161912.16	229.697	0.7457	0.153588	4.8552	1.20268e-06	1.67933e-05	ADCY10P1
ENSG00000198610.9	180.986	1.32098	0.272119	4.85442	1.20737e-06	1.685e-05	AKR1C4
ENSG00000215533.7	10.5169	1.16896	0.240834	4.85378	1.21132e-06	1.68963e-05	LINC00189
ENSG00000087299.10	1070.15	-0.395346	0.0814717	-4.85255	1.21885e-06	1.69927e-05	L2HGDH
ENSG00000119729.9	1990.2	0.33364	0.0687572	4.85243	1.21957e-06	1.6994e-05	RHOQ
ENSG00000153822.12	113.757	1.61827	0.333634	4.85043	1.23192e-06	1.71571e-05	KCNJ16
ENSG00000227733.7	23.436	1.17027	0.241323	4.84941	1.2383e-06	1.72371e-05	RP4-565E6.1
ENSG00000159593.13	3060.18	-0.358396	0.0739087	-4.84917	1.23978e-06	1.72487e-05	NAE1
ENSG00000264186.1	8.21985	1.04392	0.215356	4.84743	1.25072e-06	1.7392e-05	SNRPCP4
ENSG00000143412.8	897.027	0.812804	0.167712	4.84643	1.25705e-06	1.7471e-05	ANXA9
ENSG00000105852.9	392.259	1.48908	0.30727	4.84616	1.25874e-06	1.74854e-05	PON3
ENSG00000019485.11	1031.12	0.571178	0.117877	4.84555	1.26259e-06	1.75298e-05	PRDM11
ENSG00000142937.10	60442.5	-0.425045	0.0877213	-4.8454	1.26356e-06	1.75343e-05	RPS8
ENSG00000147459.16	5406.82	-0.550696	0.113665	-4.84489	1.26681e-06	1.75704e-05	DOCK5
ENSG00000169860.6	272.931	0.909801	0.187793	4.84469	1.26808e-06	1.75789e-05	P2RY1
ENSG00000256742.1	11.7824	0.82231	0.169751	4.84421	1.27119e-06	1.76129e-05	RP13-941N14.1
ENSG00000225131.2	137.382	-0.624364	0.128931	-4.84264	1.28128e-06	1.77437e-05	PSME2P2
ENSG00000111181.11	215.349	1.08424	0.223964	4.84115	1.29088e-06	1.78675e-05	SLC6A12
ENSG00000137970.7	1588.45	-0.650403	0.134361	-4.84071	1.29379e-06	1.78985e-05	RPL7P9
ENSG00000263843.1	118.417	0.627992	0.129749	4.84005	1.29806e-06	1.79484e-05	RP11-649A18.12
ENSG00000125872.7	154.45	1.28521	0.265566	4.83952	1.30156e-06	1.79875e-05	LRRN4
ENSG00000203414.2	27.1955	1.27944	0.264413	4.83881	1.30617e-06	1.8042e-05	BTBD7P1
ENSG00000268895.4	40.2833	0.713606	0.147585	4.83521	1.33004e-06	1.83624e-05	A1BG-AS1
ENSG00000102145.12	8.56842	0.969486	0.200519	4.83488	1.33228e-06	1.83653e-05	GATA1
ENSG00000129682.12	260.912	1.17192	0.24238	4.83507	1.33102e-06	1.83653e-05	FGF13
ENSG00000175793.11	11209.1	-0.80476	0.166449	-4.83487	1.3323e-06	1.83653e-05	SFN
ENSG00000258938.1	40.6885	0.696416	0.144055	4.83438	1.33564e-06	1.8402e-05	RP11-317N8.5
ENSG00000177459.9	273.135	1.24952	0.25856	4.8326	1.34758e-06	1.8557e-05	ERICH5
ENSG00000185274.10	130.582	0.906794	0.18766	4.83212	1.35086e-06	1.85926e-05	WBSCR17
ENSG00000182944.16	15785.7	-0.214881	0.0444755	-4.83144	1.35549e-06	1.86468e-05	EWSR1
ENSG00000230454.1	54.3177	0.660088	0.136643	4.83076	1.36016e-06	1.86966e-05	U73166.2
ENSG00000236830.5	339.005	0.679401	0.140642	4.83071	1.3605e-06	1.86966e-05	CBR3-AS1
ENSG00000197937.11	497.556	0.886899	0.183618	4.83014	1.36436e-06	1.87372e-05	ZNF347
ENSG00000232445.1	197.675	-0.936369	0.193862	-4.83007	1.36484e-06	1.87372e-05	RP11-132A1.4
ENSG00000048991.15	3255.52	-0.317316	0.0657129	-4.82882	1.37346e-06	1.88459e-05	R3HDM1
ENSG00000100353.16	13250.2	-0.337113	0.0698206	-4.82827	1.37723e-06	1.8888e-05	EIF3D
ENSG00000269696.1	16.0886	1.05034	0.217599	4.82694	1.38645e-06	1.90047e-05	AC007228.11
ENSG00000111640.13	183195	-0.479726	0.0993884	-4.82678	1.38755e-06	1.90102e-05	GAPDH
ENSG00000066382.15	68.8432	0.835338	0.173098	4.82582	1.3943e-06	1.90887e-05	MPPED2
ENSG00000169288.16	1273.22	-0.43469	0.090077	-4.82576	1.39469e-06	1.90887e-05	MRPL1
ENSG00000050130.16	2325.93	-0.28715	0.0595082	-4.82539	1.39728e-06	1.91143e-05	JKAMP
ENSG00000124222.20	3968.64	0.510049	0.105723	4.82439	1.40431e-06	1.92008e-05	STX16
ENSG00000131981.14	31967.8	-0.650258	0.134793	-4.82412	1.40625e-06	1.92176e-05	LGALS3
ENSG00000197603.12	1165.29	0.804474	0.166811	4.82266	1.41659e-06	1.9349e-05	C5orf42
ENSG00000215493.3	52.6716	0.638008	0.132314	4.82191	1.42189e-06	1.94116e-05	XXbac-B562F10.11
ENSG00000267060.4	106.01	0.751375	0.155854	4.82102	1.42827e-06	1.94888e-05	PTGES3L
ENSG00000230832.3	11.7448	0.739993	0.153549	4.81927	1.44086e-06	1.96506e-05	RP11-325P15.2
ENSG00000243335.7	647.708	0.479131	0.0994469	4.81796	1.45036e-06	1.97702e-05	KCTD7
ENSG00000281106.1	17.8988	1.09603	0.227605	4.81548	1.46843e-06	2.00065e-05	LINC00282
ENSG00000161180.9	23.6666	0.765374	0.158955	4.81505	1.47165e-06	2.00401e-05	CCDC116
ENSG00000092295.10	172.789	1.21043	0.251439	4.814	1.47942e-06	2.01358e-05	TGM1
ENSG00000277089.3	13.4192	-0.992704	0.206228	-4.81363	1.48216e-06	2.01629e-05	AC069363.1
ENSG00000237441.8	3616.08	0.465358	0.0966839	4.81319	1.48538e-06	2.01965e-05	RGL2
ENSG00000275025.1	17.6084	0.978988	0.203414	4.81279	1.48836e-06	2.02268e-05	RP5-875H18.10
ENSG00000123737.11	1418.11	-0.355455	0.0738829	-4.81106	1.50133e-06	2.03928e-05	EXOSC9
ENSG00000104998.3	1237.35	-0.66716	0.138697	-4.8102	1.50779e-06	2.04702e-05	IL27RA
ENSG00000136425.11	826.018	1.01083	0.210151	4.81001	1.5092e-06	2.04791e-05	CIB2
ENSG00000064300.7	220.559	1.18177	0.245708	4.80964	1.51201e-06	2.05069e-05	NGFR
ENSG00000183773.14	141.029	0.858857	0.178587	4.80919	1.51543e-06	2.05429e-05	AIFM3
ENSG00000131153.7	1257.01	-0.576346	0.119853	-4.80879	1.5185e-06	2.05742e-05	GINS2
ENSG00000153208.15	855.102	0.614095	0.127721	4.8081	1.52373e-06	2.06347e-05	MERTK
ENSG00000248459.1	8.53917	1.0684	0.222218	4.80788	1.52537e-06	2.06465e-05	RP11-93K22.1
ENSG00000135069.12	3377.29	-0.766559	0.159445	-4.80767	1.52703e-06	2.06585e-05	PSAT1
ENSG00000137098.12	37.226	0.593459	0.123447	4.80738	1.52921e-06	2.06714e-05	SPAG8
ENSG00000182648.10	557.796	0.873195	0.181638	4.80734	1.52951e-06	2.06714e-05	LINC01006
ENSG00000143340.6	46.3904	1.17341	0.244104	4.80701	1.53202e-06	2.0695e-05	FAM163A
ENSG00000127946.15	3284.37	0.539815	0.1123	4.80688	1.53304e-06	2.06984e-05	HIP1
ENSG00000158516.10	83.7354	1.66156	0.345826	4.80462	1.55046e-06	2.09231e-05	CPA2
ENSG00000198715.10	3406.15	0.464029	0.0966323	4.80201	1.57084e-06	2.11875e-05	GLMP
ENSG00000131844.14	8007.5	-0.408202	0.0850182	-4.80135	1.57603e-06	2.12468e-05	MCCC2
[truncated: 24,950 more rows]
