# Supplementary material for: Comprehensive Genomic and Epigenomic Analyses on Transcriptomic Regulation in Stomach Adenocarcinoma
Source: Front Genet. 2022 Feb 11;12:778095. doi: 10.3389/fgene.2021.778095 (PMC8873582; doi:10.3389/fgene.2021.778095)
Supplement: Supplementary file 12 [file Table4.XLSX]

## Sheet: S4_Table
Chr	gCount	FisherP	Padj
chr10	18	1.68049e-05	0.000369708
chr21	2	0.00064742	0.0135958
chr17	29	0.0007958	0.015916
chr18	5	0.00184489	0.035053
chr7	21	0.0109429	0.196972
chr3	13	0.0112092	0.196972
chr16	10	0.0149408	0.239052
chr5	12	0.0423734	0.635601
chr20	9	0.0440086	0.635601
chr6	7	0.141319	1
chr2	20	0.177039	1
chr15	12	0.225119	1
chr19	25	0.305168	1
chr12	19	0.336765	1
chr1	45	0.39746	1
chr11	32	0.428995	1
chr9	25	0.583341	1
chr14	3	0.634368	1
chr8	18	0.702165	1
chr13	11	0.751674	1
chr4	18	0.814851	1
chr22	14	1	1
