# Supplementary material for: Comprehensive Genomic and Epigenomic Analyses on Transcriptomic Regulation in Stomach Adenocarcinoma
Source: Front Genet. 2022 Feb 11;12:778095. doi: 10.3389/fgene.2021.778095 (PMC8873582; doi:10.3389/fgene.2021.778095)
Supplement: Supplementary file 13 [file Table1.XLSX]

## Sheet: S1_Table
A0_Samples	A1_OS	A2_Event	Stage_T	Stage_N	Stage_M	Stage	Grade	Age	Gender	NewEvent	NewEventDays
TCGA-CD-8529-01	374	Alive	T4	N0	M1	Stage IV	G2	65	MALE	NO	NA
TCGA-CG-5723-01	2496	Alive	T2	N1	M0	Stage II	G3	83	MALE	NA	NA
TCGA-IN-A6RN-01	594	Alive	T1b	N2	M0	Stage IIA	G2	72	FEMALE	NO	NA
TCGA-BR-8690-01	325	Alive	T3	N3a	M0	Stage IIIB	G2	54	FEMALE	NA	NA
TCGA-BR-8680-01	972	Alive	T4b	N2	M1	Stage IV	G2	45	MALE	NO	NA
TCGA-BR-8297-01	225	Alive	T4b	N3a	M0	Stage IIIC	GX	58	MALE	NA	NA
TCGA-BR-8677-01	813	Alive	T3	N3a	M0	Stage IIIB	G3	74	FEMALE	NA	NA
TCGA-3M-AB46-01	1765	Alive	T2b	N0	MX	Stage IB	G2	70	MALE	NO	NA
TCGA-CG-5732-01	2100	Dead	T2	N3	M0	Stage IV	G2	66	MALE	NA	NA
TCGA-FP-7735-01	106	Dead	T2	N0	MX	Stage IB	G2	77	MALE	NA	NA
TCGA-D7-A4YU-01	500	Alive	T3	N3a	M0	Stage IIIB	G3	73	MALE	NO	NA
TCGA-D7-A4Z0-01	449	Alive	T2	N2	M0	Stage IIB	G3	60	FEMALE	NO	NA
TCGA-VQ-AA6K-01	378	Dead	T4a	N3a	M0	Stage IIIC	G3	59	MALE	YES	332
TCGA-HU-8238-01	46	Alive	T3		M0		G2	56	MALE	NO	NA
TCGA-KB-A93J-01	1124	Alive	T2b	N1	M0	Stage II	G3	78	MALE	NA	NA
TCGA-D7-8578-01	643	Alive	T2	N0	M0	Stage IB	G2	72	MALE	NO	NA
TCGA-HU-8608-01	641	Alive	T4a	N2	M0	Stage IIIB	G3	70	MALE	YES	277
TCGA-CD-8530-01	377	Alive	T3	N0	M0	Stage II	G3	51	MALE	NO	NA
TCGA-BR-8678-01	754	Alive	T2	N0	M0	Stage IB	G2	76	MALE	NA	NA
TCGA-HF-A5NB-01	928	Alive	T4a	N3a	M0	Stage IIIC	G3	75	FEMALE	NO	NA
TCGA-R5-A7ZF-01	259	Dead	T4a	N1	M1	Stage IV	G2	65	FEMALE	NO	NA
TCGA-F1-6875-01	2197	Dead	T2	N0	M0	Stage IA	G2	79	MALE	NA	NA
TCGA-BR-7716-01	1210	Alive	T3	N1	M0	Stage IIB	G2	62	FEMALE	NA	NA
TCGA-VQ-A8PH-01	389	Dead	T3	N3	M0	Stage IIIB	G2	62	MALE	YES	377
TCGA-IN-A7NT-01	323	Alive	T3	N1	M0	Stage IIB	G3	73	FEMALE	NO	NA
TCGA-CD-8532-01	354	Dead	T3	N0	M0	Stage II	G2	52	MALE	NO	NA
TCGA-HJ-7597-01	805	Dead	T2b	N0	MX	Stage IB	G3	71	FEMALE	YES	231
TCGA-FP-7829-01	594	Alive	T3	N1	M0	Stage IIB	G2	69	MALE	NA	NA
TCGA-CD-8535-01	390	Alive	T3	N1	M0	Stage IIIA	G3	59	MALE	NO	NA
TCGA-D7-8573-01	593	Alive	T3	N0	M0	Stage IIA	G3	57	MALE	NO	NA
TCGA-VQ-A8PB-01	1043	Dead	T3	N0	M0	Stage II	G2	65	FEMALE	NO	NA
TCGA-FP-8210-01	153	Dead	T3	N1	M0	Stage IIIA	G3	48	MALE	NO	NA
TCGA-VQ-A925-01	138	Dead	T3	N2	M0	Stage IIIA	G2	66	MALE	NO	NA
TCGA-IN-8462-01	572	Alive	T2	N1	M0	Stage IIB	G2	80	MALE	YES	270
TCGA-D7-A4YX-01	1108	Alive	T3	N1	M0	Stage IIB	G3	63	MALE	NO	NA
TCGA-CG-4441-01	426	Dead	T2	N2	M0	Stage IIIA	G2	83	MALE	NA	NA
TCGA-BR-8364-01	675	Alive	T4b	N2	M0	Stage IIIC	G3	42	FEMALE	NA	NA
TCGA-BR-6457-01	416	Alive	T3	N0	M0	Stage IIA	G3	69	MALE	NA	NA
TCGA-BR-8289-01	81	Dead	T4	N3a	M1	Stage IV	G3	57	MALE	NA	NA
TCGA-FP-8211-01	413	Alive	T3	N1	MX	Stage IIB	G2	62	MALE	NO	NA
TCGA-D7-A6EY-01	348	Dead	T3	N3a	M0	Stage IIIB	G3	72	FEMALE	NO	NA
TCGA-RD-A8N6-01	272	Dead	T2	N2	M0	Stage IIIA	G3	78	FEMALE	YES	163
TCGA-BR-6707-01	605	Dead	T3	N0	M0	Stage IIA	G3	75	MALE	NA	NA
TCGA-VQ-AA64-01	560	Dead	T3	N2	M0	Stage IIIB	G2	68	MALE	NA	NA
TCGA-BR-8368-01	131	Alive	T2	N0	M0	Stage IB	G3	84	FEMALE	NA	NA
TCGA-RD-A8MW-01	1153	Dead	T3	N2	M0	Stage IIIB	G3	72	MALE	YES	98
TCGA-D7-6815-01	486	Alive	T2	N2	M0	Stage IIB	G2	70	FEMALE	NA	NA
TCGA-D7-A74A-01	607	Alive	T3	N2	M0	Stage IIIA	G2	61	FEMALE	NO	NA
TCGA-BR-6565-01	279	Dead	T4a	N0	M0	Stage IIB	G2	67	MALE	NA	NA
TCGA-D7-6526-01	523	Alive	T3	N2	M0	Stage IIIA	G2	67	FEMALE	NA	NA
TCGA-D7-6522-01	566	Alive	T2	N0	M0	Stage IB	G3	58	MALE	NA	NA
TCGA-VQ-A91U-01	52	Dead	T3	N1	M0	Stage IIIA	G2	78	MALE	NA	NA
TCGA-BR-7717-01	552	Dead	T4	N1	M0	Stage IV	G2	63	MALE	NA	NA
TCGA-BR-7851-01	574	Dead	T4a	N0	M0	Stage IIB	G3	74	MALE	NA	NA
TCGA-D7-A6EX-01	344	Alive	T3	N2	M0	Stage IIIA	G3	72	FEMALE	NO	NA
TCGA-D7-5578-01	385	Alive	T3	N2	M0	Stage IIIA	G3	80	MALE	NA	NA
TCGA-KB-A93G-01	613	Alive	T2	N0	M0	Stage IB	G1	68	MALE	NO	NA
TCGA-VQ-A928-01	174	Dead	T3	N3	M0	Stage IV	G2	49	MALE	YES	148
TCGA-BR-A44T-01	1038	Alive	T3	N0	M0	Stage IIA	G3	53	FEMALE	NO	NA
TCGA-HF-7134-01	1588	Alive	T1	N0	M0	Stage IA	G2	NA	MALE	NA	NA
TCGA-IN-A6RJ-01	379	Alive	T1b	N0	M0	Stage IA	G3	64	MALE	NO	NA
TCGA-CD-A489-01	344	Dead	T3	N0	M0	Stage IIA	G3	58	MALE	NO	NA
TCGA-HU-A4H6-01	644	Alive	T3	N2	M0	Stage IIIA	G2	72	FEMALE	NO	NA
TCGA-BR-A4PF-01	35	Alive	T4a	N2	M0	Stage IIIB	G3	72	MALE	NA	NA
TCGA-BR-6801-01	1223	Alive	T3	N0	M0	Stage IIA	G2	70	MALE	NA	NA
TCGA-BR-A4J7-01	989	Alive	T4a	NX	M0	Stage IIB	G3	49	MALE	NA	NA
TCGA-BR-6705-01	779	Dead	T3	N3a	M0	Stage IIIB	G3	68	FEMALE	NA	NA
TCGA-BR-6455-01	422	Dead	T3	N1	M0	Stage IIB	G3	59	MALE	NA	NA
TCGA-BR-A4CS-01	45	Dead	T4b	N3a	M0	Stage IIIC	G3	77	MALE	NO	NA
TCGA-BR-7196-01	666	Alive	T3	N3a	M1	Stage IV	G3	64	MALE	NA	NA
TCGA-IP-7968-01	77	Alive	T3	N2	MX	Stage IIIB	G2	74	MALE	NA	NA
TCGA-BR-7723-01	874	Dead	T3	N3a	M0	Stage IIIB	G3	59	MALE	NA	NA
TCGA-BR-7958-01	899	Alive	T4b	N0	M0	Stage IIIB	G3	60	MALE	NA	NA
TCGA-CG-5719-01	31	Alive	T4	N0	M1	Stage IV	G1	54	FEMALE	NA	NA
TCGA-BR-8589-01	825	Alive	T4b	N1	M0	Stage IIIB	G3	56	MALE	NA	NA
TCGA-CD-5799-01	396	Alive	T2	N1	M0	Stage II	G3	45	MALE	NA	NA
TCGA-B7-A5TK-01	288	Alive	T4		M0	Stage IIIA	G3	51	MALE	NO	NA
TCGA-IN-A7NU-01	356	Alive	T3	N3	M0	Stage IIIB	G3	69	MALE	NA	NA
TCGA-CD-8534-01	367	Alive	T3	N0	M0	Stage II	G3	41	MALE	NO	NA
TCGA-HU-A4G2-01	739	Alive	T3	N1	M0	Stage IIB	G3	45	MALE	NO	NA
TCGA-IN-A6RS-01	383	Alive	T1b	N0	M0	Stage IA	G2	76	MALE	NO	NA
TCGA-VQ-A8PK-01	543	Dead	T3	N3a	M0	Stage IIIB	G2	58	MALE	YES	263
TCGA-FP-7998-01	678	Alive	T4a	N3a	MX	Stage IIIC	G3	77	MALE	NO	NA
TCGA-VQ-A8PD-01	496	Dead	T4a	N3	M0	Stage IIIC	G2	69	MALE	YES	134
TCGA-HU-8249-01	881	Alive	T3	N2	M0	Stage IIIA	G2	76	MALE	NO	NA
TCGA-D7-6822-01	375	Alive	T2	N0	M0	Stage IB	G2	77	MALE	NA	NA
TCGA-VQ-A8PP-01	712	Dead	T4	N1	M0	Stage IV	G2	76	MALE	YES	502
TCGA-CD-A487-01	374	Alive	T3	N1	M0	Stage IIB	G3	51	MALE	NO	NA
TCGA-BR-6456-01	526	Dead	T3	N1	M0	Stage IIB	G2	74	FEMALE	NA	NA
TCGA-KB-A6F7-01	1935	Alive	T1	N1	M0	Stage IB	G3	54	FEMALE	NO	NA
TCGA-VQ-AA6J-01	838	Alive	T4a	N2	M0	Stage IIIB	G3	75	MALE	NO	NA
TCGA-RD-A7BS-01	336	Dead	T3	N1	M0	Stage IIIA	G3	46	MALE	YES	244
TCGA-IN-A7NR-01	198	Alive	T3	N3	M1	Stage IV	G3	64	FEMALE	NO	NA
TCGA-VQ-A91A-01	1200	Alive	T3	N3a	M0	Stage IIIB	G1	67	MALE	YES	129
TCGA-HU-A4H3-01	882	Alive	T4a	N3b	M0	Stage IIIC	G3	56	FEMALE	YES	410
TCGA-VQ-A8PF-01	76	Dead	T3	N3b	M0	Stage IIIB	G3	76	MALE	NO	NA
TCGA-BR-6802-01	940	Alive	T3	N2	M0	Stage IIIA	G3	65	MALE	NA	NA
TCGA-RD-A7BT-01	262	Dead	T3	N3	M0	Stage IV	G3	66	MALE	YES	123
TCGA-VQ-A8PU-01	832	Dead	T4a	N1	M0	Stage IIIA	G3	72	FEMALE	NO	NA
TCGA-VQ-AA6A-01	1184	Alive	T4	N3a	M0	Stage IIIC	G2	56	MALE	NO	NA
TCGA-D7-A6F0-01	678	Alive	T2	N0	M0	Stage IB	G3	79	FEMALE	NO	NA
TCGA-VQ-A8PX-01	1964	Alive	T1	N0	M0	Stage IA	G2	51	MALE	NO	NA
TCGA-BR-A4J8-01	411	Alive	T3	N3a	M0	Stage IIIB	G3	71	FEMALE	NA	NA
TCGA-VQ-A8PJ-01	82	Dead	T4	N2	M1	Stage IV	GX	53	MALE	NO	NA
TCGA-R5-A7O7-01	1389	Alive	T3	N1	M1	Stage IV	G2	51	MALE	NO	NA
TCGA-HU-A4G9-01	736	Alive	T1a	N0	M0	Stage IA	G2	67	FEMALE	NO	NA
TCGA-BR-7901-01	105	Dead	T3	N1	M0	Stage IIB	G2	74	MALE	NA	NA
TCGA-FP-8209-01	1811	Dead	T2a	N0	M0	Stage IB	G3	49	MALE	YES	1676
TCGA-VQ-A8DU-01	166	Dead	T3	N2	M0	Stage IIIA	G2	63	MALE	YES	158
TCGA-BR-6710-01	273	Alive	T2	N0	M0	Stage IB	G2	41	MALE	NA	NA
TCGA-VQ-A8E7-01	1138	Alive	T3	N1	M1	Stage IV	G2	59	MALE	NO	NA
TCGA-VQ-A91K-01	1862	Alive	T3	N1	M0	Stage IIIA	G2	69	MALE	NO	NA
TCGA-CD-A4MH-01	371	Alive	T3	N0	M0	Stage IIA	G2	86	FEMALE	NO	NA
TCGA-BR-8384-01	113	Alive	T4b	N2	M0	Stage IIIC	G3	69	MALE	NO	NA
TCGA-BR-8371-01	359	Dead	T3	N3a	M0	Stage IIIB	G3	62	MALE	NA	NA
TCGA-D7-A6F2-01	476	Alive	T2	N0	M0	Stage IB	G3	62	MALE	NO	NA
TCGA-CG-4437-01	245	Alive	T2	N1	M0	Stage II	G2	83	MALE	NA	NA
TCGA-VQ-A8E0-01	562	Dead	T3	N2	M0	Stage IIIA	G3	68	MALE	YES	531
TCGA-VQ-A924-01	1686	Dead	T3	N0	M0	Stage II	G2	69	MALE	YES	NA
TCGA-BR-8291-01	607	Dead	T3	N1	M0	Stage IIB	GX	61	MALE	NA	NA
TCGA-BR-8484-01	766	Dead	T4a	N1	M0	Stage IIIA	G2	61	MALE	NA	NA
TCGA-D7-5577-01	782	Dead	T2	N3	M0	Stage IIIA	G2	53	FEMALE	NA	NA
TCGA-VQ-A94R-01	1294	Dead	T4a	N2	M0		G2	63	MALE	YES	1018
TCGA-D7-6524-01	543	Alive	T2	N1	M0	Stage II	G3	53	MALE	NA	NA
TCGA-D7-8572-01	511	Alive	T2	N2	M0	Stage IIB	G2	57	MALE	NO	NA
TCGA-FP-A9TM-01	189	Alive	T1b	N1	M0		G2	77	MALE	NO	NA
TCGA-KB-A93H-01	1145	Alive	T3	N1	M0	Stage IIB	G1	79	FEMALE	NO	NA
TCGA-HU-8244-01	742	Alive	T1a	N0	M0	Stage IA	G1	77	FEMALE	NO	NA
TCGA-HU-A4GJ-01	650	Alive	T4	N3a	M0	Stage IIIC	G3	60	FEMALE	YES	547
TCGA-BR-8683-01	300	Dead	T4a	N2	M0	Stage IIIB	G3	75	MALE	NA	NA
TCGA-BR-6453-01	485	Alive	T2	N1	M0	Stage IIA	G3	54	MALE	NA	NA
TCGA-BR-8058-01	1133	Alive	T4a	N2	M0	Stage IIIB	G3	53	FEMALE	NA	NA
TCGA-HU-A4GP-01	273	Alive	T2	N1	M0	Stage IIA	G2	62	FEMALE	NO	NA
TCGA-CG-5717-01	212	Dead	T2b	N1	M0	Stage II	G3	58	MALE	NA	NA
TCGA-BR-8676-01	229	Alive	T3	N3a	M0	Stage IIIB	G3	59	MALE	NA	NA
TCGA-HU-8602-01	679	Alive	T4a	N0	M0	Stage IIB	G3	58	FEMALE	NO	NA
TCGA-HU-A4GH-01	358	Alive	T1b	N0	M0	Stage IA	G2	75	MALE	NO	NA
TCGA-HU-A4HD-01	1016	Alive	T3	N2	M0	Stage IIIA	G2	73	MALE	NO	NA
TCGA-RD-A8MV-01	3720	Alive	T3	N2	M0	Stage IIIB	G3	56	MALE	NO	NA
TCGA-IN-A6RL-01	406	Dead	T2	N1	M0		G2	84	MALE	NO	NA
TCGA-BR-6852-01	1367	Alive	T3	N0	M0	Stage IIA	G3	64	FEMALE	NA	NA
TCGA-VQ-A92D-01	2032	Alive	T2b	N0	M0	Stage IB	G2	67	MALE	NO	NA
TCGA-RD-A8N0-01	1236	Alive	T3	N2	M0	Stage IIIB	G3	53	FEMALE	NO	NA
TCGA-HU-8604-01	694	Alive	T3	N0	M0	Stage IIA	G2	82	FEMALE	NO	NA
TCGA-CD-5803-01	341	Dead	T3	N0	M0	Stage II	G3	78	FEMALE	NA	NA
TCGA-HU-A4H4-01	725	Alive	T2	N2	M0	Stage IIB	G3	53	FEMALE	NO	NA
TCGA-BR-7197-01	280	Alive	T3	N0	M0	Stage II	GX	69	MALE	NA	NA
TCGA-BR-8381-01	224	Alive	T3	N1	M0	Stage IIB	G3	51	MALE	NA	NA
TCGA-BR-A4IV-01	869	Dead	T4a	N2	M0	Stage IIIB	G3	47	MALE	NA	NA
TCGA-IN-7806-01	1106	Alive	T3	N1	M0	Stage IIB	G3	50	MALE	NA	NA
TCGA-F1-A448-01	647	Alive	T3	N3b	M0	Stage IIIB	G3	70	MALE	NO	NA
TCGA-VQ-A94T-01	342	Dead	T3	N2	M0	Stage IIIB	G3	73	MALE	YES	296
TCGA-BR-8060-01	348	Dead	T2	N2	M0	Stage IIB	G3	75	FEMALE	NA	NA
TCGA-VQ-AA6F-01	1646	Alive	T3	N1	M0	Stage IIB	G2	57	MALE	YES	546
TCGA-RD-A8NB-01	513	Dead	T3	N1	M0	Stage IIIA	G3	80	FEMALE	YES	230
TCGA-R5-A805-01	281	Dead	T3	N2	M0	Stage IIIB	G3	71	MALE	NA	NA
TCGA-VQ-A91Y-01	296	Dead	T4a	N3b	M0	Stage IIIC	G3	67	MALE	YES	258
TCGA-CD-8524-01	388	Alive	T3	N0	M0	Stage II	G3	61	FEMALE	NO	NA
TCGA-MX-A5UJ-01	600	Alive	T3	N2	M0	Stage IIIA	G3	86	FEMALE	NO	NA
TCGA-CD-A486-01	192	Dead	T3	N0	M0	Stage IIA	G2	68	MALE	NO	NA
TCGA-BR-8286-01	895	Alive	T3	N0	M0	Stage II	G3	49	MALE	NA	NA
TCGA-CG-5718-01	1095	Dead	T2b	N1	M0	Stage II	G2	78	FEMALE	NA	NA
TCGA-R5-A7ZI-01	2267	Alive	T4	N1	M1	Stage IV	G3	44	FEMALE	NO	NA
TCGA-RD-A8N2-01	3540	Alive	T2	N0	M0	Stage IB	G3	59	FEMALE	NO	NA
TCGA-BR-8080-01	292	Dead	T4	N3a	M0	Stage IIIC	G3	72	FEMALE	NA	NA
TCGA-CD-8533-01	468	Alive	T3	N0	M0	Stage II	G3	48	MALE	NO	NA
TCGA-VQ-A8PQ-01	476	Dead	T4	N1	M1	Stage IV	G2	50	FEMALE	YES	91
TCGA-MX-A663-01	300	Dead	T3	N0	M0	Stage IIA	G3	66	MALE	NO	NA
TCGA-HU-A4H8-01	270	Alive	T1b	N1	M0	Stage IB	G2	77	MALE	NO	NA
TCGA-CD-8528-01	375	Alive	T4	N0	M0	Stage IIIA	G3	43	FEMALE	NO	NA
TCGA-BR-8361-01	946	Alive	T4b	N2	M0	Stage IIIC	G3	71	FEMALE	NA	NA
TCGA-BR-8296-01	474	Dead	T4b	N2	M0	Stage IIIC	G3	58	FEMALE	NA	NA
TCGA-HF-7133-01	1918	Alive	T2b	N3	M0	Stage IV	G2	NA	FEMALE	NA	NA
TCGA-VQ-AA68-01	1328	Alive	T4a	N3	M0	Stage IIIC	G2	52	FEMALE	NO	NA
TCGA-BR-6709-01	370	Dead	T3	N3a	M0	Stage IIIB	G3	57	FEMALE	NA	NA
TCGA-BR-8295-01	67	Dead	T4a	N0	M0	Stage IIB	G3	60	FEMALE	NA	NA
TCGA-VQ-A8P8-01	942	Alive	T4a	N0	M0	Stage IIB	G2	72	FEMALE	NO	NA
TCGA-BR-8373-01	450	Alive	T4a	N1	M0	Stage IIIA	G2	65	FEMALE	NA	NA
TCGA-BR-8483-01	164	Alive	T3	N2	M0	Stage IIIA	G2	59	MALE	NA	NA
TCGA-VQ-A91E-01	664	Alive	T4b	N0	M0	Stage IIIB	G3	67	FEMALE	NO	NA
TCGA-VQ-A94U-01	819	Alive	T4a	N0	M0	Stage IIB	G3	70	MALE	NO	NA
TCGA-FP-7916-01	428	Dead	T4a	N3a	MX	Stage IIIC	G3	77	MALE	NA	NA
TCGA-BR-6803-01	949	Alive	T3	N0	M0	Stage IIA	G3	54	FEMALE	NA	NA
TCGA-HU-A4G3-01	170	Alive	T2	N2	M0	Stage IIB	G2	54	MALE	NO	NA
TCGA-BR-8367-01	801	Dead	T3	N3a	M0	Stage IIIB	G3	55	MALE	NA	NA
TCGA-MX-A666-01	427	Alive	T2	NX	MX	Stage IIA	G2	61	MALE	NO	NA
TCGA-MX-A5UG-01	113	Dead	T3	N1	M0	Stage IIIA	G3	78	MALE	NO	NA
TCGA-SW-A7EB-01	176	Alive	T3	N2	M0	Stage IIIA	G2	45	MALE	NO	NA
TCGA-ZA-A8F6-01	525	Alive	T2	N0	MX	Stage IB	G2	71	MALE	NO	NA
TCGA-D7-8576-01	446	Dead	T3	N3a	M0	Stage IIIB	G3	54	FEMALE	NO	NA
TCGA-IN-7808-01	105	Dead	T3	N3	M1		G3	59	MALE	NA	NA
TCGA-BR-8365-01	533	Dead	T3	N0	M0	Stage IIA	G3	70	FEMALE	NA	NA
TCGA-VQ-A8P5-01	235	Dead	T3	N0	M0	Stage IIA	G3	67	MALE	NO	NA
TCGA-D7-6521-01	564	Alive	T2b	N2	M0		G3	65	MALE	NA	NA
TCGA-BR-8485-01	280	Alive	T4	N3a	M0	Stage IIIC	G3	68	FEMALE	NA	NA
TCGA-CG-5724-01	366	Dead	T3	N3	M1	Stage IV	G3	59	MALE	NA	NA
TCGA-VQ-A91S-01	1000	Alive	T4b	N1	M0	Stage IIIB	GX	63	MALE	NO	NA
TCGA-BR-7957-01	276	Dead	T3	N3a	M1	Stage IV	GX	50	FEMALE	NA	NA
TCGA-VQ-A94P-01	81	Dead	T4	NX	MX		GX	57	MALE	NO	NA
TCGA-IN-8663-01	103	Dead	T2	N2	M0	Stage IIB	G3	68	MALE	NO	NA
TCGA-R5-A7ZR-01	185	Dead	T3	NX	M0	Stage III	G2	70	FEMALE	NO	NA
TCGA-BR-6566-01	997	Alive	T3	N0	M0	Stage IIA	G3	64	FEMALE	NA	NA
TCGA-BR-A4J5-01	862	Alive	T4a	N1	M0	Stage IIIA	G3	56	MALE	NA	NA
TCGA-VQ-A922-01	275	Dead	T4	N1	M0	Stage IV	G2	70	MALE	YES	252
TCGA-IN-AB1V-01	479	Alive	T1b	N0	M0	Stage IA	G2	63	MALE	NO	NA
TCGA-EQ-8122-01	243	Dead	T3	N1	MX	Stage IIB	G3	71	FEMALE	NA	NA
TCGA-RD-A8N4-01	2171	Alive	T3	N1	M0	Stage IIIA	G3	58	FEMALE	NO	NA
TCGA-IN-A6RR-01	205	Dead	T3	N1	M0		G3	84	MALE	NO	NA
TCGA-VQ-AA69-01	864	Alive	T3	N2	M0	Stage IIIA	G2	35	MALE	NO	NA
TCGA-BR-8382-01	762	Dead	T4b	N3a	M0	Stage IIIC	G3	67	FEMALE	NA	NA
TCGA-RD-A8N1-01	3519	Alive	T3	N2	M0	Stage IIIB	G3	70	MALE	NO	NA
TCGA-CD-8525-01	383	Alive	T3	N1	M0	Stage IIIA	G3	82	FEMALE	NO	NA
TCGA-FP-A4BF-01	168	Dead	T3	N2	M0	Stage IIIA	G3	68	MALE	NO	NA
TCGA-RD-A7C1-01	507	Dead	T2	N0	M0	Stage IB	G3	82	MALE	YES	438
TCGA-D7-6818-01	321	Alive	T2	N3	M0	Stage IIIA	G3	53	MALE	NA	NA
TCGA-B7-5818-01	356	Alive	T2	N0	M0	Stage IB	G3	62	MALE	NA	NA
TCGA-B7-A5TJ-01	335	Alive	T4a	NX	M0	Stage IIB	G1	74	MALE	NO	NA
TCGA-BR-8687-01	250	Dead	T4b	N2	M0	Stage IIIC	G3	67	FEMALE	NO	NA
TCGA-BR-8059-01	439	Dead	T4	N1	M0	Stage III	G3	72	MALE	NA	NA
TCGA-BR-6564-01	794	Dead	T3	N2	M0	Stage IIIA	G3	46	FEMALE	NA	NA
TCGA-BR-A4QL-01	491	Dead	T3	N3a	M0	Stage IIIB	G2	75	FEMALE	NO	NA
TCGA-CD-8526-01	381	Alive	T3	N1	M0	Stage IIIA	G3	73	FEMALE	NO	NA
TCGA-HU-A4H0-01	64	Alive	T4a	N3b	M0	Stage IIIC	G3	72	MALE	NO	NA
TCGA-CD-5798-01	408	Alive	T3	N0	M0	Stage II	G2	82	MALE	NA	NA
TCGA-BR-8686-01	635	Dead	T4b	N1	M0	Stage IIIB	G3	69	MALE	NO	NA
TCGA-CD-A48C-01	353	Dead	T3	N1	M0	Stage IIB	G3	79	FEMALE	NO	NA
TCGA-FP-8099-01	519	Alive	T3	N0	MX	Stage IIA	G2	79	MALE	NO	NA
TCGA-D7-6527-01	312	Dead	T2	N1	M0	Stage II	G2	62	MALE	NA	NA
TCGA-CG-5722-01	30	Alive	T3	N2	M1	Stage IV	G3	67	FEMALE	NA	NA
TCGA-D7-8574-01	523	Alive	T2	N3a	M0	Stage IIIA	G3	72	MALE	NO	NA
TCGA-HU-A4GU-01	200	Alive	T3	N1	M0	Stage IIB	G3	73	MALE	NO	NA
TCGA-VQ-A8DZ-01	396	Dead	T4	N3	M1	Stage IV	G3	70	MALE	NO	NA
TCGA-VQ-A8E2-01	1319	Alive	T3	N2	M0	Stage IIIB	G2	57	MALE	NO	NA
TCGA-BR-8487-01	34	Alive	T3	N0	M0	Stage IIA	G3	64	FEMALE	NA	NA
TCGA-VQ-A91D-01	356	Dead	T4b	N2	M0	Stage IIIC	G2	70	MALE	YES	351
TCGA-BR-7959-01	1010	Alive	T4a	N1	M0	Stage IIIA	G3	59	MALE	NA	NA
TCGA-R5-A7ZE-01	554	Dead	T3	N2	M0	Stage IIIA	G2	66	FEMALE	NO	NA
TCGA-HU-A4GC-01	99	Alive	T4a	N2	M0	Stage IIIB	G3	74	MALE	NO	NA
TCGA-VQ-A91V-01	1297	Alive	T3	N2	M0	Stage IIIA	G2	58	MALE	YES	504
TCGA-B7-A5TI-01	595	Alive	T4	N3	M0	Stage IIIC	G3	52	MALE	NO	NA
TCGA-BR-8369-01	427	Alive	T3	N3a	M0	Stage IIIB	G3	76	FEMALE	NA	NA
TCGA-CG-5720-01	30	Dead	T2	N0	M0	Stage IB	G3	71	MALE	NA	NA
TCGA-VQ-A927-01	200	Dead	T3	N3	M0	Stage IIIB	G1	81	MALE	NO	NA
TCGA-CD-A48A-01	378	Alive	T3	N0	M0	Stage IIA	G2	57	MALE	NO	NA
TCGA-VQ-A8DT-01	1484	Alive	T3	N3a	M0	Stage IIIB	G3	43	MALE	NO	NA
TCGA-D7-A748-01	132	Dead	T4a	N3	M1	Stage IV	G3	41	FEMALE	YES	99
TCGA-CD-5801-01	401	Dead	T3	N1	M0	Stage IIIA	G3	69	MALE	NA	NA
TCGA-D7-6519-01	625	Alive	T2	N1	M0		G3	64	FEMALE	NA	NA
TCGA-BR-7707-01	1090	Alive	T2	N0	M0	Stage IB	G3	69	FEMALE	NA	NA
TCGA-SW-A7EA-01	579	Alive	T2	N0	M0	Stage IB	GX	61	FEMALE	NO	NA
TCGA-VQ-AA6G-01	792	Dead	T3	N0	M0	Stage IIA	G2	68	MALE	YES	469
TCGA-HU-A4H2-01	394	Alive	T3	N3b	M0	Stage IIIB	G2	58	FEMALE	NO	NA
TCGA-VQ-A8PE-01	675	Dead	T3	N3a	M0	Stage IIIB	G3	78	MALE	YES	265
TCGA-VQ-A94O-01	640	Dead	T4a	N3	M0	Stage IIIC	G2	74	MALE	YES	185
TCGA-BR-8372-01	951	Alive	T4b	N3a	M0	Stage IIIC	G3	63	MALE	NA	NA
TCGA-D7-8570-01	752	Alive	T3	N3a	M0	Stage IIIB	G3	44	MALE	NO	NA
TCGA-BR-8682-01	991	Alive	T4a	N0	M0	Stage IIB	G3	52	MALE	NO	NA
TCGA-VQ-A8DV-01	403	Dead	T2	N0	M0	Stage IB	G2	48	MALE	YES	288
TCGA-VQ-A8PM-01	57	Dead	T4	N3	M0	Stage IV	G3	56	MALE	NO	NA
TCGA-VQ-A8P2-01	1160	Alive	T4a	N1	M0	Stage IIIA	G2	68	MALE	NO	NA
TCGA-CG-5721-01	183	Alive	T4	N1	M0	Stage IV	G3	58	MALE	NA	NA
TCGA-HU-A4GT-01	198	Alive	T3	N0	M0	Stage IIA	G3	71	FEMALE	NO	NA
TCGA-D7-A6EV-01	342	Alive	T2	N2	M0	Stage IIB	G3	71	FEMALE	NO	NA
TCGA-HF-7132-01	2351	Alive	T2b	N1	M0	Stage II	G2	NA	MALE	NA	NA
TCGA-VQ-A8PC-01	1407	Dead	T3	N1	M0	Stage IIIA	G3	65	MALE	YES	1287
TCGA-CG-5726-01	881	Dead	T1	N0	M0	Stage IA	G2	73	MALE	NA	NA
TCGA-BR-8284-01	245	Dead	T4a	N3a	M0	Stage IIIC	G3	72	FEMALE	NA	NA
TCGA-HU-A4H5-01	724	Alive	T2	N0	M0	Stage IB	GX	71	MALE	NO	NA
TCGA-HU-A4G8-01	690	Alive	T3	N1	M0	Stage IIB	G3	71	FEMALE	NO	NA
TCGA-CD-8531-01	383	Alive	T3	N1	M0	Stage IIIA	G3	66	FEMALE	NO	NA
TCGA-HU-A4HB-01	477	Dead	T2	N2	M0	Stage IIB	G3	68	MALE	NO	NA
TCGA-RD-A8N9-01	1083	Alive	T2	N1	M0	Stage II	G3	63	FEMALE	NO	NA
TCGA-D7-A6EZ-01	297	Alive	T3	N2	M0	Stage IIIA	G3	66	MALE	NO	NA
TCGA-D7-8579-01	636	Alive	T2	N2	M0	Stage IIB	G2	66	FEMALE	NO	NA
TCGA-RD-A8N5-01	1747	Dead	T3	N1	M0	Stage IIIA	G2	78	MALE	NO	NA
TCGA-CD-8527-01	218	Dead	T2	N1	M0	Stage II	G2	72	FEMALE	NO	NA
TCGA-BR-8592-01	191	Dead	T4b	N1	M0	Stage IIIB	G3	63	FEMALE	NA	NA
TCGA-HU-A4GD-01	692	Alive	T3	N1	M0	Stage IIB	G3	56	MALE	YES	399
TCGA-VQ-A91Z-01	1690	Alive	T3	N1	M0	Stage IIIA	G2	67	FEMALE	YES	1310
TCGA-CG-5725-01	457	Dead	T2	N0	M0	Stage IB	G3	72	MALE	NA	NA
TCGA-VQ-A91X-01	289	Dead	T3	N2	M0	Stage IIIB	G3	74	MALE	NO	NA
TCGA-BR-6563-01	1190	Alive	T3	N1	M0	Stage IIB	G3	60	MALE	NA	NA
TCGA-VQ-A91N-01	570	Dead	T4	N3	M0	Stage IV	G2	59	FEMALE	YES	438
TCGA-VQ-A91Q-01	633	Dead	T3	N3	M0	Stage IV	G3	61	MALE	YES	551
TCGA-IN-A6RI-01	559	Alive	T1b	N0	M0	Stage I	G2	45	MALE	NO	NA
TCGA-BR-7715-01	1023	Alive	T3	N0	M0	Stage IIA	G2	65	MALE	NA	NA
TCGA-D7-8575-01	554	Dead	T3	N2	M0	Stage IIIA	G3	75	MALE	NO	NA
TCGA-BR-7704-01	1072	Alive	T3	N0	M0	Stage II	G3	69	FEMALE	NA	NA
TCGA-IN-AB1X-01	411	Alive	T3	N0	M0	Stage IIA	G3	78	FEMALE	NO	NA
TCGA-BR-7722-01	466	Dead	T3	N1	M0	Stage IIB	G3	62	MALE	NA	NA
TCGA-BR-8588-01	389	Alive	T4a	N0	M0	Stage IIB	G3	55	FEMALE	NA	NA
TCGA-CD-5800-01	400	Alive	T3	N0	M0	Stage II	G1	51	FEMALE	NA	NA
TCGA-VQ-A8P3-01	1132	Alive	T4	N1	M0	Stage IIIA	G2	72	MALE	NO	NA
TCGA-VQ-AA6D-01	521	Alive	T4a	N1	M0	Stage IIIA	G2	52	FEMALE	NO	NA
TCGA-F1-6874-01	440	Alive	T2	N0	M0	Stage IB	G3	79	MALE	NA	NA
TCGA-VQ-A8E3-01	661	Dead	T3	N0	M0	Stage IIA	G3	79	MALE	YES	538
TCGA-D7-6528-01	463	Alive	T2	N0	M0	Stage IB	G2	70	FEMALE	NA	NA
TCGA-CG-5734-01	243	Dead	T3	N1	M0	Stage IIIA	G3	68	MALE	NA	NA
TCGA-BR-6458-01	588	Dead	T3	N1	M0	Stage IIB	G3	57	FEMALE	NA	NA
TCGA-BR-8591-01	856	Alive	T4a	N3a	M0	Stage IIIC	G3	79	MALE	NA	NA
TCGA-F1-A72C-01	346	Alive	T3	N0	M0	Stage IIA	G2	68	MALE	NO	NA
TCGA-BR-A44U-01	422	Dead	T3	N3a	M0	Stage IIIB	G3	70	MALE	NO	NA
TCGA-RD-A7BW-01	156	Dead	T2	N0	M0	Stage IB	G3	68	FEMALE	NO	NA
TCGA-VQ-A8PO-01	282	Dead	T4a	N0	M0	Stage IIB	G3	74	MALE	YES	256
TCGA-HU-A4GX-01	616	Alive	T4b	N2	M0	Stage IIIC	G3	70	FEMALE	NO	NA
TCGA-BR-8081-01	981	Alive	T4a	N0	M0	Stage IIB	G2	71	FEMALE	NA	NA
TCGA-D7-6520-01	573	Alive	T2b	N2	M0	Stage IIIA	G3	53	MALE	NA	NA
TCGA-CD-A4MG-01	200	Dead	T3	N0	M0	Stage IIA	G3	76	MALE	NO	NA
TCGA-BR-8590-01	284	Dead	T4b	N2	M0	Stage IIIC	G3	62	MALE	NA	NA
TCGA-D7-6525-01	406	Dead	T2	N2	M0	Stage IIIA	G3	58	MALE	NA	NA
TCGA-HU-A4GF-01	785	Alive	T3	N0	M0	Stage IIA	G2	69	MALE	NO	NA
TCGA-D7-A747-01	255	Dead	T3	N1	M0	Stage IIB	G3	57	MALE	NA	NA
TCGA-BR-6452-01	1055	Alive	T3	N0	M0	Stage IIA	G3	78	FEMALE	NA	NA
