# Supplementary material for: Comprehensive Genomic and Epigenomic Analyses on Transcriptomic Regulation in Stomach Adenocarcinoma
Source: Front Genet. 2022 Feb 11;12:778095. doi: 10.3389/fgene.2021.778095 (PMC8873582; doi:10.3389/fgene.2021.778095)
Supplement: Supplementary file 15 [file Table10.XLSX]

## Sheet: S10_Table
ID	iC1_MetHyper	iC2_MetHyper	iC1_MetHypo	iC2_MetHypo	iC1_Normal	iC2_Normal	FisherP	FDR	gName
cg21309100	7	0	6	88	80	12	2.29803e-33	2.9139e-30	NGFR
cg13758646	3	0	0	75	90	25	4.82385e-32	6.11182e-29	GABBR2
cg02327123	0	0	4	82	89	18	4.0563e-31	5.13527e-28	COL26A1
cg11153529	4	0	11	90	78	10	5.2373e-30	6.62519e-27	OGDHL
cg00665492	56	8	0	67	37	25	2.15341e-29	2.72191e-26	SLITRK3
cg13619824	4	0	0	70	89	30	4.62377e-29	5.83982e-26	GABBR2
cg06052921	1	0	1	73	91	27	5.84116e-29	7.37154e-26	NGFR
cg25649680	0	0	4	79	89	21	5.93739e-29	7.48705e-26	CADM2
cg14048874	5	0	4	79	84	21	6.29508e-29	7.93181e-26	COL26A1
cg13787987	0	0	10	86	83	14	5.88142e-28	7.40471e-25	OGDHL
cg14662379	0	0	5	79	88	21	7.95446e-28	1.00067e-24	KIF1A
cg00024472	0	0	4	77	89	23	1.37618e-27	1.72986e-24	NGFR
cg13491690	12	0	3	74	78	26	2.20498e-27	2.76945e-24	GLB1L3
cg09647147	1	0	17	92	75	8	3.03726e-27	3.81176e-24	OGDHL
cg22154024	0	0	8	82	85	18	1.14529e-26	1.4362e-23	PAH
cg19897330	13	0	6	78	74	22	1.23567e-26	1.5483e-23	SCGB3A1
cg07346310	36	2	10	83	47	15	1.2847e-26	1.60845e-23	RBM24
cg25734490	2	0	8	82	83	18	1.4975e-26	1.87338e-23	PAH
cg03603214	3	0	6	79	84	21	1.57646e-26	1.97058e-23	BEND5
cg12544974	11	0	10	84	72	16	1.82755e-26	2.28261e-23	SNCAIP
cg08815286	3	0	9	83	81	17	1.84229e-26	2.29917e-23	CAND2
cg20053158	0	0	4	75	89	25	2.81486e-26	3.51014e-23	PAH
cg11576834	10	0	15	89	68	11	4.20426e-26	5.23851e-23	OGDHL
cg13725782	6	0	1	67	86	33	9.00377e-26	1.12097e-22	BVES
cg25510643	1	0	19	92	73	8	1.37382e-25	1.70903e-22	SCN5A
cg05775895	7	0	10	83	76	17	1.62286e-25	2.01721e-22	CAND2
cg01513081	0	0	1	67	92	33	1.9438e-25	2.4142e-22	BVES
cg10979880	0	0	1	67	92	33	1.9438e-25	2.4142e-22	BVES
cg00683156	0	0	21	93	72	7	2.24725e-25	2.78659e-22	OGDHL
cg22635008	6	0	14	87	73	13	3.79044e-25	4.69635e-22	OGDHL
cg12235144	8	0	10	82	75	18	5.24717e-25	6.496e-22	COL2A1
cg25022687	0	0	3	71	90	29	6.64024e-25	8.21397e-22	GFRA1
cg24621982	2	0	4	73	87	27	6.77941e-25	8.37935e-22	CADM2
cg22504204	3	0	19	91	71	9	9.72081e-25	1.20052e-21	PCSK2
cg06222851	0	0	21	92	72	8	1.94341e-24	2.39817e-21	OGDHL
cg17342302	9	0	10	81	74	19	1.99713e-24	2.46246e-21	COL2A1
cg17263061	0	0	9	80	84	20	2.33416e-24	2.87569e-21	KCNK3
cg14314653	7	0	1	64	85	36	2.6168e-24	3.22128e-21	BVES
cg17256532	8	0	5	73	80	27	2.87669e-24	3.53833e-21	GFRA1
cg16002507	0	0	10	81	83	19	3.16995e-24	3.89587e-21	KIF1A
cg19185142	0	0	20	91	73	9	3.30163e-24	4.0544e-21	OGDHL
cg16703647	8	0	11	82	74	18	3.67956e-24	4.51482e-21	CRABP1
cg13868347	11	0	12	83	70	17	3.7033e-24	4.54024e-21	RBM24
cg27385032	39	1	1	52	53	47	4.29305e-24	5.25899e-21	ZNF334
cg09047691	0	0	2	67	91	33	4.9129e-24	6.01339e-21	GABBR2
cg19127078	1	0	19	90	73	10	5.25974e-24	6.43266e-21	SNCAIP
cg03323292	10	2	2	67	81	31	5.68468e-24	6.94667e-21	GLB1L3
cg16585682	0	0	15	86	78	14	6.52702e-24	7.96949e-21	SCGB3A1
cg17885806	4	0	9	79	80	21	8.99892e-24	1.09787e-20	RXRG
cg12539796	48	3	8	71	37	26	9.11315e-24	1.11089e-20	C5orf49
cg10002178	18	0	21	91	54	9	1.02287e-23	1.24585e-20	PRIMA1
cg19236679	14	1	5	72	74	27	1.02855e-23	1.25174e-20	GFRA1
cg20123891	8	0	26	95	59	5	1.1373e-23	1.38295e-20	NXPH3
cg23984769	0	0	9	79	84	21	1.13792e-23	1.38295e-20	RBM24
cg11084086	0	0	9	79	84	21	1.13792e-23	1.38295e-20	RBM24
cg06918804	1	0	22	92	70	8	1.25976e-23	1.52809e-20	PRIMA1
cg22675486	5	0	5	72	83	28	1.38517e-23	1.67883e-20	RXRG
cg01211349	0	0	21	91	72	9	1.5248e-23	1.84654e-20	HCN4
cg01913568	6	0	10	80	77	20	1.71668e-23	2.07719e-20	RXRG
cg24765005	0	0	2	66	91	34	1.76313e-23	2.13163e-20	BEX2
cg21057435	0	0	35	99	58	1	1.93263e-23	2.33462e-20	KIRREL2
cg21984150	1	0	11	81	81	19	2.03331e-23	2.4542e-20	SNCAIP
cg08905496	1	0	5	72	87	28	2.34936e-23	2.83333e-20	RXRG
cg27363829	42	10	0	59	51	31	2.57679e-23	3.10504e-20	SLITRK3
cg16262614	8	0	3	67	82	33	2.79808e-23	3.36889e-20	TF
cg05235392	0	0	17	87	76	13	3.27685e-23	3.94205e-20	HCN4
cg09479015	0	0	14	84	79	16	3.33903e-23	4.01351e-20	KIRREL2
cg09693432	0	0	14	84	79	16	3.33903e-23	4.01351e-20	C5orf49
cg16679837	16	0	7	73	70	27	3.5319e-23	4.23828e-20	AR
cg10677246	5	0	9	78	79	22	3.90467e-23	4.6817e-20	RBM24
cg18447727	3	0	3	68	87	32	3.90785e-23	4.6817e-20	SLITRK3
cg04062510	6	0	18	88	69	12	4.35828e-23	5.21687e-20	SNCAIP
cg26556895	1	0	14	84	78	16	4.88707e-23	5.84493e-20	CRABP1
cg21692846	3	0	2	65	88	35	5.12597e-23	6.12553e-20	GLB1L3
cg24451858	0	0	8	76	85	24	6.20043e-23	7.40332e-20	MAP6
cg05534807	0	0	8	76	85	24	6.20043e-23	7.40332e-20	MAP6
cg08792677	0	0	10	79	83	21	7.37049e-23	8.78563e-20	MAP6
cg21919857	9	0	3	66	81	34	7.59777e-23	9.04894e-20	SCGB3A1
cg10364513	16	0	3	64	74	36	9.04521e-23	1.07638e-19	RXRG
cg17398252	1	0	1	62	91	38	1.07424e-22	1.27728e-19	BVES
cg18935660	0	0	9	77	84	23	1.11657e-22	1.32648e-19	MAP6
cg02981731	0	0	9	77	84	23	1.11657e-22	1.32648e-19	OGDHL
cg22126211	60	9	0	43	33	48	1.1454e-22	1.35845e-19	SLITRK3
cg11430245	7	0	3	66	83	34	1.21157e-22	1.4357e-19	SV2C
cg02602541	3	1	20	89	70	10	1.25095e-22	1.48112e-19	C5orf49
cg12146546	13	1	0	57	80	42	1.31853e-22	1.55982e-19	SLC13A5
cg06040683	4	0	12	81	77	19	1.45887e-22	1.72439e-19	MAP6
cg23898073	0	0	3	67	90	33	1.5772e-22	1.86267e-19	GFRA1
cg23434654	0	0	18	87	75	13	1.62981e-22	1.92318e-19	SNCAIP
cg10775792	0	0	14	83	79	17	1.67179e-22	1.97104e-19	PCP4L1
cg02610058	0	0	20	89	73	11	1.67221e-22	1.97104e-19	KIF1A
cg18473033	1	0	20	89	72	11	1.67221e-22	1.97104e-19	NXPH3
cg11666087	3	0	2	64	88	36	1.85856e-22	2.18566e-19	BEND5
cg13890706	15	0	0	54	78	46	2.13669e-22	2.51061e-19	GFRA1
cg13619915	15	0	5	68	73	32	2.22098e-22	2.60743e-19	SLITRK3
cg22646528	3	0	6	72	84	28	2.31915e-22	2.72036e-19	DTNA
cg00119057	10	0	5	69	78	31	2.86411e-22	3.35674e-19	DTNA
cg12392528	6	0	15	84	72	16	3.07076e-22	3.59586e-19	CAND2
cg01230796	3	0	10	78	80	22	3.11835e-22	3.64847e-19	SCGN
cg21586412	1	0	29	95	63	5	3.16039e-22	3.6945e-19	NXPH3
cg16573178	11	1	2	63	80	36	3.56628e-22	4.16541e-19	BEND5
cg00381411	13	2	15	84	65	14	3.69374e-22	4.31059e-19	RBM24
cg01291404	5	0	3	65	85	35	5.45678e-22	6.36261e-19	COL2A1
cg19937938	2	0	7	73	84	27	5.51627e-22	6.42646e-19	RSPO4
cg20255775	11	0	5	68	77	32	5.67548e-22	6.60626e-19	COL2A1
cg11912330	1	0	9	76	83	24	5.67672e-22	6.60626e-19	PCP4L1
cg12082598	8	0	13	81	72	19	6.05352e-22	7.03419e-19	NGFR
cg07317366	0	0	2	63	91	37	7.21822e-22	8.38036e-19	SCGB3A1
cg02066621	6	0	5	69	82	31	7.40365e-22	8.58823e-19	HCN4
cg27223727	10	0	21	89	62	11	7.43344e-22	8.61536e-19	PCP4L1
cg05906607	0	0	10	77	83	23	7.61923e-22	8.82306e-19	C14orf132
cg19864758	19	0	1	55	73	45	8.19237e-22	9.47857e-19	PCSK2
cg10096145	6	0	8	74	79	26	8.64257e-22	9.99081e-19	RBM24
cg01300546	0	0	16	84	77	16	9.2972e-22	1.07383e-18	LRRN1
cg13570262	0	0	1	60	92	40	1.18374e-21	1.36603e-18	GABBR2
cg02685016	14	2	8	74	71	24	1.19665e-21	1.37973e-18	RBM24
cg23965689	1	1	4	67	88	32	1.20882e-21	1.39256e-18	RUNDC3A
cg01116059	3	0	10	77	80	23	1.36458e-21	1.57063e-18	SNCAIP
cg07561017	8	0	5	68	80	32	1.42723e-21	1.64131e-18	COL2A1
cg21139392	19	0	7	69	67	31	1.47574e-21	1.69563e-18	NGFR
cg19426944	7	0	8	73	78	27	1.64123e-21	1.88413e-18	COL2A1
cg13901501	0	0	4	67	89	33	1.7684e-21	2.02835e-18	RXRG
cg22874893	0	0	9	75	84	25	1.79642e-21	2.0587e-18	RBM24
cg17427002	6	0	7	72	80	28	1.79936e-21	2.06027e-18	VWDE
cg13004587	11	0	1	57	81	43	1.81449e-21	2.07577e-18	SCGB3A1
cg11200929	1	0	7	72	85	28	1.86628e-21	2.13315e-18	CRABP1
cg14159026	16	1	0	53	77	46	2.08402e-21	2.37995e-18	BVES
cg00266322	10	0	14	81	69	19	2.14278e-21	2.44491e-18	FADS6
cg14784497	3	0	11	78	79	22	2.32756e-21	2.65342e-18	LRRN1
cg04184208	5	0	9	75	79	25	2.36912e-21	2.69843e-18	C14orf132
cg26099766	2	0	30	95	61	5	2.48488e-21	2.8278e-18	PRIMA1
cg18672939	19	2	3	63	71	35	2.6715e-21	3.03749e-18	GFRA1
cg06039355	2	0	2	62	89	38	2.76511e-21	3.14116e-18	GFRA1
cg18652367	0	0	22	89	71	11	3.07747e-21	3.49293e-18	SCGB3A1
cg00349776	0	0	13	80	80	20	3.12182e-21	3.54015e-18	RXRG
cg23170850	0	0	3	64	90	36	3.41075e-21	3.86438e-18	GLB1L3
cg16751623	0	0	19	86	74	14	4.05521e-21	4.5905e-18	CAND2
cg27271368	1	0	5	68	87	32	4.73551e-21	5.35586e-18	AR
cg02979923	1	0	5	68	87	32	4.73551e-21	5.35586e-18	PCSK2
cg17054969	16	0	6	67	71	33	5.5256e-21	6.2384e-18	COL2A1
cg06298519	14	0	2	58	77	42	6.15133e-21	6.9387e-18	GFRA1
cg25085925	8	0	10	75	75	25	6.56842e-21	7.40261e-18	AR
cg19915064	3	0	15	82	75	18	6.62779e-21	7.46289e-18	MAP6
cg26144658	0	0	9	74	84	26	6.88356e-21	7.74401e-18	SNCAIP
cg18136932	0	0	9	74	84	26	6.88356e-21	7.74401e-18	C5orf49
cg13781853	4	0	0	55	89	45	6.89155e-21	7.74401e-18	SLC13A5
cg06020130	1	0	7	71	85	29	6.91012e-21	7.75316e-18	SLITRK3
cg10920957	1	0	7	71	85	29	6.91012e-21	7.75316e-18	JPH3
cg23697417	4	0	7	71	82	29	7.00724e-21	7.84811e-18	RSPO4
cg09732486	1	0	2	61	90	39	7.80798e-21	8.73713e-18	CNTN1
cg22709307	0	0	2	61	91	39	7.80798e-21	8.73713e-18	RSPO4
cg22040627	0	0	2	61	91	39	7.80798e-21	8.73713e-18	SLC13A5
cg27341926	8	0	4	64	81	36	9.72488e-21	1.0853e-17	GFRA1
cg07195301	11	0	16	82	66	18	1.06717e-20	1.18989e-17	SNCAIP
cg23528625	1	0	30	94	62	6	1.11481e-20	1.2419e-17	NXPH3
cg25999867	0	0	3	63	90	37	1.12558e-20	1.25277e-17	GLB1L3
cg05554039	0	0	6	69	87	31	1.14072e-20	1.26849e-17	MAP6
cg03506033	6	0	8	72	79	28	1.16565e-20	1.29504e-17	MAP6
cg24879335	4	0	12	78	77	22	1.17275e-20	1.30175e-17	TF
cg10576051	13	0	5	65	75	35	1.19797e-20	1.32854e-17	HCN4
cg06302218	0	0	13	79	80	21	1.36092e-20	1.5079e-17	BEX2
cg04836428	0	0	8	72	85	28	1.38636e-20	1.5347e-17	DTNA
cg04426311	0	0	14	80	79	20	1.62155e-20	1.79343e-17	LRRN1
cg03503087	11	0	3	61	79	39	1.72851e-20	1.91e-17	GFRA1
cg22581219	2	0	14	80	77	20	1.84118e-20	2.03266e-17	CAND2
cg01270466	0	0	19	85	74	15	2.00536e-20	2.21192e-17	C14orf132
cg23432201	10	0	13	78	70	22	2.05258e-20	2.26194e-17	CHGB
cg14826226	7	0	35	97	51	3	2.32484e-20	2.55965e-17	CRABP1
cg01916333	0	0	7	70	86	30	2.49695e-20	2.74664e-17	SNCAIP
cg06744574	0	0	2	60	91	40	2.50197e-20	2.74967e-17	BEND5
cg16278512	5	0	6	68	82	32	2.71551e-20	2.98163e-17	VWDE
cg10684802	2	0	9	73	82	27	2.76238e-20	3.03033e-17	MAP6
cg17199247	7	0	12	77	74	23	2.79857e-20	3.06723e-17	LRRN1
cg01815529	12	0	3	60	78	40	2.88845e-20	3.16285e-17	PCSK2
cg14717170	18	2	1	55	74	43	3.13971e-20	3.43485e-17	SLITRK3
cg00708380	3	0	15	81	75	19	3.15551e-20	3.44897e-17	MAP6
cg25280433	1	0	0	54	92	46	3.46275e-20	3.78132e-17	BVES
cg01375976	8	0	11	75	74	25	3.6282e-20	3.95836e-17	CAND2
cg07557790	0	0	3	62	90	38	3.64535e-20	3.97343e-17	CAND2
cg23909584	4	0	20	86	69	14	3.98588e-20	4.34063e-17	PPP1R3C
cg19757309	0	0	28	92	65	8	4.20971e-20	4.58017e-17	C14orf132
cg04684516	0	0	12	77	81	23	4.57575e-20	4.97384e-17	SNCAIP
cg12989890	0	0	12	77	81	23	4.57575e-20	4.97384e-17	CADM2
cg11721803	10	0	5	64	78	36	5.54817e-20	6.01977e-17	COL2A1
cg23582408	0	0	13	78	80	22	5.72424e-20	6.20507e-17	EEF1A2
cg18104919	70	13	3	35	20	52	5.89787e-20	6.38739e-17	C5orf49
cg05336115	0	0	5	66	88	34	5.89959e-20	6.38739e-17	RSPO4
cg24792682	0	0	2	59	91	41	7.88577e-20	8.52452e-17	GFRA1
cg11694752	0	0	9	72	84	28	9.29032e-20	1.00335e-16	MAP6
cg23584144	0	0	19	84	74	16	9.4052e-20	1.01482e-16	DACT2
cg05248618	0	0	22	87	71	13	1.04082e-19	1.12201e-16	CA4
cg18101022	0	0	3	61	90	39	1.15939e-19	1.24867e-16	KCNK3
cg27343616	0	0	1	56	92	44	1.19137e-19	1.28191e-16	PCSK2
cg06217406	0	0	4	63	89	37	1.33752e-19	1.43784e-16	CADM2
cg19485539	19	1	2	55	72	44	1.37259e-19	1.47416e-16	GFRA1
cg25122000	9	0	15	79	69	21	1.73067e-19	1.857e-16	PNCK
cg02935154	7	0	7	68	79	32	1.83291e-19	1.96488e-16	VWDE
cg20060396	4	0	11	74	78	26	2.34777e-19	2.51446e-16	SCGN
cg07563569	2	0	25	89	66	11	2.61295e-19	2.79586e-16	NXPH3
cg06441668	2	0	25	89	66	11	2.61295e-19	2.79586e-16	PCSK2
cg15167646	18	0	25	88	50	12	3.03423e-19	3.24056e-16	NXPH3
cg26297547	16	0	27	90	50	10	3.1894e-19	3.40309e-16	CA4
cg23505344	0	0	9	71	84	29	3.28046e-19	3.49697e-16	C14orf132
cg10507275	1	0	15	79	77	21	3.30798e-19	3.523e-16	LRRN1
cg26163699	0	0	15	79	78	21	3.30798e-19	3.523e-16	LRRN1
cg20604336	0	0	15	79	78	21	3.30798e-19	3.523e-16	CA4
cg01188592	0	0	1	55	92	45	3.64023e-19	3.86592e-16	RSPO4
cg15087347	12	1	0	49	81	50	3.83095e-19	4.06464e-16	CNTN1
cg11717564	24	2	3	56	66	42	3.92294e-19	4.15832e-16	RXRG
cg09010323	0	0	6	66	87	34	4.75916e-19	5.03995e-16	MAP6
cg05233622	0	0	10	72	83	28	5.67637e-19	6.00559e-16	MAP6
cg08194313	10	0	4	60	79	40	5.96266e-19	6.30253e-16	GFRA1
cg09552213	9	0	3	58	81	42	6.83046e-19	7.21297e-16	JPH3
cg27034576	0	0	2	57	91	43	7.47136e-19	7.88228e-16	GFRA1
cg20895877	7	0	14	77	72	23	7.47679e-19	7.88228e-16	PRIMA1
cg07369190	12	0	2	54	79	46	7.61179e-19	8.01521e-16	PCP4L1
cg10140114	14	0	4	58	75	42	8.25663e-19	8.68597e-16	ZNF334
cg02115818	0	0	11	73	82	27	9.20467e-19	9.67411e-16	RUNDC3A
cg13565575	4	0	2	56	87	44	9.45119e-19	9.92375e-16	COL2A1
cg25302957	5	0	6	65	82	35	1.058e-18	1.10985e-15	RBM24
cg16419629	0	0	3	59	90	41	1.11345e-18	1.16689e-15	NLGN1
cg21211418	6	0	47	100	40	0	1.12759e-18	1.18059e-15	KIAA1045
cg13733410	5	0	8	68	80	32	1.17716e-18	1.23131e-15	VWDE
cg02033213	4	1	1	54	88	45	1.22931e-18	1.28462e-15	CNTN1
cg18044663	15	2	3	58	75	40	1.28354e-18	1.34001e-15	GFRA1
cg01759761	0	0	4	61	89	39	1.31411e-18	1.37062e-15	C5orf49
cg22595235	0	0	12	74	81	26	1.40524e-18	1.46426e-15	LRRN1
cg00197495	6	0	29	91	58	9	1.441e-18	1.50008e-15	PPP1R3C
cg23010302	3	0	25	88	65	12	1.519e-18	1.57976e-15	CA4
cg22496102	1	0	9	70	83	30	1.75561e-18	1.82408e-15	CRABP1
cg04371288	4	0	18	81	71	19	1.794e-18	1.86217e-15	MAP6
cg25834415	2	0	12	74	79	26	1.89782e-18	1.96804e-15	KIF1A
cg16918846	1	0	8	68	84	32	2.04843e-18	2.12217e-15	IGFBPL1
cg26113636	0	0	8	68	85	32	2.04843e-18	2.12217e-15	CADM2
cg04532952	1	0	34	94	58	6	2.87749e-18	2.97532e-15	CA4
cg04481181	12	1	1	51	80	48	2.96602e-18	3.0639e-15	SLITRK3
cg23818621	6	0	3	57	84	43	3.35206e-18	3.45933e-15	CSMD1
cg08063601	0	0	7	66	86	34	3.39727e-18	3.50258e-15	AR
cg17497965	4	0	21	84	68	16	3.40256e-18	3.50464e-15	RBM24
cg20475550	0	0	13	75	80	25	3.48439e-18	3.58543e-15	PPP1R3C
cg16172814	9	0	3	56	81	44	4.76248e-18	4.89583e-15	OGDHL
cg13267931	6	0	1	51	86	49	4.97748e-18	5.11188e-15	COL26A1
cg26377880	78	23	0	1	15	76	5.11492e-18	5.24791e-15	C5orf49
cg03729941	0	0	15	77	78	23	5.11492e-18	5.24791e-15	NLGN1
cg05210412	0	0	15	77	78	23	5.11492e-18	5.24791e-15	CA4
cg20624391	4	0	1	52	88	48	5.17771e-18	5.29679e-15	BVES
cg12926589	4	0	36	95	53	5	5.31351e-18	5.43041e-15	SCN5A
cg14335894	11	0	16	77	66	23	6.4443e-18	6.57963e-15	IGF2BP1
cg26718511	0	0	5	62	88	38	7.22129e-18	7.36572e-15	SCGN
cg08049640	17	2	8	66	68	32	7.30084e-18	7.43956e-15	SLC13A5
cg14436862	0	0	0	49	93	51	8.74788e-18	8.90534e-15	CNTN1
cg03128192	0	0	35	94	58	6	9.2397e-18	9.39678e-15	JPH3
cg10453425	0	0	3	57	90	43	1.00161e-17	1.01763e-14	JPH3
cg27393126	11	1	1	50	81	49	1.01587e-17	1.03111e-14	ERICH3
cg22859061	3	0	23	85	67	15	1.07116e-17	1.08616e-14	SCGB3A1
cg25214789	4	0	5	61	84	39	1.08097e-17	1.09502e-14	C5orf49
cg15602241	6	1	2	54	85	45	1.28733e-17	1.30278e-14	NOVA1
cg12392473	25	1	15	73	53	26	1.38622e-17	1.40147e-14	KCNB1
cg13346013	16	2	2	52	75	46	1.81845e-17	1.83664e-14	GFRA1
cg12549513	8	0	6	61	79	39	1.95208e-17	1.96965e-14	BEX2
cg09775312	5	0	27	88	61	12	2.02388e-17	2.04007e-14	PPP1R3C
cg19695945	7	0	3	55	83	45	2.02977e-17	2.04398e-14	ERICH3
cg23808004	7	0	6	61	80	39	2.54572e-17	2.56099e-14	GLB1L3
cg15207742	0	0	0	48	93	52	2.55576e-17	2.56854e-14	RIMS4
cg06170300	6	2	2	54	85	44	2.74235e-17	2.75332e-14	SLITRK3
cg14383422	10	0	17	77	66	23	3.20433e-17	3.21394e-14	AOX1
cg02553284	6	0	34	93	53	7	3.21003e-17	3.21645e-14	COL2A1
cg09277772	2	0	7	64	84	36	3.49683e-17	3.50033e-14	AR
cg12503575	0	0	47	99	46	1	3.64129e-17	3.64129e-14	OGDHL
cg05070558	1	0	19	80	73	20	4.02044e-17	4.01642e-14	DACT2
cg20739526	3	0	3	55	87	45	5.73406e-17	5.72259e-14	DPP6
cg07559273	15	2	2	51	76	47	6.12896e-17	6.11058e-14	NOVA1
cg12314713	21	1	5	55	67	44	6.3723e-17	6.34681e-14	IGF2BP1
cg05904966	0	0	10	68	83	32	6.95734e-17	6.92255e-14	C5orf49
cg23500059	9	2	0	46	84	52	7.58896e-17	7.54342e-14	CNTN1
cg25938042	0	0	16	76	77	24	8.11902e-17	8.06219e-14	JPH3
cg15849864	1	0	3	55	89	45	8.47421e-17	8.40642e-14	HCN4
cg03171361	7	1	2	52	84	47	8.69804e-17	8.61975e-14	IGF2BP1
cg26270345	6	0	2	51	85	49	9.40834e-17	9.31426e-14	SCGB3A1
cg02286091	9	1	3	54	81	45	9.55e-17	9.44495e-14	BHMT
cg09499856	2	0	17	77	74	23	1.0484e-16	1.03582e-13	PLCXD3
cg15940724	0	0	41	96	52	4	1.06956e-16	1.05565e-13	BEND5
cg19245371	7	2	12	71	74	27	1.11197e-16	1.0964e-13	NLGN1
cg15386773	14	2	0	44	79	54	1.12767e-16	1.11076e-13	ERICH3
cg04812049	2	0	4	57	87	43	1.16924e-16	1.15053e-13	NLGN1
cg09615224	23	3	11	68	59	29	1.25581e-16	1.23446e-13	LRRN1
cg05478779	1	0	9	66	83	34	1.26263e-16	1.2399e-13	CRABP1
cg06984073	3	0	11	69	79	31	1.30268e-16	1.27793e-13	SV2C
cg07640747	0	0	33	91	60	9	1.3111e-16	1.28488e-13	PPP1R3C
cg16539629	6	0	10	67	77	33	1.56219e-16	1.52938e-13	C14orf132
cg18989709	15	2	0	43	78	55	1.64093e-16	1.60483e-13	SLITRK3
cg02782889	11	1	9	65	73	34	1.68667e-16	1.64788e-13	IGF2BP1
cg19777470	11	0	8	62	74	38	1.95495e-16	1.90803e-13	CRABP1
cg20878850	3	0	10	67	80	33	2.10267e-16	2.05011e-13	AR
cg03152033	36	6	3	49	54	45	2.15667e-16	2.10059e-13	DLGAP1
cg15168816	4	0	2	51	87	49	2.21717e-16	2.15731e-13	RBM24
cg04886514	28	3	4	51	61	46	2.29922e-16	2.23484e-13	AR
cg04584301	15	3	5	58	73	39	2.63216e-16	2.55582e-13	PCSK2
cg08050235	3	0	6	60	84	40	2.74961e-16	2.66712e-13	INA
cg00466268	16	2	0	42	77	56	2.95797e-16	2.86628e-13	SLITRK3
cg06591466	0	0	7	62	86	38	3.33176e-16	3.22515e-13	C14orf132
cg06638433	20	0	4	48	69	52	3.5671e-16	3.44938e-13	IGF2BP1
cg13177758	5	0	8	63	80	37	4.00446e-16	3.86831e-13	CRABP1
cg00969823	0	0	20	79	73	21	4.13921e-16	3.99434e-13	KIAA1045
cg00480161	0	0	21	80	72	20	4.20321e-16	4.0519e-13	SCGB3A1
cg11657203	0	0	2	51	91	49	4.50524e-16	4.33854e-13	CNTN1
cg13554901	2	0	44	97	47	3	4.5558e-16	4.38268e-13	COL2A1
cg07650504	1	0	6	60	86	40	4.85845e-16	4.66897e-13	COL2A1
cg25095722	1	0	20	79	72	21	5.78703e-16	5.55555e-13	LRRN1
cg10700564	7	1	1	47	85	52	6.71151e-16	6.43634e-13	PAH
cg07387591	0	0	3	53	90	47	6.76789e-16	6.48364e-13	PCSK2
cg06529756	10	1	0	42	83	57	6.7933e-16	6.50119e-13	SV2C
cg00596508	0	0	0	44	93	56	7.40291e-16	7.07718e-13	CNTN1
cg16482314	0	0	4	55	89	45	8.27717e-16	7.90469e-13	ZFHX4
cg25828181	0	0	5	57	88	43	8.61122e-16	8.2151e-13	ZNF334
cg19634242	7	3	7	61	79	36	1.43997e-15	1.3723e-12	ERICH3
cg23483095	19	5	1	46	73	49	1.5536e-15	1.47903e-12	NAP1L2
cg27268184	7	1	4	54	82	45	1.71818e-15	1.63399e-12	ERICH3
cg22427475	1	0	1	47	91	53	1.75701e-15	1.66916e-12	ERICH3
cg19099843	1	0	19	77	73	23	2.14957e-15	2.03995e-12	VWDE
cg27352992	2	0	2	49	89	51	2.23356e-15	2.11741e-12	CNTN1
cg17975002	4	0	54	100	35	0	2.25982e-15	2.14005e-12	KIRREL2
cg03495195	0	0	30	87	63	13	2.37981e-15	2.2513e-12	COL2A1
cg04017555	1	0	37	92	55	8	2.43125e-15	2.29753e-12	VWCE
cg01663603	5	1	26	84	62	15	2.68831e-15	2.53776e-12	KCNB1
cg22861561	18	1	0	36	75	63	3.04649e-15	2.87284e-12	COL2A1
cg13238990	34	8	3	49	56	43	3.13818e-15	2.95617e-12	NLGN1
cg00519185	2	0	6	58	85	42	3.20214e-15	3.01322e-12	KIRREL2
cg02243714	1	0	16	73	76	27	3.28221e-15	3.08528e-12	JPH3
cg03605226	4	0	12	67	77	33	3.53042e-15	3.31507e-12	JPH3
cg18762727	10	0	3	48	80	52	3.90482e-15	3.66273e-12	COL26A1
cg17217189	3	0	33	89	57	11	4.02352e-15	3.77004e-12	IGF2BP1
cg16449699	9	0	11	64	73	36	5.06662e-15	4.74235e-12	IGF2BP1
cg07297582	0	0	20	77	73	23	5.0727e-15	4.74298e-12	MLF1
cg27175288	0	0	49	98	44	2	5.12348e-15	4.78533e-12	VWCE
cg03315869	3	0	1	45	89	55	5.23807e-15	4.88712e-12	GLB1L3
cg24545961	28	3	14	67	51	30	5.51522e-15	5.14018e-12	CLDN10
cg00598664	5	0	25	82	63	18	5.80759e-15	5.40687e-12	PNCK
cg06945936	5	0	42	95	46	5	5.87663e-15	5.46527e-12	KIRREL2
cg19865133	0	0	10	64	83	36	5.95232e-15	5.5297e-12	MLF1
cg06493994	0	0	6	57	87	43	6.09503e-15	5.65619e-12	SCGN
cg09169335	2	0	2	48	89	52	6.11788e-15	5.67127e-12	HCN4
cg13367122	22	2	0	34	71	64	6.69733e-15	6.20173e-12	PNCK
cg12627583	3	0	28	85	62	15	6.72544e-15	6.22103e-12	AOX1
cg03508107	6	0	51	99	36	1	7.56658e-15	6.99152e-12	NXPH3
cg13519184	19	1	15	68	59	31	7.7773e-15	7.17845e-12	NLGN1
cg08266417	2	0	41	94	50	6	8.25381e-15	7.61001e-12	AOX1
cg01635086	4	0	26	83	63	17	8.75771e-15	8.06585e-12	RUNDC3A
cg00862894	0	0	2	48	91	52	9.29756e-15	8.55376e-12	RSPO4
cg09371798	0	0	14	69	79	31	1.07874e-14	9.91359e-12	MLF1
cg03537032	3	1	4	53	86	46	1.09411e-14	1.00439e-11	ERICH3
cg15753394	63	14	1	9	29	77	1.17651e-14	1.07886e-11	RBM24
cg01946530	7	4	4	53	82	43	1.27683e-14	1.16957e-11	NLGN1
cg19674669	0	0	1	45	92	55	1.3051e-14	1.19416e-11	GLB1L3
cg11733675	2	0	4	52	87	48	1.42046e-14	1.2983e-11	NLGN1
cg25627226	18	4	0	39	75	57	1.5347e-14	1.40118e-11	DLGAP1
cg25950625	60	20	0	31	33	49	1.5821e-14	1.44287e-11	PLCXD3
cg02622052	5	2	0	41	88	57	1.58455e-14	1.44352e-11	CNTN1
cg25987936	2	0	2	47	89	53	1.657e-14	1.50787e-11	AR
cg03300581	0	0	6	56	87	44	1.65919e-14	1.5082e-11	CNR1
cg00892798	0	0	20	76	73	24	1.6887e-14	1.53334e-11	NGFR
cg12458207	0	0	24	80	69	20	1.77731e-14	1.61202e-11	CADM2
cg11770080	0	0	21	77	72	23	1.78012e-14	1.61279e-11	BHMT
cg01086868	8	0	8	58	77	42	1.8277e-14	1.65407e-11	AR
cg22560190	5	1	10	63	78	36	2.13614e-14	1.93107e-11	CNTN1
cg13341453	5	0	5	53	83	47	2.23889e-14	2.02172e-11	ERICH3
cg05190577	0	0	44	95	49	5	2.25681e-14	2.03564e-11	VWCE
cg08623787	24	2	2	39	67	59	2.79487e-14	2.51818e-11	RXRG
cg16627395	0	0	9	61	84	39	2.88323e-14	2.5949e-11	MLF1
cg01934626	4	0	36	90	53	10	2.88869e-14	2.59693e-11	SCGB3A1
cg22498996	7	0	6	54	80	46	3.10735e-14	2.7904e-11	AGTR1
cg22931725	0	0	0	40	93	60	3.36361e-14	3.01716e-11	FMN2
cg20442573	4	0	0	38	89	62	4.43972e-14	3.97798e-11	NGFR
cg13000082	8	0	34	88	51	12	4.62015e-14	4.13503e-11	AOX1
cg21767902	1	0	10	62	82	38	4.87863e-14	4.36149e-11	MLF1
cg13388111	7	0	48	97	38	3	5.3209e-14	4.75156e-11	VWCE
cg05743054	0	0	20	75	73	25	5.4465e-14	4.85828e-11	MLF1
cg04191403	57	11	4	24	32	65	5.81173e-14	5.17825e-11	JPH3
cg26230674	0	0	23	78	70	22	6.09514e-14	5.42468e-11	SLC5A5
cg23626122	2	0	1	43	90	57	6.79702e-14	6.04255e-11	SLITRK3
cg00158333	9	1	1	41	83	58	6.96418e-14	6.18419e-11	IGF2BP1
cg02706653	1	0	5	53	87	47	7.19064e-14	6.3781e-11	PCSK2
cg13875120	9	2	41	93	43	5	7.67747e-14	6.80224e-11	AOX1
cg08004425	20	4	0	36	73	60	8.12374e-14	7.18951e-11	GRIK3
cg07489890	4	0	2	45	87	55	8.42664e-14	7.44915e-11	NLGN1
cg18058747	0	0	14	67	79	33	9.09493e-14	8.03082e-11	BHMT
cg06739520	2	0	11	63	80	37	9.29606e-14	8.19913e-11	CHGB
cg08952506	0	0	40	92	53	8	9.55899e-14	8.42147e-11	AOX1
cg07585876	35	4	3	36	55	60	1.01121e-13	8.89865e-11	ZFHX4
cg01393632	2	0	26	81	65	19	1.1253e-13	9.89138e-11	PAH
cg01804836	23	4	9	58	61	38	1.12744e-13	9.89893e-11	BEX2
cg00673290	0	0	12	64	81	36	1.2124e-13	1.06327e-10	APOB
cg07402729	0	0	31	85	62	15	1.24505e-13	1.09067e-10	VWCE
cg18769074	0	0	8	58	85	42	1.26402e-13	1.10602e-10	TF
cg25921512	0	0	58	100	35	0	1.33117e-13	1.16344e-10	KIRREL2
cg14610853	0	0	58	100	35	0	1.33117e-13	1.16344e-10	EEF1A2
cg01698298	5	0	20	74	68	26	1.5752e-13	1.37358e-10	VWCE
cg06282270	8	0	39	91	46	9	1.78046e-13	1.55078e-10	VWCE
cg24970327	3	0	0	37	90	63	2.12205e-13	1.84618e-10	SLC13A5
cg11228052	0	0	0	38	93	62	2.13661e-13	1.85671e-10	PAH
cg04380340	3	0	34	87	56	13	2.42152e-13	2.10188e-10	AOX1
cg16785381	64	18	0	7	29	75	2.81169e-13	2.43773e-10	CSMD1
cg24569637	5	0	46	95	42	5	3.25894e-13	2.82224e-10	AOX1
cg02298862	3	1	3	47	87	52	3.32444e-13	2.87564e-10	ZFHX4
cg01915951	0	0	59	100	34	0	3.58739e-13	3.09951e-10	EEF1A2
cg15230105	0	0	59	100	34	0	3.58739e-13	3.09951e-10	EEF1A2
cg17222452	11	0	7	51	75	49	3.71596e-13	3.20316e-10	MLF1
cg21779231	0	0	45	94	48	6	4.18848e-13	3.60629e-10	ADHFE1
cg03238298	1	0	43	93	49	7	5.14697e-13	4.4264e-10	DTNA
cg23040064	0	0	20	73	73	27	5.17676e-13	4.44683e-10	JPH3
cg10604851	0	1	35	86	58	13	5.50874e-13	4.7265e-10	PAH
cg17785773	1	0	16	68	76	32	5.74827e-13	4.92627e-10	BHMT
cg05786601	0	0	9	58	84	42	6.0021e-13	5.1378e-10	AR
cg09527109	5	1	16	68	72	31	6.46661e-13	5.52895e-10	NLGN1
cg07139762	4	0	1	39	88	61	6.68306e-13	5.70733e-10	ZNF334
cg26763877	7	0	0	34	86	66	6.85653e-13	5.84862e-10	CSMD1
cg19591056	7	1	1	39	85	60	6.98571e-13	5.95182e-10	FMN2
cg21074827	7	0	9	56	77	44	7.02595e-13	5.97909e-10	MLF1
cg04846243	2	0	11	61	80	39	7.1642e-13	6.08957e-10	IGF2BP1
cg02063166	30	6	3	41	60	53	7.62665e-13	6.47502e-10	CNR1
cg04297329	6	0	12	61	75	39	7.78369e-13	6.60057e-10	NAP1L2
cg03096488	0	0	5	50	88	50	8.2647e-13	7.0002e-10	AR
cg03134157	23	6	10	59	60	35	8.48762e-13	7.18053e-10	AF186192.5
cg18068832	1	0	12	62	80	38	9.04761e-13	7.64523e-10	FADS6
cg26320895	3	0	34	86	56	14	9.84626e-13	8.31024e-10	PNCK
cg06246843	4	0	7	53	82	47	1.05438e-12	8.88841e-10	DTNA
cg09729613	0	0	37	88	56	12	1.06824e-12	8.99462e-10	AOX1
cg12307787	4	1	27	80	62	19	1.0753e-12	9.04324e-10	KCNB1
cg22680399	3	0	3	45	87	55	1.08301e-12	9.09725e-10	PTH2R
cg11131532	3	1	27	80	63	19	1.12414e-12	9.43155e-10	KCNB1
cg08279131	2	0	27	80	64	20	1.15705e-12	9.69606e-10	RUNDC3A
cg13408430	0	0	0	36	93	64	1.30804e-12	1.09483e-09	SV2C
cg01202197	1	0	13	63	79	37	1.33079e-12	1.11254e-09	FADS6
cg26168469	1	0	44	93	48	7	1.34773e-12	1.12535e-09	C14orf132
cg14625113	11	2	0	34	82	64	1.35677e-12	1.13154e-09	CNTN1
cg12258042	9	0	1	36	83	64	1.48494e-12	1.23695e-09	CSMD1
cg16275739	5	3	6	52	82	45	1.62802e-12	1.35451e-09	CLDN10
cg12589433	0	0	3	45	90	55	1.63775e-12	1.36097e-09	AR
cg06833823	18	2	1	34	74	64	1.68938e-12	1.40219e-09	RP11-313J2.1
cg06149302	14	0	0	27	79	73	1.76584e-12	1.46388e-09	GLB1L3
cg11916729	0	0	39	89	54	11	1.95962e-12	1.62256e-09	SCGB3A1
cg01122302	0	0	39	89	54	11	1.95962e-12	1.62256e-09	RUNDC3A
cg03707776	0	0	4	47	89	53	1.97408e-12	1.63059e-09	RIC3
cg07251193	0	0	6	51	87	49	1.97477e-12	1.63059e-09	CNR1
cg15237923	0	0	1	39	92	61	2.09526e-12	1.7265e-09	CSMD1
cg22449370	71	26	1	6	21	68	3.03282e-12	2.49601e-09	DPP6
cg06974458	0	0	0	35	93	65	3.19389e-12	2.62538e-09	GFRA1
cg10043253	3	1	0	35	90	64	3.26485e-12	2.68044e-09	SLC13A5
cg01535698	0	1	0	34	93	65	3.41951e-12	2.804e-09	FMN2
cg16652063	6	1	0	34	87	65	4.26616e-12	3.49399e-09	SLC13A5
cg27212234	2	0	42	91	49	9	4.30137e-12	3.51852e-09	ATP4A
cg22952703	1	0	8	54	84	46	4.32169e-12	3.53082e-09	CNR1
cg09166519	0	0	44	92	49	8	4.85608e-12	3.96256e-09	PAH
cg24600895	0	0	6	50	87	50	4.91968e-12	4.00954e-09	NLGN1
cg08928882	6	1	5	48	82	51	5.03186e-12	4.09594e-09	ZFHX4
cg20622089	4	1	6	50	83	49	5.4249e-12	4.41044e-09	CNR1
cg10305311	17	6	4	46	72	48	5.71668e-12	4.64195e-09	CLDN10
cg24966702	3	0	28	79	62	21	6.46262e-12	5.24118e-09	DACT2
cg24527560	7	2	5	48	81	50	6.71074e-12	5.4357e-09	RP11-313J2.1
cg08322240	3	0	8	53	82	47	7.0878e-12	5.73403e-09	ZFHX4
cg08832906	14	1	0	28	79	71	7.76651e-12	6.27534e-09	CLEC2L
cg20642710	15	3	4	44	74	53	8.39335e-12	6.77343e-09	BMP3
cg03061122	0	0	52	96	41	4	8.64891e-12	6.97102e-09	RUNDC3A
cg20182358	0	0	7	51	86	49	1.05125e-11	8.46257e-09	MLF1
cg11088422	0	0	42	90	51	10	1.60816e-11	1.29296e-08	RUNDC3A
cg14767790	0	0	47	93	46	7	1.61175e-11	1.29423e-08	COL26A1
cg17211349	9	2	1	36	83	62	1.71172e-11	1.3728e-08	SLITRK3
cg01577933	1	0	1	37	91	63	1.73803e-11	1.39216e-08	GRIK3
cg26667395	3	0	29	79	61	21	1.78256e-11	1.42605e-08	PPP1R3C
cg21457909	4	0	2	38	87	62	1.90452e-11	1.52171e-08	AGTR1
cg04603730	7	1	4	44	82	55	1.935e-11	1.54413e-08	CLDN10
cg02657832	0	0	49	94	44	6	1.95161e-11	1.55543e-08	AOX1
cg25980242	2	0	4	44	87	56	1.95357e-11	1.55543e-08	DLGAP1
cg24769821	2	0	11	57	80	43	1.96962e-11	1.56584e-08	PTH2R
cg01419567	13	1	3	38	77	61	2.33892e-11	1.8571e-08	ZFHX4
cg16371598	12	0	17	62	64	38	2.45931e-11	1.95023e-08	NAP1L2
cg26556436	15	1	6	44	72	55	2.48297e-11	1.96651e-08	CNR1
cg17641904	54	22	0	26	39	52	2.52004e-11	1.99335e-08	FRRS1L
cg10536067	0	0	57	98	36	2	2.61597e-11	2.06662e-08	FADS6
cg13877465	0	0	46	92	47	8	3.1481e-11	2.48385e-08	IGF2BP1
cg22082709	4	1	5	46	84	53	3.17446e-11	2.50147e-08	AGTR1
cg08145698	0	0	14	61	79	39	3.26472e-11	2.56933e-08	JPH3
cg08322102	22	4	1	31	70	65	3.51851e-11	2.76555e-08	ZFHX4
cg10122477	64	23	0	10	29	67	3.77137e-11	2.96053e-08	GLB1L3
cg23420005	0	0	64	100	29	0	4.37399e-11	3.42921e-08	KIAA1045
cg04510788	0	0	0	32	93	68	4.42163e-11	3.46213e-08	GRIK3
cg20966754	54	13	1	2	38	85	4.50795e-11	3.52522e-08	IGF2BP1
cg10660256	3	0	2	38	88	62	4.52541e-11	3.53435e-08	BHMT
cg02144933	0	0	45	91	48	9	5.76147e-11	4.49395e-08	AOX1
cg06739303	14	2	3	38	76	60	5.82489e-11	4.53759e-08	RP11-313J2.1
cg17843376	0	0	3	41	90	59	6.06997e-11	4.72244e-08	DPP6
cg08612467	0	0	3	41	90	59	6.06997e-11	4.72244e-08	NGFR
cg24714864	1	0	3	41	89	59	6.06997e-11	4.72244e-08	RP11-313J2.1
cg24535130	0	0	36	84	57	16	6.83111e-11	5.29411e-08	NOTUM
cg06732395	0	0	40	87	53	13	7.37649e-11	5.7094e-08	SCGB3A1
cg26917673	18	4	4	41	71	55	7.71441e-11	5.96324e-08	BMP3
cg13147717	0	0	20	68	73	32	8.90083e-11	6.87144e-08	NLGN1
cg27315556	5	1	2	37	86	62	1.01453e-10	7.82203e-08	NLGN1
cg05152589	29	3	3	27	61	70	1.19801e-10	9.22469e-08	CADM2
cg26278454	2	0	0	30	91	70	1.32614e-10	1.0198e-07	RSPO4
cg22403273	21	5	4	40	68	55	1.33392e-10	1.02445e-07	BMP3
cg03129884	0	0	13	58	80	42	1.42626e-10	1.09394e-07	MAL
cg21845953	0	0	3	40	90	60	1.45681e-10	1.11591e-07	ZFHX4
cg13320291	21	6	0	28	72	66	1.50516e-10	1.15145e-07	GFRA1
cg15562220	20	2	2	30	71	68	1.57775e-10	1.2054e-07	SCGN
cg21368865	0	0	59	98	34	2	1.58262e-10	1.20754e-07	CHGB
cg00931558	4	0	5	43	84	57	1.81758e-10	1.385e-07	ZFHX4
cg14099514	0	0	48	92	45	8	1.91921e-10	1.46052e-07	PLCXD3
cg26105156	8	1	4	40	81	59	2.26904e-10	1.72447e-07	BMP3
cg20557202	0	0	20	67	73	33	2.30807e-10	1.75183e-07	SLC5A5
cg01485177	5	0	5	42	83	58	2.65582e-10	2.01311e-07	RP11-313J2.1
cg00849191	0	1	0	29	93	70	2.7167e-10	2.05654e-07	PNCK
cg07590961	0	0	22	69	71	31	2.78966e-10	2.10898e-07	DPP6
cg17323027	0	0	66	100	27	0	2.79263e-10	2.10898e-07	NGFR
cg24011260	4	1	3	39	86	60	3.13944e-10	2.36714e-07	DPP6
cg19729649	0	0	30	77	63	23	3.16386e-10	2.38239e-07	NOTUM
cg23533198	0	0	54	95	39	5	3.3403e-10	2.51191e-07	CHGB
cg05890484	0	0	26	73	67	27	3.37707e-10	2.53618e-07	BHMT
cg21053831	0	0	3	39	90	61	3.45851e-10	2.59388e-07	DLGAP1
cg21088420	0	0	1	33	92	67	3.76054e-10	2.81665e-07	C5orf49
cg03300589	1	0	54	95	38	5	3.8795e-10	2.90187e-07	PLCXD3
cg01288372	10	1	0	26	83	73	4.07841e-10	3.04657e-07	PTH2R
cg25702335	12	1	6	42	75	57	4.26908e-10	3.18473e-07	CLDN10
cg09882629	0	0	49	92	44	8	4.63237e-10	3.45112e-07	HCN4
cg09979478	18	4	6	43	69	53	4.84524e-10	3.60486e-07	AF186192.5
cg05710753	35	5	5	27	53	68	5.47702e-10	4.06943e-07	AGTR1
cg22619018	13	1	4	36	76	63	5.73833e-10	4.25784e-07	CSMD1
cg02066331	47	10	1	4	45	86	5.86183e-10	4.34362e-07	RBM24
cg07930313	0	0	51	93	42	7	5.94262e-10	4.39754e-07	FADS6
cg10677372	86	53	0	2	7	45	6.58956e-10	4.86968e-07	DPP6
cg23825688	0	0	53	94	40	6	7.17851e-10	5.29774e-07	IGF2BP1
cg13102585	0	0	7	46	86	54	7.76556e-10	5.72322e-07	RUNDC3A
cg14519115	0	0	57	96	36	4	8.26666e-10	6.08426e-07	PLCXD3
cg03689386	8	0	19	62	66	38	8.31835e-10	6.11399e-07	CNR1
cg07780118	6	1	0	27	87	72	8.52515e-10	6.25746e-07	AR
cg21522295	0	0	27	73	66	27	8.8914e-10	6.5174e-07	SLC5A5
cg06562306	1	0	4	40	88	60	9.27156e-10	6.78678e-07	PTH2R
cg11830800	8	2	12	54	73	44	1.11766e-09	8.17011e-07	CNTN1
cg24328927	19	2	4	33	70	65	1.15464e-09	8.42886e-07	PNMA3
cg02498983	3	1	5	42	85	57	1.15762e-09	8.43904e-07	CNR1
cg23488804	2	1	1	32	90	67	1.23987e-09	9.02628e-07	RUNDC3A
cg06428163	8	2	4	39	81	59	1.26944e-09	9.22884e-07	CLDN10
cg01322975	7	1	1	30	85	69	1.30116e-09	9.44644e-07	GFRA1
cg18891924	20	1	2	23	71	76	1.42618e-09	1.03398e-06	SV2C
cg24306585	3	0	59	97	31	3	1.44848e-09	1.0487e-06	PCSK2
cg21459053	6	1	18	62	69	37	1.48091e-09	1.0707e-06	NLGN1
cg24971873	2	0	4	39	87	61	1.48818e-09	1.07447e-06	KIAA2022
cg03635649	0	0	68	100	25	0	1.71971e-09	1.23991e-06	PLCXD3
cg21120436	7	0	2	31	84	69	1.79442e-09	1.29198e-06	NLGN1
cg24598948	12	2	5	39	76	59	1.94415e-09	1.39785e-06	RP11-313J2.1
cg24001644	3	0	10	49	80	51	1.99626e-09	1.43332e-06	MAP7D2
cg13571852	89	61	0	0	4	39	2.13233e-09	1.52888e-06	FAM178B
cg16418684	0	0	62	98	31	2	2.18724e-09	1.56606e-06	VWCE
cg07195941	0	0	62	98	31	2	2.18724e-09	1.56606e-06	RUNDC3A
cg18156601	10	1	0	24	83	75	2.21615e-09	1.58233e-06	AR
cg04663870	0	0	44	87	49	13	2.59686e-09	1.85156e-06	CSMD1
cg10721149	2	0	2	33	89	67	2.75265e-09	1.95988e-06	SCGN
cg23524735	0	0	0	27	93	73	3.02288e-09	2.14927e-06	PTH2R
cg22363867	81	47	0	0	12	53	3.11393e-09	2.21089e-06	NUDT10
cg26720338	0	0	48	90	45	10	3.17356e-09	2.25005e-06	JPH3
cg04124626	19	5	5	39	69	56	3.26398e-09	2.3109e-06	PLCXD3
cg00621913	0	0	60	97	33	3	3.38906e-09	2.39606e-06	PCSK2
cg04200224	2	0	4	38	87	62	3.42211e-09	2.41601e-06	SCGN
cg13617198	6	1	6	42	81	57	3.42609e-09	2.41601e-06	ZFHX4
cg14051161	2	0	1	30	90	70	3.63414e-09	2.55844e-06	SLC13A5
cg25662926	19	7	0	26	74	67	3.72826e-09	2.62097e-06	ZFHX4
cg14874750	9	2	1	29	83	69	3.81016e-09	2.67473e-06	COL26A1
cg12055459	92	70	0	0	1	30	4.46054e-09	3.12684e-06	FAM178B
cg02574509	0	0	1	30	92	70	4.46054e-09	3.12684e-06	FMN2
cg04364463	0	0	6	42	87	58	4.55234e-09	3.18209e-06	GRIK3
cg22481044	0	0	63	98	30	2	5.14686e-09	3.59251e-06	FADS6
cg01174140	0	0	25	69	68	31	5.2107e-09	3.63186e-06	SCGB3A1
cg05846716	0	0	31	75	62	25	5.42981e-09	3.77915e-06	PCSK2
cg14762856	1	0	37	81	55	19	6.49477e-09	4.51386e-06	CSMD1
cg13331200	0	0	0	26	93	74	6.88775e-09	4.7801e-06	CADM2
cg13523649	1	0	29	73	63	27	7.26035e-09	5.03142e-06	ARHGAP40
cg24759821	0	0	54	93	39	7	7.62337e-09	5.27537e-06	PAH
cg27119456	9	2	2	31	82	67	8.33624e-09	5.76034e-06	RP11-313J2.1
cg25208017	22	8	0	24	71	68	9.03718e-09	6.23565e-06	FMN2
cg00861009	11	4	0	25	82	71	9.27053e-09	6.38739e-06	HOXD10
cg16653057	0	0	3	35	90	65	9.86231e-09	6.78527e-06	KIAA2022
cg07994485	92	71	0	0	1	29	1.00018e-08	6.87124e-06	FAM178B
cg25945318	30	8	3	29	60	63	1.02126e-08	7.00582e-06	BEX1
cg11035174	0	0	70	100	23	0	1.02292e-08	7.00703e-06	NOTUM
cg06304401	7	1	3	33	83	66	1.05068e-08	7.18664e-06	NLGN1
cg26699569	0	0	4	37	89	63	1.09044e-08	7.4477e-06	BMP3
cg09911585	70	34	0	0	23	66	1.09626e-08	7.47651e-06	CTD-2554C21.2
cg01471196	10	1	0	21	83	78	1.11491e-08	7.59257e-06	ZNF334
cg05069909	0	0	17	58	76	42	1.28887e-08	8.76434e-06	BMP3
cg11585820	8	0	8	41	77	59	1.33659e-08	9.07542e-06	AF186192.5
cg05640128	2	1	2	32	89	67	1.38366e-08	9.3812e-06	DPP6
cg23003534	0	0	0	25	93	75	1.55891e-08	1.05538e-05	INA
cg08383399	0	0	0	25	93	75	1.55891e-08	1.05538e-05	CSMD1
cg16085568	0	0	55	93	38	7	1.73398e-08	1.17044e-05	PAH
cg17964359	4	1	2	31	87	68	1.77712e-08	1.19778e-05	AR
cg10074775	3	1	3	34	87	65	2.0244e-08	1.36242e-05	ZFHX4
cg09676684	7	0	14	51	72	49	2.0868e-08	1.40233e-05	VWCE
cg10471976	0	0	13	52	80	48	2.17478e-08	1.45928e-05	RUNDC3A
cg07910525	0	0	1	28	92	72	2.2243e-08	1.49028e-05	NUDT10
cg01296360	0	0	1	28	92	72	2.2243e-08	1.49028e-05	AF186192.5
cg23934351	0	0	20	61	73	39	2.33177e-08	1.55762e-05	FADS6
cg13834623	1	0	5	38	87	62	2.40773e-08	1.60595e-05	SCGN
cg19532307	1	0	19	60	73	40	2.53921e-08	1.69111e-05	SLITRK3
cg08089567	5	0	0	22	88	78	2.55158e-08	1.6968e-05	AIRE
cg01382110	6	0	1	25	86	75	2.63172e-08	1.74746e-05	DLGAP1
cg10078687	5	0	3	31	85	69	2.64244e-08	1.75194e-05	KIAA2022
cg27195326	3	0	0	23	90	77	2.74048e-08	1.8142e-05	CNTN1
cg15866977	3	0	46	87	44	13	2.80015e-08	1.8509e-05	NOTUM
cg27528510	16	2	1	22	76	76	3.13693e-08	2.07037e-05	COL26A1
cg11670605	0	0	68	99	25	1	3.35023e-08	2.2078e-05	PLCXD3
cg06816704	0	0	12	50	81	50	3.46912e-08	2.28268e-05	PNMA3
cg21049587	28	2	4	4	61	94	3.56468e-08	2.34199e-05	RGN
cg05645755	0	0	51	90	42	10	3.62089e-08	2.37531e-05	DLGAP1
cg01298870	0	0	63	97	30	3	4.03944e-08	2.64583e-05	FADS6
cg09969806	0	0	2	30	91	70	4.17781e-08	2.73229e-05	KIF1A
cg06258780	0	0	2	30	91	70	4.17781e-08	2.73229e-05	C5orf49
cg01643580	0	0	2	30	91	70	4.17781e-08	2.73229e-05	KCNK3
cg16556145	0	0	2	30	91	70	4.17781e-08	2.73229e-05	CLDN10
cg09229620	12	2	3	30	78	68	4.23795e-08	2.75467e-05	NLGN1
cg14243778	37	11	0	13	56	76	4.40125e-08	2.85641e-05	CNTN1
cg15706156	2	0	12	49	79	51	4.50998e-08	2.92247e-05	GABRQ
cg03936721	0	0	34	76	59	24	4.80373e-08	3.10801e-05	RUNDC3A
cg06481089	0	0	1	27	92	73	4.90665e-08	3.16969e-05	NUDT10
cg18413587	1	0	51	90	41	10	5.03881e-08	3.25003e-05	NLGN1
cg01941671	0	0	5	37	88	63	5.24768e-08	3.3795e-05	BMP3
cg20906621	33	8	0	12	60	80	5.25832e-08	3.3811e-05	AGTR1
cg13345683	71	37	0	1	22	62	5.28777e-08	3.39475e-05	DPP6
cg14410476	2	1	5	37	86	62	5.98757e-08	3.83803e-05	MAL
cg05569203	0	0	66	98	27	2	6.32239e-08	4.04633e-05	PLCXD3
cg02825171	0	0	11	47	82	53	6.45156e-08	4.12255e-05	DACT2
cg20961943	0	0	30	71	63	29	7.564e-08	4.82583e-05	NOVA1
cg07482935	0	0	0	23	93	77	7.83199e-08	4.98898e-05	RELN
cg25057743	0	0	0	23	93	77	7.83199e-08	4.98898e-05	PTH2R
cg18877252	22	4	0	15	71	81	7.86298e-08	4.993e-05	SV2C
cg16954341	3	0	2	28	88	72	8.59074e-08	5.44653e-05	SCGN
cg24881657	4	0	15	52	74	48	8.60601e-08	5.4476e-05	SLC5A5
cg12431299	2	0	3	31	88	69	9.01505e-08	5.69751e-05	KIF1A
cg10188897	0	0	64	97	29	3	9.03823e-08	5.70313e-05	RUNDC3A
cg09433162	0	0	13	50	80	50	1.01721e-07	6.40844e-05	DPP6
cg17567560	0	0	3	32	90	68	1.08687e-07	6.83639e-05	INA
cg00937263	0	0	4	34	89	66	1.15916e-07	7.27954e-05	KIAA2022
cg23514016	3	1	22	62	68	37	1.31002e-07	8.21385e-05	BHMT
cg21389309	9	0	3	26	81	74	1.36691e-07	8.55684e-05	DPP6
cg05636881	1	0	24	64	68	36	1.3708e-07	8.56753e-05	INA
cg21331812	2	2	4	34	87	64	1.42987e-07	8.92239e-05	BEX1
cg04878152	5	0	4	31	84	69	1.50002e-07	9.34515e-05	AGTR1
cg16232183	13	5	3	31	77	64	1.54332e-07	9.59945e-05	CLDN10
cg24202706	6	0	0	18	87	82	1.63228e-07	0.000101364	GABRQ
cg01438403	0	0	53	90	40	10	1.7018e-07	0.000105512	NGFR
cg17012160	0	0	0	22	93	78	1.73912e-07	0.000107652	FMN2
cg18827332	1	0	0	22	92	78	1.73912e-07	0.000107652	PAH
cg24318763	1	0	0	22	92	78	1.73912e-07	0.000107652	CLEC2L
cg08383315	1	0	0	22	92	78	1.73912e-07	0.000107652	RIC3
cg15053022	0	0	7	39	86	61	1.85587e-07	0.000114136	ATP4A
cg24167314	0	0	58	93	35	7	1.87353e-07	0.000115035	PAH
cg27000161	91	72	0	0	2	28	1.9362e-07	0.000118689	JPH3
cg18011364	4	1	0	21	89	78	2.02577e-07	0.000123977	RELN
cg19731655	6	1	16	53	71	46	2.14736e-07	0.000131204	MAP7D2
cg11124375	87	63	0	0	6	37	2.17293e-07	0.000132549	AF186192.5
cg05849875	6	1	1	24	86	75	2.22028e-07	0.000135215	GABRQ
cg17101296	13	2	1	21	79	77	2.37924e-07	0.000144658	AF186192.5
cg21486944	13	4	14	50	66	46	2.3858e-07	0.000144818	ZSCAN23
cg08642111	3	0	3	29	87	71	2.44139e-07	0.000147948	CSMD1
cg09500443	0	0	4	33	89	67	2.49188e-07	0.000150759	SCGB3A1
cg10712561	0	0	62	95	31	5	2.63704e-07	0.000159277	RUNDC3A
cg27179533	4	2	2	28	87	70	2.65459e-07	0.000160072	COL26A1
cg13269522	90	70	0	0	3	30	2.68145e-07	0.000161423	PNCK
cg17603132	8	3	0	21	85	76	2.8933e-07	0.000173888	RIC3
cg06472116	25	2	1	1	67	97	3.2037e-07	0.000192222	RGN
cg20254353	0	0	74	100	19	0	3.27958e-07	0.000196447	KIRREL2
cg06133145	18	5	0	18	75	77	3.36692e-07	0.000201342	PRIMA1
cg13544851	0	0	29	68	64	32	3.70808e-07	0.000221373	DPP6
cg25778535	1	0	0	21	92	79	3.8386e-07	0.00022878	RIC3
cg07002423	1	0	0	21	92	79	3.8386e-07	0.00022878	CADM2
cg27586249	81	54	0	0	12	46	3.98152e-07	0.000236502	CLDN10
cg09625066	34	7	0	1	59	92	4.02612e-07	0.000238749	RGN
cg01282204	62	30	1	1	30	69	4.10669e-07	0.000243116	GIF
cg13249925	9	0	0	14	84	86	4.4495e-07	0.000262965	GABBR2
cg07654896	23	1	6	9	64	90	4.46582e-07	0.000263483	RGN
cg01261351	8	0	1	19	84	81	4.90564e-07	0.000288942	GFRA1
cg13582793	1	0	1	24	91	76	5.0219e-07	0.000295288	NLGN1
cg09134205	55	23	1	2	37	75	5.08453e-07	0.000298462	DPP6
cg24680586	4	0	0	19	89	81	5.15542e-07	0.000302108	INA
cg26628435	3	1	4	32	86	67	5.50982e-07	0.000322325	BEX1
cg21966410	21	4	2	20	70	76	5.85455e-07	0.000341906	AR
cg21864225	0	0	8	39	85	61	6.42268e-07	0.000374442	GABRQ
cg01143309	0	0	69	98	24	2	7.10448e-07	0.000413481	FADS6
cg22189307	0	0	75	100	18	0	7.65234e-07	0.000444601	VWCE
cg05709657	3	0	30	68	60	32	8.03658e-07	0.000466122	CLDN10
cg01049530	10	1	4	27	79	72	8.38765e-07	0.000485645	BMP3
cg13566610	0	0	0	20	93	80	8.42301e-07	0.00048685	RELN
cg13788027	0	0	0	20	93	80	8.42301e-07	0.00048685	RIC3
cg15641657	1	0	0	20	92	80	8.42301e-07	0.00048685	PAH
cg04228468	13	2	0	15	80	83	9.01146e-07	0.000518159	SLITRK3
cg20550118	0	0	45	82	48	18	9.33745e-07	0.00053597	CRABP1
cg06301550	0	0	67	97	26	3	9.50664e-07	0.00054473	ARHGAP40
cg07075026	33	9	13	39	47	52	9.75292e-07	0.000557867	IGF2BP1
cg19832521	26	12	0	18	67	70	1.15442e-06	0.000659175	NOVA1
cg00140085	0	0	18	53	75	47	1.37621e-06	0.000784439	PNCK
cg06137651	54	24	4	3	35	73	1.40927e-06	0.000801873	RGN
cg23642200	2	0	29	66	62	34	1.45343e-06	0.000825549	NLGN1
cg13586599	5	0	1	20	87	80	1.46141e-06	0.000828618	SCGN
cg02741440	30	6	2	10	61	84	1.53082e-06	0.000866444	PLCXD3
cg02975846	0	0	12	44	81	56	1.5791e-06	0.000892192	NUDT10
cg07836142	16	3	2	21	75	76	1.65971e-06	0.000936078	ZSCAN23
cg05598919	64	34	0	0	29	66	1.65987e-06	0.000936078	NACAD
cg23424003	27	11	1	20	65	69	1.77478e-06	0.000997425	COL26A1
cg18065361	20	8	1	21	72	71	1.90588e-06	0.0010692	ADHFE1
cg01588438	41	17	1	15	51	68	1.9134e-06	0.0010715	ADHFE1
cg05718036	2	0	4	29	87	71	1.93773e-06	0.00108319	BMP3
cg20955989	9	1	1	19	83	80	2.16211e-06	0.00120646	KCNK3
cg14736210	72	44	0	0	21	56	2.22705e-06	0.00124047	KCNB1
cg25819441	0	0	1	22	92	78	2.27695e-06	0.00126598	CTD-2554C21.2
cg10552126	0	0	1	22	92	78	2.27695e-06	0.00126598	DPP6
cg09418623	5	1	2	24	86	75	2.2906e-06	0.00126899	AR
cg27547291	0	0	4	30	89	70	2.31128e-06	0.00127814	AOX1
cg00571700	90	73	0	0	3	27	2.36926e-06	0.00130783	PNCK
cg07566169	15	5	0	17	78	78	2.37859e-06	0.0013106	HOXD10
cg14523847	57	28	0	5	36	67	2.45015e-06	0.00134758	DPP6
cg20276585	3	0	4	28	86	72	2.45244e-06	0.00134758	BMP3
cg14564076	18	2	0	8	75	90	3.05493e-06	0.0016741	DPP6
cg24643282	4	0	0	16	89	84	3.06389e-06	0.00167595	FMN2
cg21874832	80	55	0	0	13	45	3.63427e-06	0.00198431	FAM178B
cg03149432	0	0	0	18	93	82	3.98731e-06	0.00217308	GRIK3
cg12239365	0	0	0	18	93	82	3.98731e-06	0.00217308	NUDT10
cg04807594	12	3	1	19	80	78	4.05545e-06	0.00220211	AGTR1
cg12132563	0	0	77	100	16	0	4.07358e-06	0.00220788	NOTUM
cg23433607	0	0	69	97	24	3	4.32593e-06	0.00234033	CHGB
cg05337441	0	0	64	94	29	6	4.54823e-06	0.00245604	APOB
cg06391199	0	0	1	21	92	79	4.79275e-06	0.00258329	PTH2R
cg18128536	20	5	9	34	64	61	5.13592e-06	0.00276312	IGF2BP1
cg08438366	0	0	18	51	75	49	5.29079e-06	0.00284116	ARHGAP40
cg07513446	0	0	18	51	75	49	5.29079e-06	0.00284116	NACAD
cg02430797	2	0	25	59	66	41	5.34919e-06	0.00286181	OGDHL
cg03139204	8	0	36	69	49	31	5.50511e-06	0.00293973	RGN
cg26709285	21	7	0	14	72	79	5.69045e-06	0.00303301	KCNB1
cg13980446	64	36	0	1	29	63	6.77441e-06	0.00360399	ATP4B
cg07456629	63	35	0	1	30	64	6.95577e-06	0.00369351	ZFHX4
cg01730928	63	35	0	0	30	65	6.95577e-06	0.00369351	KIAA2022
cg20168230	5	0	0	14	88	86	7.3727e-06	0.00390016	GRIK3
cg21580846	8	1	3	23	82	76	7.40072e-06	0.00390758	PLCXD3
cg11172423	45	18	0	0	48	82	7.42506e-06	0.00391301	CLDN19
cg10951120	0	0	63	93	30	7	7.44909e-06	0.00391822	KCNB1
cg14134497	16	4	0	13	77	83	7.99243e-06	0.00419603	DTNA
cg03416562	4	1	20	53	69	46	8.28497e-06	0.00434132	CADM2
cg05658491	1	0	0	17	92	83	8.60447e-06	0.00450014	FMN2
cg24322398	0	0	78	100	15	0	9.29611e-06	0.00485257	FADS6
cg10705541	4	1	5	29	84	70	9.51787e-06	0.00495881	ZNF334
cg13695646	2	0	10	38	81	62	9.64284e-06	0.00501428	BHMT
cg00578032	0	0	1	20	92	80	1.00111e-05	0.00519577	CTD-2554C21.2
cg21091227	1	0	1	20	91	80	1.00111e-05	0.00519577	DLGAP1
cg05019001	1	0	1	20	91	80	1.00111e-05	0.00519577	AR
cg23026554	1	1	1	20	91	79	1.00111e-05	0.00519577	RP11-313J2.1
cg03010018	55	27	0	0	38	73	1.03194e-05	0.00531447	APOA1
cg11630206	0	0	4	27	89	73	1.05488e-05	0.0054221	MAP6
cg02529685	74	49	0	0	19	51	1.18616e-05	0.00608499	ZFHX4
cg10772086	29	7	0	2	64	91	1.26089e-05	0.00645577	TF
cg13217260	4	0	3	23	86	77	1.39536e-05	0.00713028	HOXD10
cg23990273	5	0	8	32	80	68	1.48386e-05	0.00756768	GABRQ
cg19243533	20	2	0	0	73	98	1.55122e-05	0.00789571	CLDN19
cg24529736	1	0	41	75	51	25	1.69514e-05	0.00861132	CLDN10
cg25098208	0	0	14	44	79	56	1.69883e-05	0.00861308	RIC3
cg15031661	48	27	0	11	45	62	1.75775e-05	0.0088942	FMN2
cg13427428	93	84	0	0	0	16	1.84703e-05	0.00932751	ZFHX4
cg23440822	2	1	24	57	67	42	1.88262e-05	0.00948841	NLGN1
cg10951736	90	76	0	0	3	24	1.91394e-05	0.00962709	DUSP27
cg08623091	92	81	0	0	1	19	2.07509e-05	0.0104169	PTH2R
cg09554876	10	37	0	0	83	63	2.10442e-05	0.0105432	BEND5
cg03729889	14	0	0	0	79	100	2.10633e-05	0.0105432	MYO18B
cg22339278	0	0	76	99	17	1	2.21113e-05	0.0110335	KIRREL2
cg02630819	30	8	0	0	63	92	2.26193e-05	0.0112644	FAM178B
cg22380921	35	15	0	9	58	76	2.31895e-05	0.0115252	CADM2
cg19740375	7	0	0	10	86	90	2.41002e-05	0.0119537	SCN5A
cg25371634	3	2	0	16	90	82	2.41305e-05	0.0119537	HOXD10
cg04935449	2	0	0	15	91	85	2.43158e-05	0.012012	CLEC2L
cg02860342	2	0	0	15	91	85	2.43158e-05	0.012012	HCN4
cg09383816	17	6	1	17	75	77	2.59447e-05	0.0127648	ADHFE1
cg26301283	91	79	0	0	2	21	3.12087e-05	0.0153235	PTH2R
cg05376895	30	8	3	10	60	82	3.20909e-05	0.0157246	PNMA3
cg02304481	71	47	0	0	22	53	3.28491e-05	0.0160632	FAM178B
cg10508993	0	0	5	28	88	72	3.4169e-05	0.0166745	SCGB3A1
cg08090772	11	2	1	15	81	83	3.60156e-05	0.0175396	ADHFE1
cg19478298	5	1	0	14	88	85	3.70675e-05	0.0180148	RELN
cg07838603	9	2	2	19	82	79	3.72816e-05	0.0180816	ZSCAN23
cg24396745	0	0	4	25	89	75	3.98421e-05	0.0192836	HCN4
cg10251328	0	0	70	96	23	4	4.00994e-05	0.019368	IGF2BP1
cg06016684	21	8	6	27	66	65	4.6585e-05	0.022454	MAP7D2
cg16172549	13	1	0	6	80	93	4.6907e-05	0.0225623	PCP4L1
cg18223947	0	0	80	100	13	0	4.73925e-05	0.0227484	PCSK2
cg14955300	0	0	80	100	13	0	4.73925e-05	0.0227484	NOTUM
cg27109461	13	0	0	0	80	100	4.73925e-05	0.0227484	COL26A1
cg25035485	7	0	0	9	86	91	4.97177e-05	0.0237153	APOB
cg19586288	11	4	0	14	82	82	4.99339e-05	0.0237685	RELN
cg01285706	5	1	5	26	83	73	5.11947e-05	0.0243175	BMP3
cg18315983	82	63	0	0	11	37	5.3294e-05	0.0252613	FGL1
cg11721100	3	1	6	29	84	70	5.43791e-05	0.0257213	MAP7D2
cg20295442	30	17	1	17	62	66	5.868e-05	0.027697	ADHFE1
cg17923358	10	2	0	11	83	87	6.41091e-05	0.0301954	RELN
cg01805869	0	0	3	22	90	78	7.32456e-05	0.0344254	KCNK3
cg19283840	3	0	1	16	89	84	7.95271e-05	0.0372982	ADHFE1
cg14466942	22	4	1	3	70	93	8.11626e-05	0.0379841	RBM24
cg10575986	46	22	0	0	47	78	8.142e-05	0.0380231	DPP6
cg27665489	0	0	0	14	93	86	8.38142e-05	0.0390574	NUDT10
cg09623845	61	37	0	0	32	63	9.36852e-05	0.0435636	LRRN1
cg20912169	26	14	1	16	66	70	9.76357e-05	0.045303	ADHFE1
cg11238048	2	0	28	58	63	42	9.9103e-05	0.0458847	DACT2
cg24983367	3	0	81	100	9	0	0.000105902	0.0489266	CA4
cg18393747	6	2	2	19	85	79	0.000112629	0.0519221	CLDN10
cg04098297	32	11	2	1	59	88	0.00011371	0.0523064	ATP4B
cg27032232	40	18	0	4	53	78	0.000116803	0.0536125	DPP6
cg06951245	0	0	2	19	91	81	0.000122778	0.0562325	PTH2R
cg11743675	21	6	6	22	66	72	0.000125833	0.0575058	CNTN1
cg02223323	0	0	4	23	89	77	0.000143986	0.0656575	MAP7D2
cg09933929	27	8	0	0	66	92	0.000157346	0.0715926	DPP6
cg24703168	0	0	11	35	82	65	0.000172998	0.0785412	ZSCAN23
cg23987322	0	0	17	44	76	56	0.00017518	0.0793564	BHMT
cg01410279	39	69	1	0	53	31	0.000200365	0.0905648	MYOC
cg15963417	0	0	68	93	25	7	0.000206331	0.0930553	PAH
cg06257708	0	0	79	99	14	1	0.000215953	0.0971789	FADS6
cg03319752	0	0	79	99	14	1	0.000215953	0.0971789	PCSK2
cg05885577	11	0	0	1	82	99	0.00023505	0.105303	CYP17A1
cg01436998	2	0	0	12	91	88	0.00023878	0.106735	CTD-2554C21.2
cg17363387	53	30	0	1	40	69	0.000253567	0.113091	ATP4B
cg26340529	90	80	0	0	3	20	0.000268769	0.119602	PNCK
cg16660899	89	78	0	0	4	22	0.000269103	0.119602	DUSP27
cg22009464	27	17	6	27	60	56	0.000274261	0.121498	DTNA
cg15195910	4	21	3	0	86	79	0.000277473	0.122643	PLEKHG4B
cg14336566	16	2	0	0	77	98	0.000285165	0.125758	TDRD9
cg14566801	86	72	0	0	7	28	0.000289711	0.127473	PTH2R
cg19324627	20	4	0	0	73	96	0.000302306	0.132712	APOA1
cg15108410	18	3	0	0	75	97	0.000310223	0.135878	COL2A1
cg01794501	1	0	0	12	92	88	0.000372937	0.162974	PCP4L1
cg08234618	21	5	1	4	71	91	0.000375562	0.163745	TF
cg09436823	74	55	0	0	19	45	0.000395752	0.172152	FTCD
cg17361163	3	0	0	10	90	90	0.000404034	0.175351	COL26A1
cg14312063	34	14	0	1	59	85	0.000404819	0.175351	CADM2
cg13372314	83	68	0	0	10	32	0.000412168	0.178057	CNR1
cg10950924	37	19	0	5	56	76	0.000492999	0.212483	IGF2BP1
cg16021896	2	0	0	11	91	89	0.000506711	0.217886	GLB1L3
cg23479065	39	19	0	0	54	81	0.000564086	0.241993	LRRN1
cg00557360	0	0	78	98	15	2	0.000573591	0.245497	ARHGAP40
cg24844000	0	0	74	96	19	4	0.000577457	0.246574	CA4
cg10982664	19	4	0	1	74	95	0.000577457	0.246574	BHMT
cg16306978	11	0	6	6	76	94	0.000588158	0.249967	APOB
cg04776357	24	9	3	14	66	77	0.000618363	0.262186	CNTN1
cg15610027	2	0	30	57	61	43	0.000656621	0.277751	DTNA
cg06722633	0	0	1	14	92	86	0.000704989	0.297505	GRIK3
cg18082354	78	62	0	0	15	38	0.000705332	0.297505	CHGB
cg05295197	83	69	0	0	10	31	0.000716309	0.30085	PNCK
cg00157034	45	24	1	3	47	73	0.000733761	0.307446	CSAG1
cg25032595	20	9	1	12	72	79	0.000742826	0.310501	CLDN10
cg02296171	84	70	0	3	9	27	0.000768576	0.320496	PTH2R
cg03532926	31	13	0	2	62	85	0.000770625	0.32058	DPP6
cg18689454	10	0	1	2	82	98	0.00079148	0.328464	AIRE
cg07259974	63	43	0	0	30	57	0.000825226	0.341644	CNR1
cg18183624	52	32	0	3	41	65	0.000839332	0.346644	IGF2BP1
cg03335173	13	3	16	36	64	61	0.000841834	0.346836	GABRQ
cg06606318	0	0	84	100	9	0	0.0011352	0.466567	FAM46B
cg18500300	14	2	0	0	79	98	0.00113942	0.467163	NACAD
cg04608177	0	0	77	97	16	3	0.00116712	0.477353	ARHGAP40
cg16717549	16	3	0	0	77	97	0.00116712	0.477353	AIRE
cg00056754	49	29	0	0	44	71	0.00118087	0.480615	DUSP27
cg27125631	10	0	4	5	79	95	0.00119161	0.483794	NXPH3
cg25693099	83	70	0	0	10	30	0.00122686	0.496879	DLGAP1
cg09550809	4	1	6	23	83	76	0.00123577	0.499251	BHMT
cg26530706	14	5	22	46	57	49	0.00128215	0.516708	DTNA
cg15914863	10	1	2	0	81	99	0.00142472	0.572739	CYP2W1
cg08199544	58	39	0	0	35	61	0.00150251	0.602508	PLEKHG4B
cg00249511	18	8	5	20	70	72	0.00152621	0.610484	SCT
cg10575842	14	3	2	0	77	97	0.00162077	0.646687	CYP2B7P
cg09850418	9	28	0	0	84	72	0.00163527	0.650839	BEND5
cg00926894	12	1	18	28	63	71	0.00175717	0.697597	RGN
cg06359302	11	1	0	1	82	98	0.00192272	0.761397	NOTUM
cg04904561	27	11	0	1	66	88	0.00196471	0.77606	TDRD9
cg17512401	31	14	0	0	62	86	0.00200955	0.791762	CLDN19
cg08524514	0	0	44	70	49	30	0.00201139	0.791762	OGDHL
cg25774643	32	21	3	17	58	62	0.00201475	0.791762	SCT
cg06697339	0	0	80	98	13	2	0.00223399	0.873492	SLC5A5
cg03356734	0	0	80	98	13	2	0.00223399	0.873492	ARHGAP40
cg25322086	13	2	0	0	80	98	0.00223399	0.873492	FTCD
cg18420599	28	15	2	12	63	73	0.00246698	0.95719	DTNA
cg22810790	8	0	0	0	85	100	0.00247073	0.95719	CA4
cg24481381	0	0	85	100	8	0	0.00247073	0.95719	FAM46B
cg03470841	0	0	85	100	8	0	0.00247073	0.95719	NXPH3
cg07613153	3	0	30	16	60	84	0.00247595	0.95719	TDRD9
cg22482235	13	3	3	12	77	85	0.00249564	0.95719	DPP6
cg18024037	79	66	0	0	14	34	0.00266668	1	FTCD
cg10394047	75	60	0	0	18	40	0.00267024	1	FTCD
cg12795643	22	8	0	0	71	92	0.0029201	1	ATP4B
cg09658678	71	92	0	0	22	8	0.0029201	1	AGTR1
cg16893028	68	52	0	0	25	48	0.00297523	1	TRIM50
cg20605061	13	6	3	16	77	78	0.00303759	1	HOXD10
cg19992083	33	17	0	2	60	81	0.00329989	1	CSAG1
cg23906261	0	0	0	9	93	91	0.0033803	1	GFRA1
cg13272644	0	0	0	9	93	91	0.0033803	1	GRIK3
cg01708273	27	16	0	7	66	77	0.00343264	1	HOXD10
cg07811198	5	1	0	7	88	92	0.00348697	1	DPP6
cg16104915	14	4	16	9	63	87	0.00355483	1	HOXA9
cg26181939	0	0	6	21	87	79	0.00367742	1	VWCE
cg13263114	0	0	70	91	23	9	0.00369412	1	ERBB2
cg01957900	23	9	0	0	70	91	0.00369412	1	ATP4B
cg06950942	23	9	0	0	70	91	0.00369412	1	CLDN19
cg01767200	53	36	0	0	40	64	0.0039615	1	PLEKHG4B
cg18559579	75	61	0	3	18	36	0.003964	1	PTH2R
cg06400704	27	20	0	9	66	71	0.00404204	1	FMN2
cg10660916	0	0	11	29	82	71	0.00418914	1	SLC5A5
cg09201719	79	67	0	0	14	33	0.00428224	1	CYP17A1
cg00142925	0	0	57	80	36	20	0.00453756	1	APOA1
cg02674588	0	0	86	100	7	0	0.00534367	1	SLC5A5
cg01444677	10	1	1	2	82	97	0.00542285	1	DPP6
cg25290307	26	12	0	1	67	87	0.00646147	1	COL26A1
cg25188395	7	1	8	2	78	97	0.00647216	1	HOXA9
cg22455694	0	0	0	8	93	92	0.00698533	1	HOXD10
cg01620739	2	0	0	7	91	93	0.00716281	1	DPP6
cg23146346	13	3	0	0	80	97	0.00765117	1	RBM24
cg15480287	73	60	0	0	20	40	0.00789695	1	PNCK
cg09411999	2	1	18	6	73	93	0.00832917	1	HOXA9
cg14187813	5	1	0	6	88	93	0.00837439	1	FAM178B
cg09141450	28	14	0	1	65	85	0.00859422	1	ZFHX4
cg22996718	34	19	0	0	59	81	0.00945969	1	MYO18B
cg03805279	0	1	29	15	64	84	0.00972154	1	CNR1
cg20430749	4	1	0	6	89	93	0.00979271	1	NUDT10
cg03918304	43	34	0	7	50	59	0.0101898	1	HOXD10
cg08614562	24	44	0	0	69	56	0.01029	1	KIF1A
cg21717324	91	88	0	0	2	12	0.0107015	1	ATP4B
cg03044376	2	1	4	16	87	83	0.0107987	1	ARHGAP40
cg02276974	3	1	39	25	51	74	0.0111918	1	CRABP1
cg27507254	6	0	2	1	85	99	0.0112921	1	CLDN19
cg01655355	0	0	87	100	6	0	0.0114858	1	SLC5A5
cg23333072	0	0	87	100	6	0	0.0114858	1	ERBB2
cg22638185	0	0	87	100	6	0	0.0114858	1	RUNDC3A
cg24967701	0	0	87	100	6	0	0.0114858	1	GRB7
cg05642308	0	0	87	100	6	0	0.0114858	1	FAM46B
cg01988129	11	4	1	8	81	88	0.0117411	1	ADHFE1
cg06226283	0	0	12	28	81	72	0.0124802	1	RELN
cg19137564	0	0	12	28	81	72	0.0124802	1	GABRQ
cg11714014	6	1	12	26	75	73	0.0132193	1	GABRQ
cg19360562	0	0	66	86	27	14	0.0134822	1	APOA1
cg10063047	67	54	0	1	26	45	0.0137029	1	FTCD
cg15475851	0	0	0	7	93	93	0.0143729	1	INA
cg11298627	0	0	0	7	93	93	0.0143729	1	PLCXD3
cg09414673	14	4	2	1	77	95	0.0145305	1	CYP2W1
cg10516146	8	1	0	0	85	99	0.0154001	1	GRB7
cg15728909	18	7	0	0	75	93	0.0169439	1	CDH19
cg18919225	0	0	75	93	18	7	0.0169439	1	PAH
cg26118446	39	59	0	1	54	40	0.0173352	1	ARHGAP40
cg16507262	20	38	0	0	73	62	0.0180497	1	AOX1
cg12256206	5	0	2	6	86	94	0.018719	1	DACT2
cg18876487	35	22	0	0	58	78	0.0187371	1	AIRE
cg04246521	92	91	0	0	1	9	0.0191457	1	CLDN10
cg20644626	57	44	0	1	36	55	0.0209387	1	ALB
cg01434302	6	0	10	16	77	84	0.0211	1	CSMD1
cg26745764	0	0	40	60	53	40	0.0213735	1	GLB1L3
cg15721102	16	11	6	19	71	70	0.0216964	1	FAM178B
cg05722552	0	0	77	94	16	6	0.0218332	1	NLGN1
cg13782884	0	0	77	94	16	6	0.0218332	1	FAM46B
cg25046651	4	1	1	8	88	91	0.0236136	1	ADHFE1
cg26476852	9	5	7	1	77	94	0.0238163	1	HOXA9
cg22395192	0	0	88	100	5	0	0.0245379	1	FAM46B
cg01381846	48	40	7	2	38	58	0.0247796	1	HOXA9
cg12400702	87	83	0	0	6	17	0.0270126	1	CAND2
cg20200605	0	0	76	93	17	7	0.0274697	1	APOA1
cg08418978	61	49	0	0	32	51	0.0288024	1	CLDN10
cg02485566	0	0	0	6	93	94	0.0294482	1	DPP6
cg26598649	93	94	0	0	0	6	0.0294482	1	DLGAP1
cg03903246	4	1	0	5	89	94	0.0295506	1	FMN2
cg14649140	0	1	58	46	35	53	0.0300208	1	HOXA9
cg21572719	2	11	4	2	87	87	0.0327182	1	CNR1
cg21077578	15	6	0	0	78	94	0.0356297	1	CYP2W1
cg17489939	66	56	0	0	27	44	0.0368439	1	HOXD10
cg20599748	3	0	5	1	85	99	0.0374613	1	SERPINA10
cg12087695	4	0	3	1	86	99	0.0379048	1	SERPINA10
cg22953017	1	0	0	5	92	95	0.0421221	1	AOX1
cg26734040	9	2	1	2	83	96	0.04252	1	APOA1
cg11673840	3	0	0	3	90	97	0.0431041	1	IGF2BP1
cg01819512	0	0	10	3	83	97	0.0431481	1	HOXA9
cg13179074	29	18	0	0	64	82	0.0436191	1	DUSP27
cg25953239	14	6	1	5	78	89	0.0436555	1	HOXD10
cg09682330	4	1	2	9	87	90	0.0458936	1	ZSCAN23
cg14665203	2	0	10	4	81	96	0.0472883	1	FAM46B
cg00733493	2	0	7	2	84	98	0.0478411	1	NACAD
cg26521404	1	1	7	1	85	98	0.0479296	1	HOXA9
cg03322234	10	3	2	1	81	96	0.0504505	1	CYP2W1
cg00007076	1	1	81	75	11	24	0.0505883	1	ADHFE1
cg06145435	12	4	7	5	74	91	0.0512966	1	CYP2W1
cg27251412	4	0	0	1	89	99	0.0521086	1	AIRE
cg05183927	4	0	0	0	89	100	0.0521086	1	CYP2W1
cg16940809	4	0	0	0	89	100	0.0521086	1	RP11-102K13.5
cg18495307	0	0	89	100	4	0	0.0521086	1	RUNDC3A
cg23048455	0	0	89	100	4	0	0.0521086	1	RUNDC3A
cg21007852	12	6	5	1	76	93	0.0535327	1	HOXA9
cg18115040	3	0	0	2	90	98	0.0548656	1	HOXD10
cg16481170	0	0	48	66	45	34	0.0565983	1	KIAA2022
cg24001728	14	6	0	0	79	94	0.057009	1	VWCE
cg10491262	0	0	87	99	6	1	0.0573679	1	EEF1A2
cg13761998	0	0	47	65	46	35	0.0574776	1	GRB7
cg15156844	93	95	0	0	0	5	0.0600844	1	DLGAP1
cg17775713	0	0	0	5	93	95	0.0600844	1	TF
cg03310203	0	0	0	5	93	95	0.0600844	1	GABRQ
cg16448399	93	95	0	0	0	5	0.0600844	1	DLGAP1
cg14263391	0	0	33	49	60	51	0.0604218	1	GRB7
cg23159678	1	6	9	4	83	90	0.0605224	1	NOVA1
cg14398691	0	0	37	54	56	46	0.0606423	1	GRB7
cg13698883	1	4	4	0	88	96	0.062836	1	IGFBPL1
cg21672057	22	12	1	3	70	85	0.0630875	1	KIAA2022
cg00824018	7	2	0	2	86	96	0.0634661	1	INA
cg11272491	6	3	7	18	80	79	0.0646748	1	HOXD10
cg11183072	0	0	78	93	15	7	0.0681774	1	GRB7
cg19828537	38	28	0	0	55	72	0.0692217	1	FAM178B
cg13120756	4	0	1	2	88	98	0.0693382	1	RUNDC3A
cg19089985	0	0	13	25	80	75	0.0698203	1	EEF1A2
cg02602264	14	7	0	2	79	91	0.0698218	1	CYP2W1
cg18286850	0	0	54	71	39	29	0.070924	1	TF
cg00969271	39	29	0	0	54	71	0.070924	1	ORM2
cg26446071	9	3	0	0	84	97	0.0738019	1	ATP4B
cg05084700	9	3	0	0	84	97	0.0738019	1	RP11-102K13.5
cg14268780	12	5	0	0	81	95	0.0740514	1	FTCD
cg27353143	2	1	1	7	90	92	0.0751496	1	CTD-2554C21.2
cg00651523	1	0	2	8	90	92	0.0768738	1	ZSCAN23
cg20822884	2	3	9	2	82	95	0.0800021	1	BEND5
cg19003412	46	36	0	0	47	64	0.0800802	1	ALB
cg27053785	90	90	0	0	3	10	0.0841625	1	CYP2W1
cg10753889	2	1	42	60	49	39	0.0844393	1	APOA1
cg15549927	1	0	0	4	92	96	0.0865443	1	DPP6
cg18932798	7	3	0	3	86	94	0.0884661	1	INA
cg05058167	0	0	86	98	7	2	0.0911724	1	GRB7
cg22047013	2	0	1	5	90	95	0.0939251	1	PLEKHG4B
cg20498199	37	28	0	0	56	72	0.0948446	1	ERBB2
cg08368094	26	40	0	0	67	60	0.0950982	1	ALB
cg10271058	48	40	1	0	44	60	0.0959435	1	GLB1L3
cg18632634	22	14	0	0	71	86	0.0979089	1	TRIM50
cg13525197	0	0	2	8	91	92	0.102545	1	ZSCAN23
cg01233487	7	2	2	1	84	97	0.104001	1	ATP4B
cg12827188	0	0	14	7	79	93	0.104159	1	FGA
cg23873338	62	55	0	0	31	45	0.106762	1	OGDHL
cg24984312	1	0	6	2	86	98	0.109133	1	APOA1
cg22778981	0	0	90	100	3	0	0.110007	1	ERBB2
cg11993754	0	0	75	89	18	11	0.112071	1	ERBB2
cg00735611	0	0	44	59	49	41	0.114021	1	GRB7
cg00865857	0	0	1	6	92	94	0.1199	1	AF186192.5
cg17814335	8	3	0	1	85	96	0.12333	1	KIAA2022
cg09556939	8	3	0	0	85	97	0.12333	1	ATP4B
cg07327299	0	0	58	73	35	27	0.125099	1	GRB7
cg20399871	1	1	7	2	85	97	0.131368	1	HOXA9
cg27663279	85	84	0	0	8	16	0.13221	1	CYP2W1
cg22122715	75	71	0	0	18	29	0.13318	1	CLDN10
cg07654843	65	80	0	0	28	20	0.13356	1	MYO18B
cg04450599	64	58	0	0	29	42	0.136453	1	ALB
cg09739904	0	0	53	68	40	32	0.136779	1	PAH
cg03698009	4	2	8	3	81	95	0.139519	1	HOXA9
cg24496745	10	5	1	0	82	95	0.141505	1	C1orf168
cg03217995	47	59	5	1	41	40	0.143887	1	HOXA9
cg24276445	84	83	0	0	9	17	0.146648	1	CNR1
cg00602115	16	29	9	9	68	62	0.149591	1	DTNA
cg05374238	2	0	5	2	86	98	0.152186	1	C1orf168
cg22256309	23	16	0	1	70	83	0.152902	1	GLB1L3
cg25413188	9	4	0	0	84	96	0.153027	1	ATP4A
cg04205664	4	2	8	17	81	81	0.157251	1	CLEC2L
cg15184781	0	4	3	5	90	91	0.160553	1	ZFHX4
cg01767599	69	64	0	0	24	36	0.161227	1	CNR1
cg05366204	0	0	68	82	25	18	0.166867	1	PLCXD3
cg01215762	13	16	39	29	41	55	0.168192	1	HOXA9
cg08883853	4	1	9	5	80	94	0.170076	1	CYP2W1
cg27524614	48	41	0	1	45	58	0.170948	1	NOTUM
cg17740645	0	0	57	71	36	29	0.171958	1	GRB7
cg07199257	19	11	1	2	73	87	0.174712	1	CRABP1
cg24657085	39	32	0	0	54	68	0.17952	1	ERBB2
cg04936632	27	20	0	0	66	80	0.179575	1	ERBB2
cg08500763	0	0	53	67	40	33	0.181707	1	GRB7
cg23836594	0	0	51	65	42	35	0.185597	1	GRB7
cg13495204	58	53	0	0	35	47	0.194052	1	ALB
cg01354473	0	0	4	1	89	99	0.197938	1	HOXA9
cg14681958	7	3	0	0	86	97	0.200806	1	SCT
cg20114113	23	18	0	2	70	80	0.202928	1	PPP1R3C
cg27602828	18	27	0	1	75	72	0.204113	1	DLGAP1
cg08284496	0	0	23	34	70	66	0.206375	1	GRB7
cg18447772	35	32	12	7	46	61	0.206557	1	HOXA9
cg25150773	32	26	0	0	61	74	0.213066	1	MAP6
cg05629781	25	35	0	1	68	64	0.215309	1	DTNA
cg06818710	0	0	3	8	90	92	0.216435	1	ZSCAN23
cg24690588	2	0	0	0	91	100	0.230894	1	C1orf168
cg11075745	2	0	0	1	91	99	0.230894	1	CLDN19
cg11923631	2	0	0	1	91	99	0.230894	1	AIRE
cg15797422	0	1	2	0	91	99	0.230894	1	NXPH3
cg08458400	8	4	0	0	85	96	0.238074	1	CNR1
cg10125317	0	0	0	3	93	97	0.247085	1	HOXD10
cg24886219	93	97	0	0	0	3	0.247085	1	DUSP27
cg01597891	0	0	0	3	93	97	0.247085	1	INA
cg02249732	0	1	0	3	93	96	0.247085	1	HOXD10
cg20123637	79	78	0	0	14	22	0.267923	1	TF
cg02968301	9	5	0	0	84	95	0.270404	1	C16orf89
cg23564432	3	0	17	19	73	81	0.277364	1	CSMD1
cg01842807	49	45	1	0	43	55	0.278675	1	CYP2W1
cg24846807	5	10	3	1	85	89	0.278977	1	ERICH3
cg07392722	64	59	2	1	27	40	0.282502	1	BEX1
cg24946729	2	1	14	8	77	91	0.28597	1	DTNA
cg16495873	36	31	0	1	57	68	0.291272	1	ZFHX4
cg27009703	3	2	4	1	86	97	0.294563	1	HOXA9
cg24018190	17	25	0	0	76	75	0.297004	1	ALB
cg06811800	18	16	0	3	75	81	0.304311	1	ATP4B
cg26210104	43	38	0	0	50	62	0.306953	1	DTNA
cg06185555	43	38	0	0	50	62	0.306953	1	ERBB2
cg25038082	0	0	49	60	44	40	0.313759	1	GRB7
cg20646556	8	4	3	2	82	94	0.316452	1	CYP2W1
cg08291693	27	22	0	1	66	77	0.321043	1	PNCK
cg20741169	1	1	11	6	81	93	0.326222	1	HOXA9
cg05979020	2	1	0	3	91	96	0.327599	1	HOXD10
cg08341323	12	8	0	1	81	91	0.34564	1	CSAG1
cg00742851	32	27	0	1	61	72	0.348395	1	LRRN1
cg14341051	32	27	0	1	61	72	0.348395	1	FTCD
cg27181716	25	34	0	0	68	66	0.348395	1	TF
cg16352283	0	0	14	21	79	79	0.350766	1	FAM46B
cg07601488	3	1	0	1	90	98	0.353684	1	PLEKHG4B
cg01064131	3	1	0	1	90	98	0.353684	1	ATP4B
cg09510531	3	1	0	0	90	99	0.353684	1	AIRE
cg16332577	0	0	90	99	3	1	0.353684	1	ERBB2
cg15152912	1	0	2	5	90	95	0.353891	1	DPP6
cg07163547	4	2	4	9	85	89	0.356656	1	RXRG
cg02099474	3	3	18	28	72	69	0.364253	1	CYP2W1
cg23207527	21	29	1	0	71	71	0.36671	1	RBM24
cg03918433	0	0	21	17	72	83	0.368123	1	FGA
cg27487931	5	2	2	4	86	94	0.375734	1	C16orf89
cg08585669	84	86	0	0	9	14	0.382722	1	ERBB2
cg16347256	15	14	2	0	76	86	0.383843	1	C1orf168
cg05788638	51	49	1	0	41	51	0.387504	1	SERPINA10
cg12600174	38	38	10	6	45	56	0.389197	1	HOXA9
cg13723005	8	5	0	0	85	95	0.394432	1	ORM2
cg02088166	28	24	0	0	65	76	0.417156	1	PLEKHG4B
cg04586299	2	0	1	2	90	98	0.420781	1	JPH3
cg26041593	0	0	84	94	9	6	0.423646	1	ERBB2
cg20007836	1	0	46	44	46	56	0.426058	1	ERBB2
cg10895168	81	82	0	0	12	18	0.427002	1	ADHFE1
cg14464401	4	2	0	0	89	98	0.431045	1	KIF1A
cg27022324	6	11	6	9	81	80	0.44156	1	PLEKHG4B
cg02311932	0	0	28	36	65	64	0.445002	1	RBM24
cg14547644	0	0	2	5	91	95	0.44668	1	ZSCAN23
cg05460716	91	95	0	0	2	5	0.44668	1	DUSP27
cg04272694	0	0	33	41	60	59	0.461331	1	DACT2
cg26016246	66	76	1	0	26	24	0.461715	1	BEX2
cg15666789	10	6	3	5	80	89	0.46697	1	TTR
cg27063540	45	43	0	0	48	57	0.472721	1	C16orf89
cg01037726	4	4	9	5	80	91	0.475074	1	PNCK
cg06123346	0	0	21	18	72	82	0.475652	1	ATP4A
cg02330892	0	0	92	100	1	0	0.481865	1	ERBB2
cg04836214	0	0	1	0	92	100	0.481865	1	KCNB1
cg16182351	1	0	0	0	92	100	0.481865	1	CYP2W1
cg22025233	0	0	1	0	92	100	0.481865	1	CYP2W1
cg25582403	0	0	92	100	1	0	0.481865	1	ERBB2
cg10318148	0	0	1	0	92	100	0.481865	1	CYP2W1
cg24312792	0	0	1	0	92	100	0.481865	1	FAM46B
cg05278256	1	0	0	0	92	100	0.481865	1	MYO18B
cg27052442	0	0	92	100	1	0	0.481865	1	ERBB2
cg04722249	0	0	92	100	1	0	0.481865	1	FAM178B
cg12222323	0	0	92	100	1	0	0.481865	1	ERBB2
cg16550010	5	2	10	10	78	88	0.486692	1	GIF
cg22947322	0	0	0	2	93	98	0.498057	1	IGF2BP1
cg20278383	93	98	0	0	0	2	0.498057	1	CLDN10
cg16501323	0	0	0	2	93	98	0.498057	1	AIRE
cg18794473	16	19	0	2	77	79	0.516872	1	ZFHX4
cg22620221	2	1	0	2	91	97	0.518763	1	DPP6
cg23720898	14	11	0	0	79	89	0.520624	1	AC018890.6
cg16913789	1	1	9	5	83	94	0.522876	1	HOXA9
cg13857519	10	12	0	2	83	86	0.537484	1	TPH1
cg03966685	79	81	0	0	14	19	0.566834	1	CYP2W1
cg06479254	88	92	0	0	5	8	0.571016	1	HOXD10
cg00041368	88	92	0	0	5	8	0.571016	1	DLGAP1
cg23087300	4	2	8	11	81	87	0.578913	1	KIRREL2
cg23286609	76	78	0	0	17	22	0.591987	1	DTNA
cg04413147	72	81	0	0	21	19	0.595956	1	FTCD
cg06842913	1	0	3	5	89	95	0.600529	1	TRIM50
cg23889730	2	1	0	0	91	99	0.609746	1	PRIMA1
cg01598007	2	1	0	0	91	99	0.609746	1	DUSP27
cg23595055	92	97	0	0	1	3	0.62207	1	DUSP27
cg18388084	1	3	0	0	92	97	0.62207	1	KIF1A
cg24286812	71	73	0	0	22	27	0.622814	1	CYP2W1
cg19937039	1	0	27	32	65	68	0.639263	1	SERPINA10
cg21246665	0	0	30	36	63	64	0.649517	1	SERPINA10
cg19713567	0	1	81	89	12	10	0.651429	1	GRB7
cg19660515	58	59	0	0	35	41	0.660448	1	ALB
cg16045390	0	0	35	41	58	59	0.660448	1	GRB7
cg22291942	83	87	0	0	10	13	0.663078	1	DTNA
cg14006266	41	48	0	0	52	52	0.664956	1	KIAA1045
cg02951062	5	4	1	3	87	93	0.672704	1	ALB
cg24633291	81	84	0	0	12	16	0.683101	1	CYP2W1
cg25712987	81	84	0	0	12	16	0.683101	1	AGTR1
cg21582611	0	0	2	4	91	96	0.683817	1	RP11-102K13.5
cg10501310	77	85	0	0	16	15	0.699273	1	BEND5
cg26270695	9	6	1	1	83	93	0.710555	1	CRABP1
cg20588285	0	0	18	17	75	83	0.7113	1	AIRE
cg12413918	0	0	89	97	4	3	0.712984	1	ERBB2
cg10890681	43	44	1	0	49	56	0.715994	1	ALB
cg05065989	0	0	20	19	73	81	0.721475	1	HOXA9
cg21230535	0	1	1	0	92	99	0.732837	1	FTCD
cg04983142	1	0	0	1	92	99	0.732837	1	GFRA1
cg26246074	22	26	0	0	71	74	0.741158	1	SLC13A5
cg16764147	4	6	0	0	89	94	0.749019	1	SCN5A
cg06720713	28	33	0	0	65	67	0.756979	1	RP11-102K13.5
cg16935075	62	69	0	0	31	31	0.75936	1	TPH1
cg15990216	59	61	0	0	34	39	0.767609	1	ALB
cg24656976	48	49	0	0	45	51	0.773876	1	ALB
cg06064098	7	6	0	0	86	94	0.777213	1	ATP4B
cg13394864	7	6	0	0	86	94	0.777213	1	FAM178B
cg17356252	0	0	7	6	86	94	0.777213	1	AIRE
cg25123895	0	0	6	8	87	92	0.784639	1	APOB
cg01607441	2	1	0	1	91	98	0.798711	1	ATP4A
cg03180302	0	0	9	8	84	92	0.800966	1	TTR
cg20486246	1	0	30	31	62	69	0.814663	1	FAM46B
cg11410859	8	6	6	6	79	88	0.815455	1	SCN5A
cg18795786	6	5	4	6	83	89	0.831353	1	CNTN1
cg16723488	0	0	12	15	81	85	0.835882	1	APOB
cg07176589	6	8	21	25	66	67	0.861755	1	ZFHX4
cg25428297	0	0	23	23	70	77	0.866084	1	CYP2W1
cg27576982	25	28	1	0	67	72	0.869023	1	PAH
cg22628608	27	27	0	0	66	73	0.872631	1	ADHFE1
cg00200645	32	33	0	0	61	67	0.879495	1	CA4
cg08521225	60	63	0	0	33	37	0.881374	1	TTR
cg10729312	42	46	1	0	50	54	0.881962	1	PLEKHG4B
cg07119871	56	62	0	0	37	38	0.882678	1	PRIMA1
cg14575854	0	0	52	54	41	46	0.884982	1	GRB7
cg02436141	10	12	0	1	83	87	0.908509	1	CNR1
cg13263576	6	7	2	1	85	92	0.913253	1	KIF1A
cg02790691	7	6	6	7	80	87	0.950326	1	DTNA
cg03850256	32	33	1	2	60	65	0.953055	1	HOXD10
cg01470599	40	45	2	2	51	53	0.956066	1	IGFBPL1
cg25784280	4	5	22	22	67	73	0.964579	1	DTNA
cg16449649	8	8	1	1	84	91	1	1	MLF1
cg13228862	92	98	0	1	1	1	1	1	DLGAP1
cg10465949	3	4	0	1	90	95	1	1	JPH3
cg01578764	25	26	0	0	68	74	1	1	CYP2W1
cg04013090	0	0	92	98	1	2	1	1	ADHFE1
cg00140112	4	4	0	0	89	96	1	1	DLGAP1
cg19459542	0	0	93	99	0	1	1	1	APOB
cg26111030	0	0	93	100	0	0	1	1	ERBB2
cg16642695	5	5	7	7	81	88	1	1	ADHFE1
cg04141948	35	37	0	0	58	63	1	1	CYP2W1
cg10872847	53	57	0	0	40	43	1	1	ATP4B
cg15793196	68	73	0	0	25	27	1	1	BEX1
cg24309555	0	0	1	2	92	98	1	1	APOB
cg22077553	0	0	0	0	93	100	1	1	MYOC
cg22632017	0	0	93	100	0	0	1	1	ERBB2
cg14659978	0	1	0	0	93	99	1	1	FAM178B
cg13287312	5	5	0	0	88	95	1	1	RSPO4
cg01819787	0	0	0	0	93	100	1	1	PNCK
cg10394385	0	0	93	100	0	0	1	1	ERBB2
cg23906291	0	0	93	100	0	0	1	1	ERBB2
cg19103969	0	0	93	99	0	1	1	1	ERBB2
cg10835711	3	4	0	0	90	96	1	1	ZFHX4
cg10289325	0	0	93	100	0	0	1	1	ERBB2
cg16065186	0	0	93	99	0	1	1	1	ERBB2
cg03350299	0	0	4	4	89	96	1	1	APOB
cg00410872	0	0	88	95	5	5	1	1	EEF1A2
cg24035545	0	0	0	0	93	100	1	1	MYO18B
cg27005179	0	0	93	100	0	0	1	1	ERBB2
cg05890849	6	6	0	0	87	94	1	1	PRIMA1
cg13911393	0	0	93	100	0	0	1	1	GRB7
cg19366217	0	0	93	100	0	0	1	1	ADHFE1
cg04639062	0	0	93	100	0	0	1	1	APOB
cg23731030	0	0	93	100	0	0	1	1	ERBB2
cg24649641	0	0	93	100	0	0	1	1	ERBB2
cg17870909	0	0	0	1	93	99	1	1	FTCD
cg26557005	89	96	0	0	4	4	1	1	CLDN10
cg27300230	0	0	93	100	0	0	1	1	ERBB2
cg12843033	0	0	6	6	87	94	1	1	AIRE
cg05866021	23	25	0	0	70	75	1	1	C1orf168
cg25071744	0	0	0	1	93	99	1	1	APOB
cg02433278	0	0	93	100	0	0	1	1	ERBB2
cg25220979	0	0	2	3	91	97	1	1	IGF2BP1
cg09875273	0	0	93	100	0	0	1	1	ERBB2
