# Supplementary material for: Comprehensive Genomic and Epigenomic Analyses on Transcriptomic Regulation in Stomach Adenocarcinoma
Source: Front Genet. 2022 Feb 11;12:778095. doi: 10.3389/fgene.2021.778095 (PMC8873582; doi:10.3389/fgene.2021.778095)
Supplement: Supplementary file 16 [file Table12.XLSX]

## Sheet: S12_Table
gName	FisherP	Mut_iC1	Nor_iC1	Mut_iC2	Nor_iC2	padj
ARID1A	3.3403e-10	39	54	5	95	6.04594e-06
PIK3CA	1.78671e-08	31	62	3	97	0.000323377
ZFHX3	1.39476e-07	20	73	0	100	0.00252424
SPECC1	1.39476e-07	20	73	0	100	0.00252424
OBSCN	1.87353e-07	35	58	7	93	0.00339034
KMT2D	2.63704e-07	31	62	5	95	0.00477172
FSIP2	3.27958e-07	19	74	0	100	0.00593406
ZBTB20	4.0969e-07	22	71	1	99	0.00741251
TTN	2.22705e-06	72	21	44	56	0.0402917
RANBP2	4.61193e-06	19	74	1	99	0.0834344
MYCBP2	9.07706e-06	23	70	3	97	0.164204
RYR1	9.2742e-06	28	65	6	94	0.167761
KIF21A	9.29611e-06	15	78	0	100	0.168148
PLEC	9.62395e-06	27	66	5	95	0.174068
RNF213	9.80382e-06	25	68	4	96	0.177312
XYLT2	1.55122e-05	20	73	2	98	0.280538
SLITRK5	1.55122e-05	20	73	2	98	0.280538
MDN1	1.99465e-05	24	69	4	96	0.360693
INTS3	2.10633e-05	14	79	0	100	0.380867
SLC3A2	2.10633e-05	14	79	0	100	0.380867
PLEKHA6	2.10633e-05	14	79	0	100	0.380867
PI4KA	2.10633e-05	14	79	0	100	0.380867
NUP210	2.10633e-05	14	79	0	100	0.380867
ZNF516	2.10633e-05	14	79	0	100	0.380867
ATXN2L	2.10633e-05	14	79	0	100	0.380867
GPR158	2.21113e-05	17	76	1	99	0.399661
DOCK3	2.21113e-05	17	76	1	99	0.399661
PKD1	3.26616e-05	19	74	2	98	0.590293
C5orf42	3.26616e-05	19	74	2	98	0.590293
ASH1L	3.26616e-05	19	74	2	98	0.590293
FAT4	3.2749e-05	31	62	9	91	0.591775
MYO15A	3.81811e-05	25	68	5	95	0.689895
MUC5B	3.81811e-05	25	68	5	95	0.689895
ACVR2A	3.86293e-05	21	72	3	97	0.697916
CACNA1E	4.00994e-05	23	70	4	96	0.724435
TRPM6	4.73925e-05	13	80	0	100	0.856146
DDX58	4.73925e-05	13	80	0	100	0.856146
ANKRD12	4.73925e-05	13	80	0	100	0.856146
TEP1	4.73925e-05	13	80	0	100	0.856146
SEMA5B	4.73925e-05	13	80	0	100	0.856146
PTCH1	4.73925e-05	13	80	0	100	0.856146
HHIP	4.77292e-05	16	77	1	99	0.861942
SCN11A	4.77292e-05	16	77	1	99	0.861942
ZNF831	4.77292e-05	16	77	1	99	0.861942
SP8	4.77292e-05	16	77	1	99	0.861942
UBR5	6.8022e-05	18	75	2	98	1
TRIO	7.83074e-05	20	73	3	97	1
RIMS1	7.83074e-05	20	73	3	97	1
NRXN3	7.83074e-05	20	73	3	97	1
FBN1	7.96317e-05	22	71	4	96	1
KMT2C	7.96317e-05	22	71	4	96	1
KLF3	0.000102031	15	78	1	99	1
CPAMD8	0.000102031	15	78	1	99	1
KSR2	0.000102031	15	78	1	99	1
PCDHA7	0.000102031	15	78	1	99	1
ADAMTSL3	0.000102031	15	78	1	99	1
SV2A	0.000102031	15	78	1	99	1
EIF4G1	0.000102031	15	78	1	99	1
GRM7	0.000105902	12	81	0	100	1
PKDREJ	0.000105902	12	81	0	100	1
OTUD4	0.000105902	12	81	0	100	1
TRERF1	0.000105902	12	81	0	100	1
XIRP1	0.000105902	12	81	0	100	1
FNDC1	0.000105902	12	81	0	100	1
SLC26A7	0.000105902	12	81	0	100	1
ARHGEF10	0.000105902	12	81	0	100	1
TRPM2	0.000105902	12	81	0	100	1
HIVEP2	0.000105902	12	81	0	100	1
LRFN3	0.000105902	12	81	0	100	1
CEMIP	0.000105902	12	81	0	100	1
CCDC108	0.000105902	12	81	0	100	1
IRS1	0.000105902	12	81	0	100	1
KCND2	0.000105902	12	81	0	100	1
AMER1	0.000105902	12	81	0	100	1
PLCE1	0.000105902	12	81	0	100	1
SIN3A	0.000105902	12	81	0	100	1
SHROOM3	0.000105902	12	81	0	100	1
WDR62	0.000105902	12	81	0	100	1
LARP4B	0.000140083	17	76	2	98	1
FLNC	0.000140083	17	76	2	98	1
CDH8	0.000140083	17	76	2	98	1
JARID2	0.000140083	17	76	2	98	1
PCNT	0.000140083	17	76	2	98	1
CELSR1	0.000140083	17	76	2	98	1
EIF5B	0.000140083	17	76	2	98	1
CHD6	0.000156835	19	74	3	97	1
SRCAP	0.000156835	19	74	3	97	1
FAT3	0.000206331	25	68	7	93	1
SACS	0.000206331	25	68	7	93	1
KDM2B	0.000215953	14	79	1	99	1
CAMSAP2	0.000215953	14	79	1	99	1
EVC	0.000215953	14	79	1	99	1
CDH6	0.000215953	14	79	1	99	1
FBXL7	0.000215953	14	79	1	99	1
AGAP1	0.000215953	14	79	1	99	1
PCDHB5	0.000215953	14	79	1	99	1
ZC3H13	0.000215953	14	79	1	99	1
TIE1	0.000215953	14	79	1	99	1
ELMO1	0.000215953	14	79	1	99	1
SLC8A2	0.00023505	11	82	0	100	1
RPTOR	0.00023505	11	82	0	100	1
KIF1C	0.00023505	11	82	0	100	1
YLPM1	0.00023505	11	82	0	100	1
SNAI2	0.00023505	11	82	0	100	1
ZMYM4	0.00023505	11	82	0	100	1
FZD10	0.00023505	11	82	0	100	1
KIAA1324L	0.00023505	11	82	0	100	1
MVK	0.00023505	11	82	0	100	1
EPAS1	0.00023505	11	82	0	100	1
USP19	0.00023505	11	82	0	100	1
PCDHA13	0.00023505	11	82	0	100	1
ZIC1	0.00023505	11	82	0	100	1
SLC23A2	0.00023505	11	82	0	100	1
WDR33	0.00023505	11	82	0	100	1
CROT	0.00023505	11	82	0	100	1
ZNF106	0.00023505	11	82	0	100	1
TCERG1	0.00023505	11	82	0	100	1
GRIN2B	0.00023505	11	82	0	100	1
CASD1	0.00023505	11	82	0	100	1
ELFN2	0.00023505	11	82	0	100	1
DUOX2	0.00023505	11	82	0	100	1
RYR3	0.000236773	24	69	6	94	1
TG	0.000236773	24	69	6	94	1
ZNF236	0.000285165	16	77	2	98	1
ARFGEF2	0.000285165	16	77	2	98	1
AHNAK2	0.000291344	26	67	8	92	1
FCGBP	0.000302306	20	73	4	96	1
RNF43	0.000302306	20	73	4	96	1
KCNMA1	0.000310223	18	75	3	97	1
KALRN	0.000310223	18	75	3	97	1
MUC4	0.000310223	18	75	3	97	1
ADCY8	0.000310223	18	75	3	97	1
REV3L	0.000310223	18	75	3	97	1
RELN	0.00043942	23	70	6	94	1
RIMS2	0.00043942	23	70	6	94	1
PCDHB12	0.000452423	13	80	1	99	1
CHD4	0.000452423	13	80	1	99	1
FLRT2	0.000452423	13	80	1	99	1
BNC2	0.000452423	13	80	1	99	1
FHOD3	0.000452423	13	80	1	99	1
PTCHD2	0.000452423	13	80	1	99	1
CACNA1A	0.000452423	13	80	1	99	1
NLGN4X	0.000452423	13	80	1	99	1
COL5A2	0.000452423	13	80	1	99	1
CEP250	0.000452423	13	80	1	99	1
CDH10	0.000515483	21	72	5	95	1
EPB41L5	0.000518244	10	83	0	100	1
NCAN	0.000518244	10	83	0	100	1
RANBP17	0.000518244	10	83	0	100	1
MYO10	0.000518244	10	83	0	100	1
SUN1	0.000518244	10	83	0	100	1
ALOX12B	0.000518244	10	83	0	100	1
INTS1	0.000518244	10	83	0	100	1
CTNNA1	0.000518244	10	83	0	100	1
MXRA8	0.000518244	10	83	0	100	1
CASP5	0.000518244	10	83	0	100	1
POLR2A	0.000518244	10	83	0	100	1
EDRF1	0.000518244	10	83	0	100	1
PLCB4	0.000518244	10	83	0	100	1
PNISR	0.000518244	10	83	0	100	1
UACA	0.000518244	10	83	0	100	1
ADAM9	0.000518244	10	83	0	100	1
KAT2B	0.000518244	10	83	0	100	1
MIR1270	0.000518244	10	83	0	100	1
CCAR2	0.000518244	10	83	0	100	1
DOCK5	0.000518244	10	83	0	100	1
PTPN23	0.000518244	10	83	0	100	1
FOXP1	0.000518244	10	83	0	100	1
RBM6	0.000518244	10	83	0	100	1
ADCY5	0.000518244	10	83	0	100	1
AGL	0.000518244	10	83	0	100	1
ZNF74	0.000518244	10	83	0	100	1
CLUH	0.000518244	10	83	0	100	1
FES	0.000518244	10	83	0	100	1
HIVEP3	0.000573591	15	78	2	98	1
CTNNB1	0.000573591	15	78	2	98	1
RPL22	0.000573591	15	78	2	98	1
SZT2	0.000573591	15	78	2	98	1
PCDH20	0.000573591	15	78	2	98	1
ABCA2	0.000573591	15	78	2	98	1
NFASC	0.000573591	15	78	2	98	1
ADGRB1	0.000573591	15	78	2	98	1
MAGI2	0.000573591	15	78	2	98	1
CELSR3	0.000577457	19	74	4	96	1
COL6A3	0.000577457	19	74	4	96	1
CREBBP	0.000605769	17	76	3	97	1
TENM3	0.000605769	17	76	3	97	1
NBEAL2	0.000605769	17	76	3	97	1
PCDH9	0.000605769	17	76	3	97	1
RALGAPA1	0.000937843	12	81	1	99	1
CTNND1	0.000937843	12	81	1	99	1
MTUS2	0.000937843	12	81	1	99	1
ALPK2	0.000937843	12	81	1	99	1
GLI2	0.000937843	12	81	1	99	1
ZCCHC11	0.000937843	12	81	1	99	1
PSD	0.000937843	12	81	1	99	1
ADAMTSL1	0.000937843	12	81	1	99	1
SHPRH	0.000937843	12	81	1	99	1
IRX1	0.000937843	12	81	1	99	1
ZNF549	0.000937843	12	81	1	99	1
MPRIP	0.000937843	12	81	1	99	1
TICAM1	0.000937843	12	81	1	99	1
ANKFY1	0.000937843	12	81	1	99	1
CAD	0.000937843	12	81	1	99	1
PDE10A	0.000937843	12	81	1	99	1
BRWD1	0.000937843	12	81	1	99	1
PALM2-AKAP2	0.000937843	12	81	1	99	1
BTBD11	0.000937843	12	81	1	99	1
MYH14	0.000937843	12	81	1	99	1
SCN2B	0.000937843	12	81	1	99	1
FAM208A	0.000937843	12	81	1	99	1
ZNF638	0.000937843	12	81	1	99	1
AMPD3	0.000937843	12	81	1	99	1
PITPNM3	0.000937843	12	81	1	99	1
AHCTF1	0.000937843	12	81	1	99	1
ABCC1	0.000937843	12	81	1	99	1
DCLK1	0.000955071	20	73	5	95	1
BSN	0.00108788	18	75	4	96	1
DNAH8	0.00108788	18	75	4	96	1
EPHA5	0.00108788	18	75	4	96	1
PDZD2	0.00108788	18	75	4	96	1
CNTN6	0.00108788	18	75	4	96	1
COL7A1	0.00108788	18	75	4	96	1
ADAMTS12	0.00108788	18	75	4	96	1
FAT1	0.00108788	18	75	4	96	1
PGBD1	0.0011352	9	84	0	100	1
SCLT1	0.0011352	9	84	0	100	1
SRP72	0.0011352	9	84	0	100	1
AMER2	0.0011352	9	84	0	100	1
SGSM1	0.0011352	9	84	0	100	1
MFRP	0.0011352	9	84	0	100	1
MAGED1	0.0011352	9	84	0	100	1
PRTG	0.0011352	9	84	0	100	1
ZC3H12A	0.0011352	9	84	0	100	1
STAT5B	0.0011352	9	84	0	100	1
CFI	0.0011352	9	84	0	100	1
ESPNL	0.0011352	9	84	0	100	1
NR3C2	0.0011352	9	84	0	100	1
ABCC6	0.0011352	9	84	0	100	1
SLC30A9	0.0011352	9	84	0	100	1
DIP2B	0.0011352	9	84	0	100	1
CLK2P1	0.0011352	9	84	0	100	1
ZZEF1	0.0011352	9	84	0	100	1
GPR139	0.0011352	9	84	0	100	1
MYO18A	0.0011352	9	84	0	100	1
LGI3	0.0011352	9	84	0	100	1
FAM171A1	0.0011352	9	84	0	100	1
TCF12	0.0011352	9	84	0	100	1
DGCR8	0.0011352	9	84	0	100	1
CCAR1	0.0011352	9	84	0	100	1
CEP164	0.0011352	9	84	0	100	1
TBC1D9	0.0011352	9	84	0	100	1
KIAA0196	0.0011352	9	84	0	100	1
ZNF48	0.0011352	9	84	0	100	1
CPD	0.0011352	9	84	0	100	1
GRIN1	0.0011352	9	84	0	100	1
RNF144A	0.0011352	9	84	0	100	1
PCDHB1	0.0011352	9	84	0	100	1
NEURL4	0.0011352	9	84	0	100	1
RBPJ	0.0011352	9	84	0	100	1
CCDC110	0.0011352	9	84	0	100	1
CAMSAP3	0.0011352	9	84	0	100	1
ZNF366	0.0011352	9	84	0	100	1
SVIL	0.0011352	9	84	0	100	1
PRCC	0.0011352	9	84	0	100	1
KAT6B	0.0011352	9	84	0	100	1
RPGRIP1L	0.0011352	9	84	0	100	1
DROSHA	0.0011352	9	84	0	100	1
ZMIZ2	0.0011352	9	84	0	100	1
AP1B1	0.0011352	9	84	0	100	1
PIK3AP1	0.0011352	9	84	0	100	1
ADNP2	0.0011352	9	84	0	100	1
EML5	0.0011352	9	84	0	100	1
ZNF616	0.0011352	9	84	0	100	1
PRPF8	0.0011352	9	84	0	100	1
CACNG7	0.0011352	9	84	0	100	1
OSBPL1A	0.0011352	9	84	0	100	1
EDEM3	0.0011352	9	84	0	100	1
FMNL3	0.0011352	9	84	0	100	1
SH3TC1	0.0011352	9	84	0	100	1
KIAA0368	0.0011352	9	84	0	100	1
TLR10	0.0011352	9	84	0	100	1
CHD2	0.0011352	9	84	0	100	1
EHMT1	0.0011352	9	84	0	100	1
ETV5	0.0011352	9	84	0	100	1
COL4A5	0.0011352	9	84	0	100	1
ZNF445	0.0011352	9	84	0	100	1
PIWIL2	0.0011352	9	84	0	100	1
ADD2	0.0011352	9	84	0	100	1
MAP7D1	0.0011352	9	84	0	100	1
MMRN2	0.0011352	9	84	0	100	1
PLXNB2	0.0011352	9	84	0	100	1
DENND5A	0.0011352	9	84	0	100	1
SPATA31A3	0.0011352	9	84	0	100	1
NR0B1	0.0011352	9	84	0	100	1
TRIM46	0.0011352	9	84	0	100	1
OPLAH	0.0011352	9	84	0	100	1
LONP2	0.0011352	9	84	0	100	1
ILKAP	0.0011352	9	84	0	100	1
SLC9A4	0.0011352	9	84	0	100	1
SPAG16	0.0011352	9	84	0	100	1
SHOX	0.0011352	9	84	0	100	1
SMTN	0.0011352	9	84	0	100	1
PCDHA11	0.00113942	14	79	2	98	1
PABPC3	0.00113942	14	79	2	98	1
ZFAT	0.00113942	14	79	2	98	1
LHCGR	0.00113942	14	79	2	98	1
PLXNA1	0.00113942	14	79	2	98	1
MYH11	0.00113942	14	79	2	98	1
PKHD1L1	0.00113942	14	79	2	98	1
SBF1	0.00113942	14	79	2	98	1
CLCN3	0.00113942	14	79	2	98	1
CUX1	0.00113942	14	79	2	98	1
SORL1	0.00113942	14	79	2	98	1
MTOR	0.00113942	14	79	2	98	1
MMP16	0.00113942	14	79	2	98	1
EPHA2	0.00116712	16	77	3	97	1
ANKRD11	0.00116712	16	77	3	97	1
NCOR1	0.00116712	16	77	3	97	1
MED12L	0.00116712	16	77	3	97	1
LAMA1	0.0012483	25	68	9	91	1
VPS13B	0.00145032	21	72	6	94	1
NEB	0.00145032	21	72	6	94	1
XIRP2	0.00168196	23	70	8	92	1
TRPA1	0.00174403	19	74	5	95	1
DCHS2	0.00174403	19	74	5	95	1
COL8A1	0.00192272	11	82	1	99	1
SCRIB	0.00192272	11	82	1	99	1
ASCC2	0.00192272	11	82	1	99	1
ZNF568	0.00192272	11	82	1	99	1
LAMB4	0.00192272	11	82	1	99	1
ATP4A	0.00192272	11	82	1	99	1
DENND4B	0.00192272	11	82	1	99	1
CCDC148	0.00192272	11	82	1	99	1
RUNX2	0.00192272	11	82	1	99	1
ADAM19	0.00192272	11	82	1	99	1
ABCC4	0.00192272	11	82	1	99	1
FASN	0.00192272	11	82	1	99	1
TJP1	0.00192272	11	82	1	99	1
PCDHGA3	0.00192272	11	82	1	99	1
SALL3	0.00192272	11	82	1	99	1
NRIP1	0.00192272	11	82	1	99	1
TET1	0.00192272	11	82	1	99	1
STS	0.00192272	11	82	1	99	1
SLC32A1	0.00192272	11	82	1	99	1
PCDHB8	0.00192272	11	82	1	99	1
ARHGAP5	0.00192272	11	82	1	99	1
SEC16A	0.00192272	11	82	1	99	1
PIK3C2A	0.00192272	11	82	1	99	1
TET3	0.00192272	11	82	1	99	1
NFATC2	0.00192272	11	82	1	99	1
NINL	0.00192272	11	82	1	99	1
KLHL14	0.00192272	11	82	1	99	1
PPP1R26	0.00192272	11	82	1	99	1
MAN2B2	0.00192272	11	82	1	99	1
JPH1	0.00192272	11	82	1	99	1
POLR1A	0.00192272	11	82	1	99	1
SPTY2D1	0.00192272	11	82	1	99	1
ITGAL	0.00192272	11	82	1	99	1
ST8SIA6	0.00192272	11	82	1	99	1
RB1CC1	0.00192272	11	82	1	99	1
PROX1	0.00192272	11	82	1	99	1
SPEN	0.00202018	17	76	4	96	1
HUWE1	0.00202018	17	76	4	96	1
CACNA1C	0.00202018	17	76	4	96	1
PCDHB6	0.00202018	17	76	4	96	1
DNAH2	0.00202018	17	76	4	96	1
VCAN	0.00202018	17	76	4	96	1
CNTLN	0.00202018	17	76	4	96	1
KMT2B	0.00202018	17	76	4	96	1
HERC2P3	0.00221738	15	78	3	97	1
ANK1	0.00221738	15	78	3	97	1
ZAN	0.00221738	15	78	3	97	1
USP34	0.00221738	15	78	3	97	1
VPS13A	0.00221738	15	78	3	97	1
ACACB	0.00221738	15	78	3	97	1
TCHH	0.00221738	15	78	3	97	1
CACNA1B	0.00221738	15	78	3	97	1
TUBGCP6	0.00221738	15	78	3	97	1
HERC1	0.00221738	15	78	3	97	1
NOS1	0.00221738	15	78	3	97	1
NSD1	0.00223399	13	80	2	98	1
NUMA1	0.00223399	13	80	2	98	1
LRP5	0.00223399	13	80	2	98	1
SLC12A7	0.00223399	13	80	2	98	1
CD163L1	0.00223399	13	80	2	98	1
NF1	0.00223399	13	80	2	98	1
CIC	0.00223399	13	80	2	98	1
PCDHB3	0.00223399	13	80	2	98	1
ZNF804B	0.00223399	13	80	2	98	1
ZNF646	0.00223399	13	80	2	98	1
MYO18B	0.00223399	13	80	2	98	1
KIAA0195	0.00223399	13	80	2	98	1
CSPG4	0.00223399	13	80	2	98	1
LRRC4B	0.00223399	13	80	2	98	1
LINGO2	0.00223399	13	80	2	98	1
NRXN2	0.00223399	13	80	2	98	1
NBAS	0.00223399	13	80	2	98	1
MYLK	0.00223399	13	80	2	98	1
ABCB4	0.00223399	13	80	2	98	1
MUC16	0.00237599	42	51	24	76	1
ENAM	0.00247073	8	85	0	100	1
WDR81	0.00247073	8	85	0	100	1
EIF4G2	0.00247073	8	85	0	100	1
BAP1	0.00247073	8	85	0	100	1
DGKI	0.00247073	8	85	0	100	1
DCTN1	0.00247073	8	85	0	100	1
COL4A2	0.00247073	8	85	0	100	1
NEO1	0.00247073	8	85	0	100	1
PTPRG	0.00247073	8	85	0	100	1
POTEB3	0.00247073	8	85	0	100	1
APLNR	0.00247073	8	85	0	100	1
FIBP	0.00247073	8	85	0	100	1
USP9Y	0.00247073	8	85	0	100	1
PHF20L1	0.00247073	8	85	0	100	1
LGR6	0.00247073	8	85	0	100	1
ABCC3	0.00247073	8	85	0	100	1
BRAF	0.00247073	8	85	0	100	1
RAI14	0.00247073	8	85	0	100	1
DAXX	0.00247073	8	85	0	100	1
SLC3A1	0.00247073	8	85	0	100	1
CLK3	0.00247073	8	85	0	100	1
CECR2	0.00247073	8	85	0	100	1
RNF128	0.00247073	8	85	0	100	1
PATZ1	0.00247073	8	85	0	100	1
CLSPN	0.00247073	8	85	0	100	1
ASXL2	0.00247073	8	85	0	100	1
BUB1B	0.00247073	8	85	0	100	1
ZBTB41	0.00247073	8	85	0	100	1
PCDHGA11	0.00247073	8	85	0	100	1
RBM12	0.00247073	8	85	0	100	1
SYNGAP1	0.00247073	8	85	0	100	1
UHRF1BP1	0.00247073	8	85	0	100	1
GALNT5	0.00247073	8	85	0	100	1
C15orf39	0.00247073	8	85	0	100	1
IFRD2	0.00247073	8	85	0	100	1
FOXM1	0.00247073	8	85	0	100	1
ZNF730	0.00247073	8	85	0	100	1
SV2C	0.00247073	8	85	0	100	1
FOCAD	0.00247073	8	85	0	100	1
WDR55	0.00247073	8	85	0	100	1
SEMA4A	0.00247073	8	85	0	100	1
DOT1L	0.00247073	8	85	0	100	1
LRRCC1	0.00247073	8	85	0	100	1
PYROXD2	0.00247073	8	85	0	100	1
ZNF644	0.00247073	8	85	0	100	1
POLRMT	0.00247073	8	85	0	100	1
TMPO	0.00247073	8	85	0	100	1
DDX60L	0.00247073	8	85	0	100	1
LY75	0.00247073	8	85	0	100	1
TMEM131	0.00247073	8	85	0	100	1
RDH13	0.00247073	8	85	0	100	1
HNRNPUL1	0.00247073	8	85	0	100	1
TAF1C	0.00247073	8	85	0	100	1
NRROS	0.00247073	8	85	0	100	1
HNF4A	0.00247073	8	85	0	100	1
EHD2	0.00247073	8	85	0	100	1
VPS9D1	0.00247073	8	85	0	100	1
SQLE	0.00247073	8	85	0	100	1
AK9	0.00247073	8	85	0	100	1
KIAA0556	0.00247073	8	85	0	100	1
F7	0.00247073	8	85	0	100	1
ZNF540	0.00247073	8	85	0	100	1
MAK16	0.00247073	8	85	0	100	1
ADAMTS6	0.00247073	8	85	0	100	1
PGBD5	0.00247073	8	85	0	100	1
ST18	0.00247073	8	85	0	100	1
DCAF4L2	0.00247073	8	85	0	100	1
OTUD7B	0.00247073	8	85	0	100	1
PIBF1	0.00247073	8	85	0	100	1
PDCD6IP	0.00247073	8	85	0	100	1
ZMIZ1	0.00247073	8	85	0	100	1
CLEC1A	0.00247073	8	85	0	100	1
ECEL1	0.00247073	8	85	0	100	1
RCOR3	0.00247073	8	85	0	100	1
CAPRIN2	0.00247073	8	85	0	100	1
CLMN	0.00247073	8	85	0	100	1
TYRO3	0.00247073	8	85	0	100	1
DYRK4	0.00247073	8	85	0	100	1
CDH5	0.00247073	8	85	0	100	1
FBXO43	0.00247073	8	85	0	100	1
SLC4A1	0.00247073	8	85	0	100	1
RALGAPB	0.00247073	8	85	0	100	1
MYBL1	0.00247073	8	85	0	100	1
WISP1	0.00247073	8	85	0	100	1
CCDC97	0.00247073	8	85	0	100	1
ELL2	0.00247073	8	85	0	100	1
INTS2	0.00247073	8	85	0	100	1
GLTSCR1	0.00247073	8	85	0	100	1
PIGO	0.00247073	8	85	0	100	1
HDAC9	0.00247073	8	85	0	100	1
ARHGAP35	0.00247073	8	85	0	100	1
MN1	0.00247073	8	85	0	100	1
HELZ2	0.00247073	8	85	0	100	1
DENND1C	0.00247073	8	85	0	100	1
PLCH1	0.00247073	8	85	0	100	1
GRIK1	0.00247073	8	85	0	100	1
KIAA0355	0.00247073	8	85	0	100	1
RP11-96C23.10	0.00247073	8	85	0	100	1
GYLTL1B	0.00247073	8	85	0	100	1
MAB21L2	0.00247073	8	85	0	100	1
MBTPS1	0.00247073	8	85	0	100	1
RAB34	0.00247073	8	85	0	100	1
UPF3A	0.00247073	8	85	0	100	1
CHPF2	0.00247073	8	85	0	100	1
CTBP2	0.00247073	8	85	0	100	1
LAMB1	0.00247073	8	85	0	100	1
TRAPPC10	0.00247073	8	85	0	100	1
ATG2A	0.00247073	8	85	0	100	1
VIT	0.00247073	8	85	0	100	1
ZBTB34	0.00247073	8	85	0	100	1
DSC2	0.00247073	8	85	0	100	1
TCEB3	0.00247073	8	85	0	100	1
IQSEC2	0.00247073	8	85	0	100	1
ZBTB4	0.00247073	8	85	0	100	1
C11orf57	0.00247073	8	85	0	100	1
NPC1L1	0.00247073	8	85	0	100	1
DNHD1	0.00247073	8	85	0	100	1
MON2	0.00247073	8	85	0	100	1
DLAT	0.00247073	8	85	0	100	1
ZNF114	0.00247073	8	85	0	100	1
ZNF750	0.00247073	8	85	0	100	1
PHLPP2	0.00247073	8	85	0	100	1
PIK3C2G	0.00247073	8	85	0	100	1
ARHGEF1	0.00247073	8	85	0	100	1
MTSS1L	0.00247073	8	85	0	100	1
GSN	0.00247073	8	85	0	100	1
LSM2	0.00247073	8	85	0	100	1
INPPL1	0.00247073	8	85	0	100	1
SMPD4	0.00247073	8	85	0	100	1
KRTAP10-4	0.00247073	8	85	0	100	1
OSBPL10	0.00247073	8	85	0	100	1
ASPM	0.0025769	20	73	6	94	1
RP1	0.0025769	20	73	6	94	1
ADGRV1	0.0029201	22	71	8	92	1
NBEA	0.0029201	22	71	8	92	1
HECTD4	0.00313703	18	75	5	95	1
EP400	0.00313703	18	75	5	95	1
IGSF10	0.00313703	18	75	5	95	1
SCN10A	0.00313703	18	75	5	95	1
DNAH5	0.00331721	30	63	14	86	1
SYNE2	0.00358164	21	72	7	93	1
ABCA12	0.00358164	21	72	7	93	1
FAT2	0.00369412	23	70	9	91	1
GRM3	0.00369543	16	77	4	96	1
GOLGB1	0.00369543	16	77	4	96	1
SLITRK1	0.00369543	16	77	4	96	1
FRY	0.00369543	16	77	4	96	1
AFF2	0.00369543	16	77	4	96	1
MUC2	0.00369543	16	77	4	96	1
FBN2	0.00369543	16	77	4	96	1
PTPRN2	0.00389625	10	83	1	99	1
GLG1	0.00389625	10	83	1	99	1
SOGA3	0.00389625	10	83	1	99	1
WFIKKN2	0.00389625	10	83	1	99	1
EVPL	0.00389625	10	83	1	99	1
RGS9	0.00389625	10	83	1	99	1
COL16A1	0.00389625	10	83	1	99	1
KDM5A	0.00389625	10	83	1	99	1
ANO7	0.00389625	10	83	1	99	1
ZC3H3	0.00389625	10	83	1	99	1
PPP1R10	0.00389625	10	83	1	99	1
CPEB4	0.00389625	10	83	1	99	1
SHANK1	0.00389625	10	83	1	99	1
CCDC73	0.00389625	10	83	1	99	1
DLEC1	0.00389625	10	83	1	99	1
CAND2	0.00389625	10	83	1	99	1
MLLT4	0.00389625	10	83	1	99	1
DPYSL4	0.00389625	10	83	1	99	1
IGF1R	0.00389625	10	83	1	99	1
ERCC6	0.00389625	10	83	1	99	1
HOXA2	0.00389625	10	83	1	99	1
EXTL3	0.00389625	10	83	1	99	1
ZNF716	0.00389625	10	83	1	99	1
RBP3	0.00389625	10	83	1	99	1
RSPH10B2	0.00389625	10	83	1	99	1
ZEB1	0.00389625	10	83	1	99	1
RERE	0.00389625	10	83	1	99	1
PDZRN3	0.00389625	10	83	1	99	1
RAPGEF6	0.00389625	10	83	1	99	1
MEX3B	0.00389625	10	83	1	99	1
NEBL	0.00389625	10	83	1	99	1
MMRN1	0.00389625	10	83	1	99	1
SCN4A	0.00389625	10	83	1	99	1
ABI3BP	0.00389625	10	83	1	99	1
ABCA3	0.00389625	10	83	1	99	1
TEX2	0.00389625	10	83	1	99	1
ANKRD26	0.00389625	10	83	1	99	1
NCAPD3	0.00389625	10	83	1	99	1
ADAMTS9	0.00389625	10	83	1	99	1
BOC	0.00389625	10	83	1	99	1
SPATA31C1	0.00389625	10	83	1	99	1
WDR90	0.00389625	10	83	1	99	1
NLRP9	0.00389625	10	83	1	99	1
OGDHL	0.00389625	10	83	1	99	1
PRRC2B	0.00389625	10	83	1	99	1
FILIP1L	0.00389625	10	83	1	99	1
CASKIN1	0.00389625	10	83	1	99	1
NUP214	0.00389625	10	83	1	99	1
DOCK1	0.00389625	10	83	1	99	1
WDR47	0.00389625	10	83	1	99	1
MYO7A	0.00389625	10	83	1	99	1
ALPK3	0.00389625	10	83	1	99	1
PLEKHG1	0.00389625	10	83	1	99	1
DLGAP2	0.00389625	10	83	1	99	1
FANCM	0.00389625	10	83	1	99	1
FAM184A	0.00389625	10	83	1	99	1
CRYBG3	0.00389625	10	83	1	99	1
MICAL3	0.00389625	10	83	1	99	1
ARHGAP30	0.00389625	10	83	1	99	1
FBXO48	0.00389625	10	83	1	99	1
PIAS2	0.00389625	10	83	1	99	1
KIF14	0.00389625	10	83	1	99	1
YTHDC1	0.00389625	10	83	1	99	1
MROH2B	0.00389625	10	83	1	99	1
ZCCHC14	0.00389625	10	83	1	99	1
ATP13A2	0.00389625	10	83	1	99	1
RTTN	0.00389625	10	83	1	99	1
DLGAP3	0.00389625	10	83	1	99	1
OPRK1	0.00389625	10	83	1	99	1
NTRK2	0.00389625	10	83	1	99	1
VWA8	0.00389625	10	83	1	99	1
MBD5	0.00389625	10	83	1	99	1
PCDHGA4	0.00389625	10	83	1	99	1
ASXL1	0.00389625	10	83	1	99	1
SLTM	0.00389625	10	83	1	99	1
LRRIQ1	0.00415113	14	79	3	97	1
IMPG2	0.00415113	14	79	3	97	1
KIAA1109	0.00415113	14	79	3	97	1
ROS1	0.00415113	14	79	3	97	1
EVC2	0.00415113	14	79	3	97	1
ZNF292	0.00415113	14	79	3	97	1
FBN3	0.00415113	14	79	3	97	1
FRAS1	0.00415113	14	79	3	97	1
GREB1	0.00415113	14	79	3	97	1
LRP1	0.00415113	14	79	3	97	1
AEBP1	0.00431991	12	81	2	98	1
FLNA	0.00431991	12	81	2	98	1
SMARCA2	0.00431991	12	81	2	98	1
ARID1B	0.00431991	12	81	2	98	1
KIAA0100	0.00431991	12	81	2	98	1
KCNB2	0.00431991	12	81	2	98	1
ASXL3	0.00431991	12	81	2	98	1
MPDZ	0.00431991	12	81	2	98	1
RIF1	0.00431991	12	81	2	98	1
SAMD9L	0.00431991	12	81	2	98	1
PAX1	0.00431991	12	81	2	98	1
A2ML1	0.00431991	12	81	2	98	1
FZD8	0.00431991	12	81	2	98	1
ATRX	0.00431991	12	81	2	98	1
MAP1A	0.00431991	12	81	2	98	1
TTLL7	0.00431991	12	81	2	98	1
RASGRF1	0.00431991	12	81	2	98	1
FN1	0.00431991	12	81	2	98	1
ABCC8	0.00431991	12	81	2	98	1
STXBP5L	0.00431991	12	81	2	98	1
POLE	0.00431991	12	81	2	98	1
SORBS2	0.00431991	12	81	2	98	1
PCDHA1	0.00431991	12	81	2	98	1
ITPR2	0.00431991	12	81	2	98	1
GON4L	0.00431991	12	81	2	98	1
ACIN1	0.00431991	12	81	2	98	1
TNRC6B	0.00431991	12	81	2	98	1
NOTCH2	0.00431991	12	81	2	98	1
MYO5C	0.00431991	12	81	2	98	1
PRDM2	0.00431991	12	81	2	98	1
CDH23	0.00450789	19	74	6	94	1
HERC2	0.00450789	19	74	6	94	1
PXDN	0.00450789	19	74	6	94	1
COL12A1	0.00454769	24	69	10	90	1
DCP1B	0.00534367	7	86	0	100	1
CHEK2P2	0.00534367	7	86	0	100	1
FGD1	0.00534367	7	86	0	100	1
TNK2	0.00534367	7	86	0	100	1
RFX5	0.00534367	7	86	0	100	1
GABRG3	0.00534367	7	86	0	100	1
TP53BP2	0.00534367	7	86	0	100	1
LRFN1	0.00534367	7	86	0	100	1
CAPN3	0.00534367	7	86	0	100	1
ZNF551	0.00534367	7	86	0	100	1
RNF32	0.00534367	7	86	0	100	1
MPP4	0.00534367	7	86	0	100	1
USH1G	0.00534367	7	86	0	100	1
TBCD	0.00534367	7	86	0	100	1
USP33	0.00534367	7	86	0	100	1
DPP3	0.00534367	7	86	0	100	1
GRXCR1	0.00534367	7	86	0	100	1
TFEC	0.00534367	7	86	0	100	1
ZNF700	0.00534367	7	86	0	100	1
HS3ST1	0.00534367	7	86	0	100	1
SNAPC1	0.00534367	7	86	0	100	1
ABCB11	0.00534367	7	86	0	100	1
PRDM14	0.00534367	7	86	0	100	1
OR51S1	0.00534367	7	86	0	100	1
DAG1	0.00534367	7	86	0	100	1
MORC3	0.00534367	7	86	0	100	1
CAPN1	0.00534367	7	86	0	100	1
ARHGEF7	0.00534367	7	86	0	100	1
LILRA5	0.00534367	7	86	0	100	1
GGNBP2	0.00534367	7	86	0	100	1
BAZ1A	0.00534367	7	86	0	100	1
RNF31	0.00534367	7	86	0	100	1
GDF5	0.00534367	7	86	0	100	1
MAP3K11	0.00534367	7	86	0	100	1
SIDT1	0.00534367	7	86	0	100	1
CYP17A1	0.00534367	7	86	0	100	1
PCDHA2	0.00534367	7	86	0	100	1
RPS6KL1	0.00534367	7	86	0	100	1
PTH1R	0.00534367	7	86	0	100	1
ARAP1	0.00534367	7	86	0	100	1
LTBP3	0.00534367	7	86	0	100	1
NYAP2	0.00534367	7	86	0	100	1
HAUS6	0.00534367	7	86	0	100	1
RUFY3	0.00534367	7	86	0	100	1
ZNF442	0.00534367	7	86	0	100	1
ADRA2B	0.00534367	7	86	0	100	1
PTPN21	0.00534367	7	86	0	100	1
CFAP46	0.00534367	7	86	0	100	1
LMCD1	0.00534367	7	86	0	100	1
GALNT2	0.00534367	7	86	0	100	1
WDR3	0.00534367	7	86	0	100	1
ANKEF1	0.00534367	7	86	0	100	1
ZNF84	0.00534367	7	86	0	100	1
GBA	0.00534367	7	86	0	100	1
HIPK4	0.00534367	7	86	0	100	1
MYO1E	0.00534367	7	86	0	100	1
CEP135	0.00534367	7	86	0	100	1
XPA	0.00534367	7	86	0	100	1
FAM91A1	0.00534367	7	86	0	100	1
ADAMTS19	0.00534367	7	86	0	100	1
TACR3	0.00534367	7	86	0	100	1
DCLK3	0.00534367	7	86	0	100	1
JPH3	0.00534367	7	86	0	100	1
BAG3	0.00534367	7	86	0	100	1
CLIP4	0.00534367	7	86	0	100	1
ALPK1	0.00534367	7	86	0	100	1
POLR2B	0.00534367	7	86	0	100	1
CNGA1	0.00534367	7	86	0	100	1
MEI1	0.00534367	7	86	0	100	1
GABRQ	0.00534367	7	86	0	100	1
PIP5K1C	0.00534367	7	86	0	100	1
MED24	0.00534367	7	86	0	100	1
C1orf112	0.00534367	7	86	0	100	1
YARS	0.00534367	7	86	0	100	1
VPS18	0.00534367	7	86	0	100	1
ESR1	0.00534367	7	86	0	100	1
GCC1	0.00534367	7	86	0	100	1
JAK3	0.00534367	7	86	0	100	1
MCM4	0.00534367	7	86	0	100	1
TKTL1	0.00534367	7	86	0	100	1
SYNE3	0.00534367	7	86	0	100	1
R3HDM1	0.00534367	7	86	0	100	1
TYK2	0.00534367	7	86	0	100	1
DPYSL3	0.00534367	7	86	0	100	1
GABRB1	0.00534367	7	86	0	100	1
PYGO2	0.00534367	7	86	0	100	1
ADCY9	0.00534367	7	86	0	100	1
RBFOX1	0.00534367	7	86	0	100	1
SLC7A5	0.00534367	7	86	0	100	1
PTCHD1	0.00534367	7	86	0	100	1
MYO19	0.00534367	7	86	0	100	1
FSD2	0.00534367	7	86	0	100	1
ADGRA1	0.00534367	7	86	0	100	1
GPRASP2	0.00534367	7	86	0	100	1
U2AF2	0.00534367	7	86	0	100	1
SIM1	0.00534367	7	86	0	100	1
SLC27A2	0.00534367	7	86	0	100	1
MTA1	0.00534367	7	86	0	100	1
KANSL1	0.00534367	7	86	0	100	1
CSF2RB	0.00534367	7	86	0	100	1
IMPDH1	0.00534367	7	86	0	100	1
WDR25	0.00534367	7	86	0	100	1
USP42	0.00534367	7	86	0	100	1
LRRC14	0.00534367	7	86	0	100	1
GPR182	0.00534367	7	86	0	100	1
POLK	0.00534367	7	86	0	100	1
KLHL32	0.00534367	7	86	0	100	1
ARMT1	0.00534367	7	86	0	100	1
ZNF532	0.00534367	7	86	0	100	1
CPT1C	0.00534367	7	86	0	100	1
TRPV2	0.00534367	7	86	0	100	1
CENPJ	0.00534367	7	86	0	100	1
CYP4F2	0.00534367	7	86	0	100	1
STRN	0.00534367	7	86	0	100	1
CSF3R	0.00534367	7	86	0	100	1
GJA1	0.00534367	7	86	0	100	1
MAN2B1	0.00534367	7	86	0	100	1
NADSYN1	0.00534367	7	86	0	100	1
CNIH3	0.00534367	7	86	0	100	1
EDIL3	0.00534367	7	86	0	100	1
GLI1	0.00534367	7	86	0	100	1
DOCK9	0.00534367	7	86	0	100	1
TMPRSS9	0.00534367	7	86	0	100	1
UST	0.00534367	7	86	0	100	1
AASS	0.00534367	7	86	0	100	1
OAS2	0.00534367	7	86	0	100	1
ICAM5	0.00534367	7	86	0	100	1
EPS8L3	0.00534367	7	86	0	100	1
GLDN	0.00534367	7	86	0	100	1
SETD2	0.00534367	7	86	0	100	1
GPX5	0.00534367	7	86	0	100	1
LRP10	0.00534367	7	86	0	100	1
FOXD4L5	0.00534367	7	86	0	100	1
UBE2MP1	0.00534367	7	86	0	100	1
ADD3	0.00534367	7	86	0	100	1
ZMYND11	0.00534367	7	86	0	100	1
CLDN6	0.00534367	7	86	0	100	1
SPPL3	0.00534367	7	86	0	100	1
MTSS1	0.00534367	7	86	0	100	1
MGAM	0.00534367	7	86	0	100	1
SAMD4A	0.00534367	7	86	0	100	1
ARHGEF4	0.00534367	7	86	0	100	1
TMEM2	0.00534367	7	86	0	100	1
TMEM168	0.00534367	7	86	0	100	1
MAEA	0.00534367	7	86	0	100	1
ANKS6	0.00534367	7	86	0	100	1
KIAA1614	0.00534367	7	86	0	100	1
ERCC3	0.00534367	7	86	0	100	1
HSPA6	0.00534367	7	86	0	100	1
FBXO11	0.00534367	7	86	0	100	1
CASP7	0.00534367	7	86	0	100	1
ABCC11	0.00534367	7	86	0	100	1
SLC38A4	0.00534367	7	86	0	100	1
BCAS3	0.00534367	7	86	0	100	1
AHI1	0.00534367	7	86	0	100	1
SFI1	0.00534367	7	86	0	100	1
ZFC3H1	0.00534367	7	86	0	100	1
ZNF512B	0.00534367	7	86	0	100	1
SCAF11	0.00534367	7	86	0	100	1
VSTM2A	0.00534367	7	86	0	100	1
SPATC1	0.00534367	7	86	0	100	1
GALNT9	0.00534367	7	86	0	100	1
MMP10	0.00534367	7	86	0	100	1
ANKRD1	0.00534367	7	86	0	100	1
CDC14A	0.00534367	7	86	0	100	1
CLCN6	0.00534367	7	86	0	100	1
IREB2	0.00534367	7	86	0	100	1
ADCK3	0.00534367	7	86	0	100	1
PLXDC2	0.00534367	7	86	0	100	1
RASAL2	0.00534367	7	86	0	100	1
TRPC7	0.00534367	7	86	0	100	1
ZNF517	0.00534367	7	86	0	100	1
DMTN	0.00534367	7	86	0	100	1
WIZ	0.00534367	7	86	0	100	1
C17orf74	0.00534367	7	86	0	100	1
COPB2	0.00534367	7	86	0	100	1
PLEKHH1	0.00534367	7	86	0	100	1
SRRT	0.00534367	7	86	0	100	1
ILVBL	0.00534367	7	86	0	100	1
SAP130	0.00534367	7	86	0	100	1
PLEKHG4B	0.00534367	7	86	0	100	1
IRS2	0.00534367	7	86	0	100	1
FZR1	0.00534367	7	86	0	100	1
CEP295	0.00534367	7	86	0	100	1
MYRF	0.00534367	7	86	0	100	1
LARGE	0.00534367	7	86	0	100	1
UNC5B	0.00534367	7	86	0	100	1
FANCA	0.00534367	7	86	0	100	1
SASH3	0.00534367	7	86	0	100	1
FRMD4A	0.00534367	7	86	0	100	1
STAT5A	0.00534367	7	86	0	100	1
CSMD1	0.00538487	29	64	14	86	1
ITPR3	0.00555457	17	76	5	95	1
DSCAML1	0.00555457	17	76	5	95	1
DNAH17	0.00555457	17	76	5	95	1
TP53	0.00620145	41	52	64	36	1
WDFY3	0.00665393	15	78	4	96	1
BRCA2	0.00665393	15	78	4	96	1
KAT6A	0.00665393	15	78	4	96	1
DYNC1H1	0.00665393	15	78	4	96	1
CELSR2	0.00665393	15	78	4	96	1
GPR179	0.00665393	15	78	4	96	1
DMXL2	0.00765117	13	80	3	97	1
JMJD1C	0.00765117	13	80	3	97	1
DOPEY2	0.00765117	13	80	3	97	1
PCDH18	0.00765117	13	80	3	97	1
MBD6	0.00765117	13	80	3	97	1
PCDHB7	0.00765117	13	80	3	97	1
PAPPA	0.00765117	13	80	3	97	1
SLIT3	0.00765117	13	80	3	97	1
ARFGEF1	0.00765117	13	80	3	97	1
ZMYND8	0.00765117	13	80	3	97	1
SETBP1	0.00765117	13	80	3	97	1
CARD11	0.00765117	13	80	3	97	1
PCDH19	0.00765117	13	80	3	97	1
SGK223	0.00765117	13	80	3	97	1
ICE1	0.00765117	13	80	3	97	1
DNAJC13	0.00765117	13	80	3	97	1
TMEM132D	0.00765117	13	80	3	97	1
ANK3	0.00775921	18	75	6	94	1
PKHD1	0.00775921	18	75	6	94	1
PDS5B	0.00779816	9	84	1	99	1
PKP4	0.00779816	9	84	1	99	1
NBPF12	0.00779816	9	84	1	99	1
INADL	0.00779816	9	84	1	99	1
KCNA1	0.00779816	9	84	1	99	1
BLNK	0.00779816	9	84	1	99	1
LAMC3	0.00779816	9	84	1	99	1
PRKD1	0.00779816	9	84	1	99	1
AKAP3	0.00779816	9	84	1	99	1
LRP6	0.00779816	9	84	1	99	1
CDH24	0.00779816	9	84	1	99	1
NLRP13	0.00779816	9	84	1	99	1
MAP3K4	0.00779816	9	84	1	99	1
BRAT1	0.00779816	9	84	1	99	1
SLC12A6	0.00779816	9	84	1	99	1
ASB15	0.00779816	9	84	1	99	1
ULK1	0.00779816	9	84	1	99	1
ADCY3	0.00779816	9	84	1	99	1
CPEB2	0.00779816	9	84	1	99	1
IL17RC	0.00779816	9	84	1	99	1
ZMYM2	0.00779816	9	84	1	99	1
ZNF142	0.00779816	9	84	1	99	1
ANO4	0.00779816	9	84	1	99	1
IARS2	0.00779816	9	84	1	99	1
HECW2	0.00779816	9	84	1	99	1
COL4A1	0.00779816	9	84	1	99	1
PDGFRA	0.00779816	9	84	1	99	1
POP1	0.00779816	9	84	1	99	1
ZNF676	0.00779816	9	84	1	99	1
ARID5B	0.00779816	9	84	1	99	1
AHDC1	0.00779816	9	84	1	99	1
RBSN	0.00779816	9	84	1	99	1
ZFR	0.00779816	9	84	1	99	1
PCDHGC3	0.00779816	9	84	1	99	1
PLB1	0.00779816	9	84	1	99	1
AXIN1	0.00779816	9	84	1	99	1
MAGI3	0.00779816	9	84	1	99	1
SLC45A4	0.00779816	9	84	1	99	1
DDX10	0.00779816	9	84	1	99	1
EFCAB5	0.00779816	9	84	1	99	1
TNS1	0.00779816	9	84	1	99	1
SKIV2L	0.00779816	9	84	1	99	1
NES	0.00779816	9	84	1	99	1
KIF1B	0.00779816	9	84	1	99	1
FLT4	0.00779816	9	84	1	99	1
ANO5	0.00779816	9	84	1	99	1
UBE4B	0.00779816	9	84	1	99	1
RFC1	0.00779816	9	84	1	99	1
HR	0.00779816	9	84	1	99	1
HCFC2	0.00779816	9	84	1	99	1
SPTAN1	0.00779816	9	84	1	99	1
IRF2	0.00779816	9	84	1	99	1
KIAA1429	0.00779816	9	84	1	99	1
BMS1	0.00779816	9	84	1	99	1
PCDHB14	0.00779816	9	84	1	99	1
ATP11A	0.00779816	9	84	1	99	1
PCDHB10	0.00779816	9	84	1	99	1
GSDMC	0.00779816	9	84	1	99	1
GBP5	0.00779816	9	84	1	99	1
POLR3A	0.00779816	9	84	1	99	1
CIITA	0.00779816	9	84	1	99	1
DOCK8	0.00779816	9	84	1	99	1
SEMA3A	0.00779816	9	84	1	99	1
LTBP2	0.00779816	9	84	1	99	1
CDH20	0.00779816	9	84	1	99	1
DOCK6	0.00779816	9	84	1	99	1
C6orf118	0.00779816	9	84	1	99	1
POM121C	0.00779816	9	84	1	99	1
WBP11P1	0.00779816	9	84	1	99	1
KANSL1L	0.00779816	9	84	1	99	1
PIK3C2B	0.00779816	9	84	1	99	1
PARD3B	0.00779816	9	84	1	99	1
B3GNT5	0.00779816	9	84	1	99	1
ADNP	0.00779816	9	84	1	99	1
DISP1	0.00779816	9	84	1	99	1
RBM47	0.00779816	9	84	1	99	1
ZNF835	0.00779816	9	84	1	99	1
CYLD	0.00779816	9	84	1	99	1
BRD3	0.00779816	9	84	1	99	1
CACNA1S	0.00779816	9	84	1	99	1
LRTM1	0.00779816	9	84	1	99	1
STRN4	0.00779816	9	84	1	99	1
PASK	0.00823138	11	82	2	98	1
AXL	0.00823138	11	82	2	98	1
DAPK1	0.00823138	11	82	2	98	1
ABCA1	0.00823138	11	82	2	98	1
PCDHGB3	0.00823138	11	82	2	98	1
WNK4	0.00823138	11	82	2	98	1
ADAMTS10	0.00823138	11	82	2	98	1
SLC6A2	0.00823138	11	82	2	98	1
BCL9L	0.00823138	11	82	2	98	1
POTEE	0.00823138	11	82	2	98	1
RBM12B	0.00823138	11	82	2	98	1
IL16	0.00823138	11	82	2	98	1
ERBB2	0.00823138	11	82	2	98	1
ADCY10	0.00823138	11	82	2	98	1
CNTN1	0.00823138	11	82	2	98	1
CAMTA2	0.00823138	11	82	2	98	1
DPP6	0.00823138	11	82	2	98	1
HDLBP	0.00823138	11	82	2	98	1
GPC6	0.00823138	11	82	2	98	1
CNTRL	0.00823138	11	82	2	98	1
PRDM16	0.00823138	11	82	2	98	1
NOTCH3	0.00823138	11	82	2	98	1
BCL9	0.00823138	11	82	2	98	1
RASA1	0.00823138	11	82	2	98	1
ROR1	0.00823138	11	82	2	98	1
ASTN1	0.00823138	11	82	2	98	1
SALL4	0.00823138	11	82	2	98	1
SPTBN1	0.00823138	11	82	2	98	1
ABCA4	0.00823138	11	82	2	98	1
KIAA1549L	0.00823138	11	82	2	98	1
TNS3	0.00823138	11	82	2	98	1
MEGF8	0.00823138	11	82	2	98	1
POSTN	0.00823138	11	82	2	98	1
C2CD3	0.00823138	11	82	2	98	1
CDH12	0.00823138	11	82	2	98	1
NLRP3	0.00823138	11	82	2	98	1
CASZ1	0.00823138	11	82	2	98	1
SLX4	0.00823138	11	82	2	98	1
PCLO	0.00859422	28	65	14	86	1
SYNE1	0.00868276	38	55	23	77	1
CUBN	0.00890229	24	69	11	89	1
CSMD3	0.00945969	34	59	19	81	1
ATP10A	0.00967434	16	77	5	95	1
TENM1	0.00967434	16	77	5	95	1
ATM	0.00967434	16	77	5	95	1
SCN5A	0.00967434	16	77	5	95	1
TAF1L	0.00967434	16	77	5	95	1
CMYA5	0.0102061	21	72	9	91	1
COL11A1	0.0102657	19	74	7	93	1
JMJD7-PLA2G4B	0.0114858	6	87	0	100	1
FTCD	0.0114858	6	87	0	100	1
PAK6	0.0114858	6	87	0	100	1
CNTROB	0.0114858	6	87	0	100	1
CCKBR	0.0114858	6	87	0	100	1
EPB42	0.0114858	6	87	0	100	1
CAMK1G	0.0114858	6	87	0	100	1
MMP14	0.0114858	6	87	0	100	1
SPATA5	0.0114858	6	87	0	100	1
TOX3	0.0114858	6	87	0	100	1
COG3	0.0114858	6	87	0	100	1
ZNF132	0.0114858	6	87	0	100	1
FBXO32	0.0114858	6	87	0	100	1
TIMELESS	0.0114858	6	87	0	100	1
DRG2	0.0114858	6	87	0	100	1
PPP2R5B	0.0114858	6	87	0	100	1
ZCCHC7	0.0114858	6	87	0	100	1
CCDC142	0.0114858	6	87	0	100	1
SPDL1	0.0114858	6	87	0	100	1
KCNJ16	0.0114858	6	87	0	100	1
CBX3	0.0114858	6	87	0	100	1
HEG1	0.0114858	6	87	0	100	1
DUSP10	0.0114858	6	87	0	100	1
DUSP16	0.0114858	6	87	0	100	1
LIPT1	0.0114858	6	87	0	100	1
GK	0.0114858	6	87	0	100	1
ZSCAN18	0.0114858	6	87	0	100	1
TBC1D22B	0.0114858	6	87	0	100	1
COLEC11	0.0114858	6	87	0	100	1
GUSB	0.0114858	6	87	0	100	1
PPP2R3A	0.0114858	6	87	0	100	1
VDAC1P1	0.0114858	6	87	0	100	1
MAN1C1	0.0114858	6	87	0	100	1
PRRC2C	0.0114858	6	87	0	100	1
DNAI2	0.0114858	6	87	0	100	1
KIFC2	0.0114858	6	87	0	100	1
CRTC1	0.0114858	6	87	0	100	1
NR2F1	0.0114858	6	87	0	100	1
KCNG2	0.0114858	6	87	0	100	1
AKAP8L	0.0114858	6	87	0	100	1
FOXRED2	0.0114858	6	87	0	100	1
SH3RF1	0.0114858	6	87	0	100	1
SLC2A2	0.0114858	6	87	0	100	1
PPIG	0.0114858	6	87	0	100	1
CDAN1	0.0114858	6	87	0	100	1
TBC1D22A	0.0114858	6	87	0	100	1
VIM	0.0114858	6	87	0	100	1
B2M	0.0114858	6	87	0	100	1
APBB3	0.0114858	6	87	0	100	1
SENP3	0.0114858	6	87	0	100	1
AKR7A2	0.0114858	6	87	0	100	1
TGM2	0.0114858	6	87	0	100	1
MBNL2	0.0114858	6	87	0	100	1
ZNF525	0.0114858	6	87	0	100	1
ESCO2	0.0114858	6	87	0	100	1
RASAL1	0.0114858	6	87	0	100	1
PXK	0.0114858	6	87	0	100	1
MYLK4	0.0114858	6	87	0	100	1
APOA4	0.0114858	6	87	0	100	1
NPTN	0.0114858	6	87	0	100	1
XPO4	0.0114858	6	87	0	100	1
HPSE	0.0114858	6	87	0	100	1
LPIN1	0.0114858	6	87	0	100	1
ENTPD4	0.0114858	6	87	0	100	1
RNF113B	0.0114858	6	87	0	100	1
GPRIN1	0.0114858	6	87	0	100	1
GALR2	0.0114858	6	87	0	100	1
DDC	0.0114858	6	87	0	100	1
TTLL2	0.0114858	6	87	0	100	1
PCDHGA2	0.0114858	6	87	0	100	1
IRX5	0.0114858	6	87	0	100	1
SERPINB2	0.0114858	6	87	0	100	1
NR2C2	0.0114858	6	87	0	100	1
KY	0.0114858	6	87	0	100	1
BMPR1B	0.0114858	6	87	0	100	1
UNC45A	0.0114858	6	87	0	100	1
RIN3	0.0114858	6	87	0	100	1
ATP13A4	0.0114858	6	87	0	100	1
PTGFRN	0.0114858	6	87	0	100	1
SPAG8	0.0114858	6	87	0	100	1
KCNH4	0.0114858	6	87	0	100	1
HAPLN4	0.0114858	6	87	0	100	1
IPO9	0.0114858	6	87	0	100	1
PRMT8	0.0114858	6	87	0	100	1
FNDC3A	0.0114858	6	87	0	100	1
NADK	0.0114858	6	87	0	100	1
LRRC32	0.0114858	6	87	0	100	1
C11orf80	0.0114858	6	87	0	100	1
ERGIC3	0.0114858	6	87	0	100	1
ZBTB32	0.0114858	6	87	0	100	1
CDKAL1	0.0114858	6	87	0	100	1
SSTR5	0.0114858	6	87	0	100	1
PIK3C3	0.0114858	6	87	0	100	1
VAV2	0.0114858	6	87	0	100	1
CCDC70	0.0114858	6	87	0	100	1
PIGB	0.0114858	6	87	0	100	1
FOXRED1	0.0114858	6	87	0	100	1
MUT	0.0114858	6	87	0	100	1
ZNF490	0.0114858	6	87	0	100	1
TOP3A	0.0114858	6	87	0	100	1
OR9K2	0.0114858	6	87	0	100	1
GRIN2C	0.0114858	6	87	0	100	1
ADCY1	0.0114858	6	87	0	100	1
GTF3C5	0.0114858	6	87	0	100	1
SMARCB1	0.0114858	6	87	0	100	1
RNF168	0.0114858	6	87	0	100	1
ZMYM6	0.0114858	6	87	0	100	1
EBF1	0.0114858	6	87	0	100	1
FAM83E	0.0114858	6	87	0	100	1
TUBB6	0.0114858	6	87	0	100	1
ZNF280D	0.0114858	6	87	0	100	1
APIP	0.0114858	6	87	0	100	1
FAM188B	0.0114858	6	87	0	100	1
CHST5	0.0114858	6	87	0	100	1
NAALADL1	0.0114858	6	87	0	100	1
CTBP1	0.0114858	6	87	0	100	1
PCDHGA10	0.0114858	6	87	0	100	1
C17orf47	0.0114858	6	87	0	100	1
BIN1	0.0114858	6	87	0	100	1
NTNG2	0.0114858	6	87	0	100	1
DVL2	0.0114858	6	87	0	100	1
KIAA1468	0.0114858	6	87	0	100	1
HELLS	0.0114858	6	87	0	100	1
FZD2	0.0114858	6	87	0	100	1
EIF2B4	0.0114858	6	87	0	100	1
RSBN1	0.0114858	6	87	0	100	1
GFRAL	0.0114858	6	87	0	100	1
GRINA	0.0114858	6	87	0	100	1
IL12A	0.0114858	6	87	0	100	1
MMP17	0.0114858	6	87	0	100	1
KIF9	0.0114858	6	87	0	100	1
COL8A2	0.0114858	6	87	0	100	1
SENP7	0.0114858	6	87	0	100	1
LDHA	0.0114858	6	87	0	100	1
HEPHL1	0.0114858	6	87	0	100	1
GOLIM4	0.0114858	6	87	0	100	1
RARB	0.0114858	6	87	0	100	1
ST8SIA5	0.0114858	6	87	0	100	1
AGAP9	0.0114858	6	87	0	100	1
LSS	0.0114858	6	87	0	100	1
GRAMD1A	0.0114858	6	87	0	100	1
SYT4	0.0114858	6	87	0	100	1
MYBL2	0.0114858	6	87	0	100	1
FAM111B	0.0114858	6	87	0	100	1
ZBTB21	0.0114858	6	87	0	100	1
ZNF324	0.0114858	6	87	0	100	1
SLC7A14	0.0114858	6	87	0	100	1
NEFL	0.0114858	6	87	0	100	1
GATA2	0.0114858	6	87	0	100	1
ALDH18A1	0.0114858	6	87	0	100	1
ARID4A	0.0114858	6	87	0	100	1
METTL17	0.0114858	6	87	0	100	1
ZNF876P	0.0114858	6	87	0	100	1
MTMR4	0.0114858	6	87	0	100	1
FDXR	0.0114858	6	87	0	100	1
OCIAD1	0.0114858	6	87	0	100	1
ADAMTSL2	0.0114858	6	87	0	100	1
DCUN1D5	0.0114858	6	87	0	100	1
EFTUD1	0.0114858	6	87	0	100	1
IFFO1	0.0114858	6	87	0	100	1
ZBTB24	0.0114858	6	87	0	100	1
SATB2	0.0114858	6	87	0	100	1
VLDLR	0.0114858	6	87	0	100	1
FZD1	0.0114858	6	87	0	100	1
KNOP1	0.0114858	6	87	0	100	1
FLAD1	0.0114858	6	87	0	100	1
KRT3	0.0114858	6	87	0	100	1
SLC2A1	0.0114858	6	87	0	100	1
CNDP1	0.0114858	6	87	0	100	1
OSGIN2	0.0114858	6	87	0	100	1
ZNF365	0.0114858	6	87	0	100	1
B4GALNT3	0.0114858	6	87	0	100	1
WDR91	0.0114858	6	87	0	100	1
GLB1L3	0.0114858	6	87	0	100	1
MRPS35	0.0114858	6	87	0	100	1
ATP6V1B1	0.0114858	6	87	0	100	1
HTR6	0.0114858	6	87	0	100	1
H6PD	0.0114858	6	87	0	100	1
ATP13A3	0.0114858	6	87	0	100	1
PIGC	0.0114858	6	87	0	100	1
ZNF253	0.0114858	6	87	0	100	1
PLXNA2	0.0114858	6	87	0	100	1
NRG2	0.0114858	6	87	0	100	1
TNFRSF1A	0.0114858	6	87	0	100	1
PKN3	0.0114858	6	87	0	100	1
SENP1	0.0114858	6	87	0	100	1
CHSY1	0.0114858	6	87	0	100	1
BRCA1	0.0114858	6	87	0	100	1
MTHFD2L	0.0114858	6	87	0	100	1
PRKCD	0.0114858	6	87	0	100	1
STXBP1	0.0114858	6	87	0	100	1
ZNF572	0.0114858	6	87	0	100	1
SMOX	0.0114858	6	87	0	100	1
SEC24B	0.0114858	6	87	0	100	1
ERC1	0.0114858	6	87	0	100	1
ZCWPW1	0.0114858	6	87	0	100	1
ZNF8	0.0114858	6	87	0	100	1
RGS6	0.0114858	6	87	0	100	1
NCKIPSD	0.0114858	6	87	0	100	1
APC2	0.0114858	6	87	0	100	1
CYP4F11	0.0114858	6	87	0	100	1
TMTC3	0.0114858	6	87	0	100	1
TRAPPC8	0.0114858	6	87	0	100	1
DCN	0.0114858	6	87	0	100	1
WASF4P	0.0114858	6	87	0	100	1
SLC9B2	0.0114858	6	87	0	100	1
LRRC2	0.0114858	6	87	0	100	1
DCAF12	0.0114858	6	87	0	100	1
ZNF584	0.0114858	6	87	0	100	1
BPIFB4	0.0114858	6	87	0	100	1
CCDC144A	0.0114858	6	87	0	100	1
HOXB5	0.0114858	6	87	0	100	1
DHX40	0.0114858	6	87	0	100	1
TMEM255B	0.0114858	6	87	0	100	1
BRD7	0.0114858	6	87	0	100	1
SCUBE1	0.0114858	6	87	0	100	1
CDC73	0.0114858	6	87	0	100	1
ATP2C1	0.0114858	6	87	0	100	1
CRAMP1L	0.0114858	6	87	0	100	1
GRPR	0.0114858	6	87	0	100	1
SBF2	0.0114858	6	87	0	100	1
GNG12	0.0114858	6	87	0	100	1
SELO	0.0114858	6	87	0	100	1
PRAMEF8	0.0114858	6	87	0	100	1
RACGAP1	0.0114858	6	87	0	100	1
FCRL2	0.0114858	6	87	0	100	1
STX17	0.0114858	6	87	0	100	1
ZKSCAN5	0.0114858	6	87	0	100	1
ZMAT3	0.0114858	6	87	0	100	1
SPIDR	0.0114858	6	87	0	100	1
SOAT1	0.0114858	6	87	0	100	1
INSR	0.0114858	6	87	0	100	1
KLF15	0.0114858	6	87	0	100	1
CPXM1	0.0114858	6	87	0	100	1
ESPN	0.0114858	6	87	0	100	1
BMP6	0.0114858	6	87	0	100	1
DNMT3A	0.0114858	6	87	0	100	1
ZNRF4	0.0114858	6	87	0	100	1
TEAD2	0.0114858	6	87	0	100	1
BRSK1	0.0114858	6	87	0	100	1
TMTC1	0.0114858	6	87	0	100	1
FAM155B	0.0114858	6	87	0	100	1
DSTYK	0.0114858	6	87	0	100	1
FYCO1	0.0114858	6	87	0	100	1
WHSC1L1	0.0114858	6	87	0	100	1
CATSPER4	0.0114858	6	87	0	100	1
HK2	0.0114858	6	87	0	100	1
FOXI2	0.0114858	6	87	0	100	1
SLFN11	0.0114858	6	87	0	100	1
GTF3C2	0.0114858	6	87	0	100	1
GPS1	0.0114858	6	87	0	100	1
ABI2	0.0114858	6	87	0	100	1
SGSM2	0.0114858	6	87	0	100	1
VPS11	0.0114858	6	87	0	100	1
KCNJ2	0.0114858	6	87	0	100	1
BRD8	0.0114858	6	87	0	100	1
ZNF621	0.0114858	6	87	0	100	1
PDE11A	0.0114858	6	87	0	100	1
HOOK1	0.0114858	6	87	0	100	1
NCKAP1L	0.0114858	6	87	0	100	1
EWSR1	0.0114858	6	87	0	100	1
MAP3K19	0.0114858	6	87	0	100	1
ZNF502	0.0114858	6	87	0	100	1
PLK2	0.0114858	6	87	0	100	1
DHX36	0.0114858	6	87	0	100	1
SARDH	0.0114858	6	87	0	100	1
RANBP3	0.0114858	6	87	0	100	1
LRRC3B	0.0114858	6	87	0	100	1
SERPINA11	0.0114858	6	87	0	100	1
CLASP1	0.0114858	6	87	0	100	1
AARS	0.0114858	6	87	0	100	1
H2AFY	0.0114858	6	87	0	100	1
SAG	0.0114858	6	87	0	100	1
CRX	0.0114858	6	87	0	100	1
MAP7D3	0.0114858	6	87	0	100	1
MYBPC1	0.0114858	6	87	0	100	1
SMAD3	0.0114858	6	87	0	100	1
VPS35	0.0114858	6	87	0	100	1
ZBED4	0.0114858	6	87	0	100	1
ALDOB	0.0114858	6	87	0	100	1
AGO1	0.0114858	6	87	0	100	1
KIAA1683	0.0114858	6	87	0	100	1
TMTC4	0.0114858	6	87	0	100	1
OLFM1	0.0114858	6	87	0	100	1
ZNF451	0.0114858	6	87	0	100	1
KIF11	0.0114858	6	87	0	100	1
NDST2	0.0114858	6	87	0	100	1
SLC24A3	0.0114858	6	87	0	100	1
TRAPPC12	0.0114858	6	87	0	100	1
ATP6AP1L	0.0114858	6	87	0	100	1
CC2D1A	0.0114858	6	87	0	100	1
SHROOM1	0.0114858	6	87	0	100	1
C1orf177	0.0114858	6	87	0	100	1
ARAP3	0.0114858	6	87	0	100	1
NOSTRIN	0.0114858	6	87	0	100	1
HIF3A	0.0114858	6	87	0	100	1
PTOV1	0.0114858	6	87	0	100	1
RSF1	0.0114858	6	87	0	100	1
CATSPER1	0.0114858	6	87	0	100	1
TRIM6	0.0114858	6	87	0	100	1
SLC2A10	0.0114858	6	87	0	100	1
CTSC	0.0114858	6	87	0	100	1
ZNF433	0.0114858	6	87	0	100	1
CST7	0.0114858	6	87	0	100	1
MANBA	0.0114858	6	87	0	100	1
EPB41	0.0114858	6	87	0	100	1
MTIF2	0.0114858	6	87	0	100	1
PPP6R2	0.0114858	6	87	0	100	1
SLC38A6	0.0114858	6	87	0	100	1
MBD3	0.0114858	6	87	0	100	1
FBXO40	0.0114858	6	87	0	100	1
MCPH1	0.0114858	6	87	0	100	1
ATP1A3	0.0114858	6	87	0	100	1
MAP1S	0.0114858	6	87	0	100	1
BNC1	0.0114858	6	87	0	100	1
WFS1	0.0114858	6	87	0	100	1
DDHD2	0.0114858	6	87	0	100	1
OR51E2	0.0114858	6	87	0	100	1
NTN1	0.0114858	6	87	0	100	1
ALPP	0.0114858	6	87	0	100	1
ZNF845	0.0114858	6	87	0	100	1
NT5DC1	0.0114858	6	87	0	100	1
GPNMB	0.0114858	6	87	0	100	1
ECM1	0.0114858	6	87	0	100	1
TRIM68	0.0114858	6	87	0	100	1
SLC35F4	0.0114858	6	87	0	100	1
COL25A1	0.0114858	6	87	0	100	1
MTMR6	0.0114858	6	87	0	100	1
PNLDC1	0.0114858	6	87	0	100	1
ZNF605	0.0114858	6	87	0	100	1
KCNJ10	0.0114858	6	87	0	100	1
MKX	0.0114858	6	87	0	100	1
QKI	0.0114858	6	87	0	100	1
TNPO1	0.0114858	6	87	0	100	1
SLC18A1	0.0114858	6	87	0	100	1
P3H2	0.0114858	6	87	0	100	1
PAQR8	0.0114858	6	87	0	100	1
B4GALNT2	0.0114858	6	87	0	100	1
EXT1	0.0114858	6	87	0	100	1
IPO4	0.0114858	6	87	0	100	1
POLD2	0.0114858	6	87	0	100	1
TUFM	0.0114858	6	87	0	100	1
MAGT1	0.0114858	6	87	0	100	1
KDM3A	0.0114858	6	87	0	100	1
ZXDC	0.0114858	6	87	0	100	1
ZNF267	0.0114858	6	87	0	100	1
ANKLE2	0.0114858	6	87	0	100	1
EN1	0.0114858	6	87	0	100	1
PRMT1	0.0114858	6	87	0	100	1
FAM129B	0.0114858	6	87	0	100	1
DNMT3L	0.0114858	6	87	0	100	1
PTCD1	0.0114858	6	87	0	100	1
HCRTR2	0.0114858	6	87	0	100	1
PDZD4	0.0114858	6	87	0	100	1
ABCB8	0.0114858	6	87	0	100	1
SVEP1	0.0117828	14	79	4	96	1
DNAH10	0.0117828	14	79	4	96	1
ATP2B3	0.0117828	14	79	4	96	1
MGA	0.0117828	14	79	4	96	1
PRKDC	0.0117828	14	79	4	96	1
HDAC4	0.0117828	14	79	4	96	1
SCN1A	0.0117828	14	79	4	96	1
KRAS	0.0117828	14	79	4	96	1
HSPG2	0.0117828	14	79	4	96	1
ADGRG4	0.0117828	14	79	4	96	1
HIVEP1	0.0117828	14	79	4	96	1
PXDNL	0.0117828	14	79	4	96	1
COL22A1	0.0117828	14	79	4	96	1
DCAF12L2	0.0117828	14	79	4	96	1
ZNFX1	0.0117828	14	79	4	96	1
SCAF4	0.0117828	14	79	4	96	1
GLI3	0.0121691	22	71	10	90	1
RGS12	0.0131316	17	76	6	94	1
ZFHX4	0.0134822	27	66	14	86	1
TPR	0.0138702	12	81	3	97	1
KCNA4	0.0138702	12	81	3	97	1
ARFGEF3	0.0138702	12	81	3	97	1
ACACA	0.0138702	12	81	3	97	1
LCT	0.0138702	12	81	3	97	1
PRRC2A	0.0138702	12	81	3	97	1
PRUNE2	0.0138702	12	81	3	97	1
BDP1	0.0138702	12	81	3	97	1
ZC3H18	0.0138702	12	81	3	97	1
TLE4	0.0138702	12	81	3	97	1
NAV1	0.0138702	12	81	3	97	1
SEMA6D	0.0138702	12	81	3	97	1
LAMB2	0.0138702	12	81	3	97	1
DSP	0.0138702	12	81	3	97	1
AMOTL2	0.0138702	12	81	3	97	1
TLN2	0.0138702	12	81	3	97	1
SRRM2	0.0138702	12	81	3	97	1
CDHR2	0.0138702	12	81	3	97	1
CHD7	0.0138702	12	81	3	97	1
PTPRU	0.0138702	12	81	3	97	1
CILP2	0.0138702	12	81	3	97	1
GRIN2A	0.0138702	12	81	3	97	1
EPHA4	0.0138702	12	81	3	97	1
C2orf71	0.0138702	12	81	3	97	1
POGZ	0.0138702	12	81	3	97	1
SPEG	0.0138702	12	81	3	97	1
SLC12A5	0.0138702	12	81	3	97	1
LRP1B	0.0145952	39	54	25	75	1
ASAP3	0.0154001	8	85	1	99	1
NCOA1	0.0154001	8	85	1	99	1
PDGFRB	0.0154001	8	85	1	99	1
SERPINI2	0.0154001	8	85	1	99	1
IKBKE	0.0154001	8	85	1	99	1
KIAA1522	0.0154001	8	85	1	99	1
PRDM5	0.0154001	8	85	1	99	1
SLC2A3	0.0154001	8	85	1	99	1
KIF17	0.0154001	8	85	1	99	1
PTPRA	0.0154001	8	85	1	99	1
PTPRK	0.0154001	8	85	1	99	1
DHX34	0.0154001	8	85	1	99	1
DAAM1	0.0154001	8	85	1	99	1
DOPEY1	0.0154001	8	85	1	99	1
PSG10P	0.0154001	8	85	1	99	1
MGAT4C	0.0154001	8	85	1	99	1
UBN1	0.0154001	8	85	1	99	1
FAM189B	0.0154001	8	85	1	99	1
GCC2	0.0154001	8	85	1	99	1
MAB21L1	0.0154001	8	85	1	99	1
PCNXL3	0.0154001	8	85	1	99	1
HSP90AB1	0.0154001	8	85	1	99	1
JUP	0.0154001	8	85	1	99	1
CNTN2	0.0154001	8	85	1	99	1
NLRP5	0.0154001	8	85	1	99	1
LRRC16B	0.0154001	8	85	1	99	1
CFAP52	0.0154001	8	85	1	99	1
KIAA0430	0.0154001	8	85	1	99	1
BICC1	0.0154001	8	85	1	99	1
HECA	0.0154001	8	85	1	99	1
NPAS3	0.0154001	8	85	1	99	1
SEC31B	0.0154001	8	85	1	99	1
PDE4DIP	0.0154001	8	85	1	99	1
ZNF626	0.0154001	8	85	1	99	1
MAPKBP1	0.0154001	8	85	1	99	1
CENPE	0.0154001	8	85	1	99	1
DHX30	0.0154001	8	85	1	99	1
ANKH	0.0154001	8	85	1	99	1
LENG8	0.0154001	8	85	1	99	1
PAPLN	0.0154001	8	85	1	99	1
DDX17	0.0154001	8	85	1	99	1
L1CAM	0.0154001	8	85	1	99	1
HTR1B	0.0154001	8	85	1	99	1
GUCY2C	0.0154001	8	85	1	99	1
NLGN3	0.0154001	8	85	1	99	1
SEC14L1	0.0154001	8	85	1	99	1
CSPP1	0.0154001	8	85	1	99	1
SMAD9	0.0154001	8	85	1	99	1
TTC13	0.0154001	8	85	1	99	1
EGF	0.0154001	8	85	1	99	1
PUM2	0.0154001	8	85	1	99	1
B4GALNT4	0.0154001	8	85	1	99	1
LEPR	0.0154001	8	85	1	99	1
MTTP	0.0154001	8	85	1	99	1
CXADRP3	0.0154001	8	85	1	99	1
TEK	0.0154001	8	85	1	99	1
SLC5A7	0.0154001	8	85	1	99	1
EEA1	0.0154001	8	85	1	99	1
REST	0.0154001	8	85	1	99	1
KCNC1	0.0154001	8	85	1	99	1
KIF16B	0.0154001	8	85	1	99	1
MLH3	0.0154001	8	85	1	99	1
KAL1	0.0154001	8	85	1	99	1
SQSTM1	0.0154001	8	85	1	99	1
TP63	0.0154001	8	85	1	99	1
INSC	0.0154001	8	85	1	99	1
PRICKLE2	0.0154001	8	85	1	99	1
EPHB4	0.0154001	8	85	1	99	1
ZFP37	0.0154001	8	85	1	99	1
CTTNBP2	0.0154001	8	85	1	99	1
HELB	0.0154001	8	85	1	99	1
PEX1	0.0154001	8	85	1	99	1
KIF5A	0.0154001	8	85	1	99	1
HTR1F	0.0154001	8	85	1	99	1
PNPLA6	0.0154001	8	85	1	99	1
RP4-806M20.3	0.0154001	8	85	1	99	1
BTAF1	0.0154001	8	85	1	99	1
DCAF13	0.0154001	8	85	1	99	1
PTGS1	0.0154001	8	85	1	99	1
CNGB1	0.0154001	8	85	1	99	1
KHDRBS2	0.0154001	8	85	1	99	1
KDM5C	0.0154001	8	85	1	99	1
ARNT2	0.0154001	8	85	1	99	1
FASTKD1	0.0154001	8	85	1	99	1
CYFIP1	0.0154001	8	85	1	99	1
ATP8A2	0.0154001	8	85	1	99	1
TSC2	0.0154001	8	85	1	99	1
TANC2	0.0154001	8	85	1	99	1
C19orf57	0.0154001	8	85	1	99	1
ATAD2	0.0154001	8	85	1	99	1
PAX2	0.0154001	8	85	1	99	1
EPX	0.0154001	8	85	1	99	1
KCNJ4	0.0154001	8	85	1	99	1
TRPC3	0.0154001	8	85	1	99	1
ZNF574	0.0154001	8	85	1	99	1
GLIS3	0.0154001	8	85	1	99	1
ABCG1	0.0154001	8	85	1	99	1
RNF6	0.0154001	8	85	1	99	1
PSD3	0.0154001	8	85	1	99	1
PTPN14	0.0154001	8	85	1	99	1
MUC5AC	0.0154001	8	85	1	99	1
NPHP4	0.0154001	8	85	1	99	1
TTF1	0.0154001	8	85	1	99	1
CDRT1	0.0154001	8	85	1	99	1
GIGYF1	0.0154001	8	85	1	99	1
ADAR	0.0154001	8	85	1	99	1
KCTD3	0.0154001	8	85	1	99	1
PDPN	0.0154001	8	85	1	99	1
PPARGC1B	0.0154001	8	85	1	99	1
IQSEC1	0.0154001	8	85	1	99	1
EFCAB1	0.0154001	8	85	1	99	1
MDGA1	0.0154001	8	85	1	99	1
KIAA0753	0.0154001	8	85	1	99	1
HK1	0.0154001	8	85	1	99	1
ZBTB11	0.0154001	8	85	1	99	1
EPHB2	0.0154001	8	85	1	99	1
PKN2	0.0154001	8	85	1	99	1
NEK8	0.0154001	8	85	1	99	1
U2SURP	0.0154001	8	85	1	99	1
P2RY8	0.0154001	8	85	1	99	1
ZNF786	0.0154001	8	85	1	99	1
AP4E1	0.0154001	8	85	1	99	1
ABCE1	0.0154001	8	85	1	99	1
INF2	0.0154001	8	85	1	99	1
FAM47B	0.0154001	8	85	1	99	1
ZNF107	0.0154001	8	85	1	99	1
ACTL7A	0.0154001	8	85	1	99	1
MAP3K12	0.0154001	8	85	1	99	1
GPR156	0.0154001	8	85	1	99	1
PARP10	0.0154001	8	85	1	99	1
ATP11B	0.0154001	8	85	1	99	1
ATN1	0.0154001	8	85	1	99	1
CHRD	0.0154001	8	85	1	99	1
CUL5	0.0154001	8	85	1	99	1
DENND4A	0.0154001	8	85	1	99	1
ZBED9	0.0154001	8	85	1	99	1
CHD1	0.0154001	8	85	1	99	1
ADARB1	0.0154001	8	85	1	99	1
SLC36A1	0.0154001	8	85	1	99	1
LRRC37A3	0.0154001	8	85	1	99	1
RGPD3	0.0154001	8	85	1	99	1
TMEM132A	0.0154001	8	85	1	99	1
ZNF827	0.0154001	8	85	1	99	1
SIDT2	0.0154001	8	85	1	99	1
ARHGAP21	0.0154001	8	85	1	99	1
SLC12A9	0.0154001	8	85	1	99	1
RADIL	0.0154001	8	85	1	99	1
ARHGAP20	0.0154001	8	85	1	99	1
EPHB1	0.0154001	8	85	1	99	1
ZBTB7C	0.0154001	8	85	1	99	1
QSER1	0.0154001	8	85	1	99	1
C9orf131	0.0154001	8	85	1	99	1
HEATR5A	0.0154001	8	85	1	99	1
COPA	0.0154001	8	85	1	99	1
WT1	0.0154001	8	85	1	99	1
IL1R2	0.0154381	10	83	2	98	1
KCNG1	0.0154381	10	83	2	98	1
KDM5B	0.0154381	10	83	2	98	1
ZNF416	0.0154381	10	83	2	98	1
GABRG2	0.0154381	10	83	2	98	1
ICE2	0.0154381	10	83	2	98	1
GLUD2	0.0154381	10	83	2	98	1
ZNF624	0.0154381	10	83	2	98	1
MAP2K7	0.0154381	10	83	2	98	1
CFTR	0.0154381	10	83	2	98	1
GABRA1	0.0154381	10	83	2	98	1
TNIK	0.0154381	10	83	2	98	1
KCNH3	0.0154381	10	83	2	98	1
CTNNA2	0.0154381	10	83	2	98	1
MMP9	0.0154381	10	83	2	98	1
ZNF407	0.0154381	10	83	2	98	1
PTPRF	0.0154381	10	83	2	98	1
PDE3A	0.0154381	10	83	2	98	1
HEATR5B	0.0154381	10	83	2	98	1
WHSC1	0.0154381	10	83	2	98	1
SLC39A12	0.0154381	10	83	2	98	1
CIT	0.0154381	10	83	2	98	1
AP3B1	0.0154381	10	83	2	98	1
FAM21A	0.0154381	10	83	2	98	1
RICTOR	0.0154381	10	83	2	98	1
ROBO2	0.0154381	10	83	2	98	1
EPRS	0.0154381	10	83	2	98	1
CSTF3	0.0154381	10	83	2	98	1
XRN1	0.0154381	10	83	2	98	1
MYH8	0.0154381	10	83	2	98	1
PLXND1	0.0154381	10	83	2	98	1
BOD1L1	0.0154381	10	83	2	98	1
BTBD7	0.0154381	10	83	2	98	1
MYO1F	0.0154381	10	83	2	98	1
BAZ2B	0.0154381	10	83	2	98	1
ADAMTS1	0.0154381	10	83	2	98	1
RRBP1	0.0154381	10	83	2	98	1
MYH3	0.0154381	10	83	2	98	1
ADGRL1	0.0154381	10	83	2	98	1
SPG20	0.0154381	10	83	2	98	1
GNAZ	0.0154381	10	83	2	98	1
KDM1B	0.0154381	10	83	2	98	1
RBM27	0.0154381	10	83	2	98	1
VCPIP1	0.0154381	10	83	2	98	1
SMC2	0.0154381	10	83	2	98	1
SOX7	0.0154381	10	83	2	98	1
RET	0.0154381	10	83	2	98	1
CEP170	0.0154381	10	83	2	98	1
PLCG2	0.0154381	10	83	2	98	1
ABCA5	0.0154381	10	83	2	98	1
RNF217	0.0154381	10	83	2	98	1
CCDC7	0.0154381	10	83	2	98	1
EPB41L3	0.01656	15	78	5	95	1
HYDIN	0.01656	15	78	5	95	1
LAMA2	0.01656	15	78	5	95	1
CNTNAP5	0.01656	15	78	5	95	1
MYH7	0.01656	15	78	5	95	1
DIDO1	0.01656	15	78	5	95	1
TRRAP	0.0169439	18	75	7	93	1
DNAH1	0.0169439	18	75	7	93	1
DST	0.0169439	18	75	7	93	1
MUC17	0.0193778	21	72	10	90	1
SDK1	0.0193778	21	72	10	90	1
EPHA3	0.0204991	13	80	4	96	1
SLC9C2	0.0204991	13	80	4	96	1
SULF1	0.0204991	13	80	4	96	1
CNTN3	0.0204991	13	80	4	96	1
ADAMTS18	0.0204991	13	80	4	96	1
STAB1	0.0204991	13	80	4	96	1
MYH9	0.0204991	13	80	4	96	1
IGSF9B	0.0204991	13	80	4	96	1
RAI1	0.0204991	13	80	4	96	1
TNN	0.0204991	13	80	4	96	1
POLQ	0.0204991	13	80	4	96	1
TDRD6	0.0204991	13	80	4	96	1
PSME4	0.0204991	13	80	4	96	1
SCN2A	0.0204991	13	80	4	96	1
TIAM1	0.0204991	13	80	4	96	1
SSPO	0.0210347	19	74	8	92	1
ZNF536	0.0210347	19	74	8	92	1
PAPPA2	0.0218332	16	77	6	94	1
ROBO1	0.0218332	16	77	6	94	1
KMT2A	0.0218332	16	77	6	94	1
STT3A	0.0245379	5	88	0	100	1
VAX1	0.0245379	5	88	0	100	1
PIK3R1	0.0245379	5	88	0	100	1
ZNF480	0.0245379	5	88	0	100	1
TMEM181	0.0245379	5	88	0	100	1
ZNF337	0.0245379	5	88	0	100	1
PTPN3	0.0245379	5	88	0	100	1
RIT2	0.0245379	5	88	0	100	1
USP37	0.0245379	5	88	0	100	1
FANCI	0.0245379	5	88	0	100	1
ZNF506	0.0245379	5	88	0	100	1
CYP26A1	0.0245379	5	88	0	100	1
SPANXD	0.0245379	5	88	0	100	1
TBCEL	0.0245379	5	88	0	100	1
ESR2	0.0245379	5	88	0	100	1
SLIT1	0.0245379	5	88	0	100	1
RBAK	0.0245379	5	88	0	100	1
OR51B6	0.0245379	5	88	0	100	1
BPI	0.0245379	5	88	0	100	1
MDH1B	0.0245379	5	88	0	100	1
SLC15A1	0.0245379	5	88	0	100	1
ANXA13	0.0245379	5	88	0	100	1
PHF1	0.0245379	5	88	0	100	1
GPR137B	0.0245379	5	88	0	100	1
NUDT12	0.0245379	5	88	0	100	1
COG6	0.0245379	5	88	0	100	1
C1orf87	0.0245379	5	88	0	100	1
TSHZ1	0.0245379	5	88	0	100	1
RNU6-354P	0.0245379	5	88	0	100	1
CTDP1	0.0245379	5	88	0	100	1
RNF175	0.0245379	5	88	0	100	1
DNM1L	0.0245379	5	88	0	100	1
MYBPC2	0.0245379	5	88	0	100	1
ABCF3	0.0245379	5	88	0	100	1
SOX30	0.0245379	5	88	0	100	1
SFRP1	0.0245379	5	88	0	100	1
TP53I11	0.0245379	5	88	0	100	1
LTV1	0.0245379	5	88	0	100	1
KLF10	0.0245379	5	88	0	100	1
LOXL2	0.0245379	5	88	0	100	1
STAT1	0.0245379	5	88	0	100	1
TRIP4	0.0245379	5	88	0	100	1
CNR1	0.0245379	5	88	0	100	1
FZD3	0.0245379	5	88	0	100	1
RNGTT	0.0245379	5	88	0	100	1
HNRNPR	0.0245379	5	88	0	100	1
KAZN	0.0245379	5	88	0	100	1
PITPNM1	0.0245379	5	88	0	100	1
MSANTD4	0.0245379	5	88	0	100	1
CLCN2	0.0245379	5	88	0	100	1
MFF	0.0245379	5	88	0	100	1
GJD2	0.0245379	5	88	0	100	1
ENPP6	0.0245379	5	88	0	100	1
CCDC63	0.0245379	5	88	0	100	1
CMTM8	0.0245379	5	88	0	100	1
ACSL3	0.0245379	5	88	0	100	1
NR0B2	0.0245379	5	88	0	100	1
NLGN4Y	0.0245379	5	88	0	100	1
OR56A1	0.0245379	5	88	0	100	1
PURG	0.0245379	5	88	0	100	1
GRIP2	0.0245379	5	88	0	100	1
DNASE1	0.0245379	5	88	0	100	1
CRAT	0.0245379	5	88	0	100	1
COLQ	0.0245379	5	88	0	100	1
NETO2	0.0245379	5	88	0	100	1
SEMA6B	0.0245379	5	88	0	100	1
TRPV1	0.0245379	5	88	0	100	1
PNMA2	0.0245379	5	88	0	100	1
ATP6V0D1	0.0245379	5	88	0	100	1
USP44	0.0245379	5	88	0	100	1
HSPA4	0.0245379	5	88	0	100	1
MTO1	0.0245379	5	88	0	100	1
AFAP1L2	0.0245379	5	88	0	100	1
SLC9A1	0.0245379	5	88	0	100	1
UBQLN3	0.0245379	5	88	0	100	1
HSPB8	0.0245379	5	88	0	100	1
TSSK3	0.0245379	5	88	0	100	1
UGT2B17	0.0245379	5	88	0	100	1
AGK	0.0245379	5	88	0	100	1
LINS	0.0245379	5	88	0	100	1
NHLRC2	0.0245379	5	88	0	100	1
KLHL31	0.0245379	5	88	0	100	1
MED26	0.0245379	5	88	0	100	1
BCS1L	0.0245379	5	88	0	100	1
OLIG3	0.0245379	5	88	0	100	1
CIR1	0.0245379	5	88	0	100	1
ELMO3	0.0245379	5	88	0	100	1
CDK5RAP1	0.0245379	5	88	0	100	1
NOBOX	0.0245379	5	88	0	100	1
ALDH3A1	0.0245379	5	88	0	100	1
SLC23A1	0.0245379	5	88	0	100	1
LMOD1	0.0245379	5	88	0	100	1
HK3	0.0245379	5	88	0	100	1
TMEM38A	0.0245379	5	88	0	100	1
PLA2G3	0.0245379	5	88	0	100	1
IGLV1-51	0.0245379	5	88	0	100	1
MMS19	0.0245379	5	88	0	100	1
ZNF280A	0.0245379	5	88	0	100	1
ETV3L	0.0245379	5	88	0	100	1
SYK	0.0245379	5	88	0	100	1
FANCL	0.0245379	5	88	0	100	1
KCTD2	0.0245379	5	88	0	100	1
ACVR1C	0.0245379	5	88	0	100	1
CDHR5	0.0245379	5	88	0	100	1
DRC1	0.0245379	5	88	0	100	1
TMEM109	0.0245379	5	88	0	100	1
ABHD12B	0.0245379	5	88	0	100	1
EIF2B5	0.0245379	5	88	0	100	1
CAPN5	0.0245379	5	88	0	100	1
CHML	0.0245379	5	88	0	100	1
DTX1	0.0245379	5	88	0	100	1
SLC6A9	0.0245379	5	88	0	100	1
HAO2	0.0245379	5	88	0	100	1
OR2Z1	0.0245379	5	88	0	100	1
FKBP11	0.0245379	5	88	0	100	1
ACHE	0.0245379	5	88	0	100	1
ACTG2	0.0245379	5	88	0	100	1
CHRNA2	0.0245379	5	88	0	100	1
IL17RD	0.0245379	5	88	0	100	1
ARHGAP15	0.0245379	5	88	0	100	1
FBXO10	0.0245379	5	88	0	100	1
AKAP4	0.0245379	5	88	0	100	1
MATK	0.0245379	5	88	0	100	1
ATP11C	0.0245379	5	88	0	100	1
LCLAT1	0.0245379	5	88	0	100	1
PYGO1	0.0245379	5	88	0	100	1
ELAVL3	0.0245379	5	88	0	100	1
EFHC1	0.0245379	5	88	0	100	1
DCAF4	0.0245379	5	88	0	100	1
BANK1	0.0245379	5	88	0	100	1
CCDC173	0.0245379	5	88	0	100	1
SNX13	0.0245379	5	88	0	100	1
RP11-385D13.1	0.0245379	5	88	0	100	1
PKP1	0.0245379	5	88	0	100	1
PRMT2	0.0245379	5	88	0	100	1
ZNF829	0.0245379	5	88	0	100	1
GAL3ST1	0.0245379	5	88	0	100	1
CASP10	0.0245379	5	88	0	100	1
BFSP2	0.0245379	5	88	0	100	1
KDR	0.0245379	5	88	0	100	1
APCDD1	0.0245379	5	88	0	100	1
WDR44	0.0245379	5	88	0	100	1
BZW1	0.0245379	5	88	0	100	1
KLHL8	0.0245379	5	88	0	100	1
ARHGEF15	0.0245379	5	88	0	100	1
FBXL17	0.0245379	5	88	0	100	1
ELAVL1	0.0245379	5	88	0	100	1
HADHA	0.0245379	5	88	0	100	1
MTHFR	0.0245379	5	88	0	100	1
ADRB1	0.0245379	5	88	0	100	1
FOXB1	0.0245379	5	88	0	100	1
PPP1R21	0.0245379	5	88	0	100	1
CAST	0.0245379	5	88	0	100	1
TRIM63	0.0245379	5	88	0	100	1
USP48	0.0245379	5	88	0	100	1
NDRG1	0.0245379	5	88	0	100	1
PTPN2	0.0245379	5	88	0	100	1
ZNF778	0.0245379	5	88	0	100	1
2020-03-10	0.0245379	5	88	0	100	1
NDOR1	0.0245379	5	88	0	100	1
ECE1	0.0245379	5	88	0	100	1
APPL1	0.0245379	5	88	0	100	1
ANKRD19P	0.0245379	5	88	0	100	1
DDO	0.0245379	5	88	0	100	1
SRSF5	0.0245379	5	88	0	100	1
FGF21	0.0245379	5	88	0	100	1
ACTB	0.0245379	5	88	0	100	1
HERC2P2	0.0245379	5	88	0	100	1
KLK13	0.0245379	5	88	0	100	1
FUBP1	0.0245379	5	88	0	100	1
TMPRSS13	0.0245379	5	88	0	100	1
AVEN	0.0245379	5	88	0	100	1
DSC1	0.0245379	5	88	0	100	1
KRT72	0.0245379	5	88	0	100	1
HERC3	0.0245379	5	88	0	100	1
TRIM26	0.0245379	5	88	0	100	1
PDLIM2	0.0245379	5	88	0	100	1
LARP1	0.0245379	5	88	0	100	1
XAB2	0.0245379	5	88	0	100	1
OTX2	0.0245379	5	88	0	100	1
CPN1	0.0245379	5	88	0	100	1
HSF5	0.0245379	5	88	0	100	1
IMPDH2	0.0245379	5	88	0	100	1
C1orf141	0.0245379	5	88	0	100	1
SYN1	0.0245379	5	88	0	100	1
FAM167A	0.0245379	5	88	0	100	1
COL4A6	0.0245379	5	88	0	100	1
DONSON	0.0245379	5	88	0	100	1
UGGT2	0.0245379	5	88	0	100	1
OGT	0.0245379	5	88	0	100	1
LTBP4	0.0245379	5	88	0	100	1
NFKBIA	0.0245379	5	88	0	100	1
MIOX	0.0245379	5	88	0	100	1
ZNF100	0.0245379	5	88	0	100	1
RP11-204M4.2	0.0245379	5	88	0	100	1
GCG	0.0245379	5	88	0	100	1
DDX51	0.0245379	5	88	0	100	1
HIATL1	0.0245379	5	88	0	100	1
LRRFIP2	0.0245379	5	88	0	100	1
TTC12	0.0245379	5	88	0	100	1
LTA	0.0245379	5	88	0	100	1
HESX1	0.0245379	5	88	0	100	1
BCAR3	0.0245379	5	88	0	100	1
SIPA1	0.0245379	5	88	0	100	1
WDR63	0.0245379	5	88	0	100	1
VEPH1	0.0245379	5	88	0	100	1
SLC6A13	0.0245379	5	88	0	100	1
UGCG	0.0245379	5	88	0	100	1
ZNF721	0.0245379	5	88	0	100	1
KLRC1	0.0245379	5	88	0	100	1
FASLG	0.0245379	5	88	0	100	1
GMIP	0.0245379	5	88	0	100	1
PKNOX2	0.0245379	5	88	0	100	1
OR51M1	0.0245379	5	88	0	100	1
VILL	0.0245379	5	88	0	100	1
CARS	0.0245379	5	88	0	100	1
TLR2	0.0245379	5	88	0	100	1
MAP3K2	0.0245379	5	88	0	100	1
TMEM41A	0.0245379	5	88	0	100	1
POFUT2	0.0245379	5	88	0	100	1
NCAPH	0.0245379	5	88	0	100	1
PPAPDC3	0.0245379	5	88	0	100	1
WDR75	0.0245379	5	88	0	100	1
CCNL2	0.0245379	5	88	0	100	1
THBS3	0.0245379	5	88	0	100	1
CASC3	0.0245379	5	88	0	100	1
ANXA2	0.0245379	5	88	0	100	1
TRIM54	0.0245379	5	88	0	100	1
ZNF207	0.0245379	5	88	0	100	1
OR5B12	0.0245379	5	88	0	100	1
CLCNKA	0.0245379	5	88	0	100	1
RGPD8	0.0245379	5	88	0	100	1
SEMA7A	0.0245379	5	88	0	100	1
GPR1	0.0245379	5	88	0	100	1
OR52K1	0.0245379	5	88	0	100	1
ALG11	0.0245379	5	88	0	100	1
STRN3	0.0245379	5	88	0	100	1
TGM1	0.0245379	5	88	0	100	1
WWP2	0.0245379	5	88	0	100	1
ARNT	0.0245379	5	88	0	100	1
BBS12	0.0245379	5	88	0	100	1
C20orf194	0.0245379	5	88	0	100	1
PGAP1	0.0245379	5	88	0	100	1
NAA15	0.0245379	5	88	0	100	1
POLR1B	0.0245379	5	88	0	100	1
CENPT	0.0245379	5	88	0	100	1
IGF2	0.0245379	5	88	0	100	1
ADAM15	0.0245379	5	88	0	100	1
HS3ST2	0.0245379	5	88	0	100	1
DDX41	0.0245379	5	88	0	100	1
FOXJ3	0.0245379	5	88	0	100	1
PPP2R5C	0.0245379	5	88	0	100	1
RASA3	0.0245379	5	88	0	100	1
TCF21	0.0245379	5	88	0	100	1
CFAP58	0.0245379	5	88	0	100	1
KLHDC7B	0.0245379	5	88	0	100	1
RPS6KA5	0.0245379	5	88	0	100	1
PTPN22	0.0245379	5	88	0	100	1
CASP8	0.0245379	5	88	0	100	1
WNT2B	0.0245379	5	88	0	100	1
SDS	0.0245379	5	88	0	100	1
SRF	0.0245379	5	88	0	100	1
PSG3	0.0245379	5	88	0	100	1
CNNM1	0.0245379	5	88	0	100	1
EGR3	0.0245379	5	88	0	100	1
RPUSD2	0.0245379	5	88	0	100	1
KRT5	0.0245379	5	88	0	100	1
THPO	0.0245379	5	88	0	100	1
TIGD7	0.0245379	5	88	0	100	1
MOCOS	0.0245379	5	88	0	100	1
NPIPA1	0.0245379	5	88	0	100	1
ADRBK1	0.0245379	5	88	0	100	1
TTPAL	0.0245379	5	88	0	100	1
FBXL13	0.0245379	5	88	0	100	1
EFNA4	0.0245379	5	88	0	100	1
ARAF	0.0245379	5	88	0	100	1
DIS3L2	0.0245379	5	88	0	100	1
ATAD2B	0.0245379	5	88	0	100	1
FAHD2B	0.0245379	5	88	0	100	1
ITGA10	0.0245379	5	88	0	100	1
CCT8	0.0245379	5	88	0	100	1
USP30	0.0245379	5	88	0	100	1
CLEC4C	0.0245379	5	88	0	100	1
CHAF1A	0.0245379	5	88	0	100	1
C9	0.0245379	5	88	0	100	1
ATL2	0.0245379	5	88	0	100	1
CYP1A1	0.0245379	5	88	0	100	1
TCF4	0.0245379	5	88	0	100	1
BDNF	0.0245379	5	88	0	100	1
ZBTB18	0.0245379	5	88	0	100	1
POU3F4	0.0245379	5	88	0	100	1
CCT6A	0.0245379	5	88	0	100	1
RP11-1277A3.2	0.0245379	5	88	0	100	1
TCP1	0.0245379	5	88	0	100	1
TFAP2A	0.0245379	5	88	0	100	1
TDRD9	0.0245379	5	88	0	100	1
ZSCAN5A	0.0245379	5	88	0	100	1
BCAN	0.0245379	5	88	0	100	1
JADE2	0.0245379	5	88	0	100	1
MRVI1	0.0245379	5	88	0	100	1
SULT2A1	0.0245379	5	88	0	100	1
POLD3	0.0245379	5	88	0	100	1
SOX6	0.0245379	5	88	0	100	1
NKX2-1	0.0245379	5	88	0	100	1
P2RY12	0.0245379	5	88	0	100	1
IL2RG	0.0245379	5	88	0	100	1
MPP2	0.0245379	5	88	0	100	1
LRRC49	0.0245379	5	88	0	100	1
FAM63A	0.0245379	5	88	0	100	1
MTMR7	0.0245379	5	88	0	100	1
TFDP1	0.0245379	5	88	0	100	1
NRP2	0.0245379	5	88	0	100	1
ITGA1	0.0245379	5	88	0	100	1
HOXD4	0.0245379	5	88	0	100	1
CPVL	0.0245379	5	88	0	100	1
EIF2AK4	0.0245379	5	88	0	100	1
TULP3	0.0245379	5	88	0	100	1
MAF	0.0245379	5	88	0	100	1
SIGLEC12	0.0245379	5	88	0	100	1
HS6ST2	0.0245379	5	88	0	100	1
GFOD1	0.0245379	5	88	0	100	1
PWP1	0.0245379	5	88	0	100	1
RAVER1	0.0245379	5	88	0	100	1
LAP3	0.0245379	5	88	0	100	1
SUV420H2	0.0245379	5	88	0	100	1
VNN3	0.0245379	5	88	0	100	1
ACSBG1	0.0245379	5	88	0	100	1
DGAT1	0.0245379	5	88	0	100	1
CAAP1	0.0245379	5	88	0	100	1
SDCBP2	0.0245379	5	88	0	100	1
USP5	0.0245379	5	88	0	100	1
USP7	0.0245379	5	88	0	100	1
IFIT1	0.0245379	5	88	0	100	1
DDX1	0.0245379	5	88	0	100	1
ESRP2	0.0245379	5	88	0	100	1
PADI4	0.0245379	5	88	0	100	1
ASTE1	0.0245379	5	88	0	100	1
[truncated: 16,101 more rows]
