# Supplementary material for: Comprehensive Genomic and Epigenomic Analyses on Transcriptomic Regulation in Stomach Adenocarcinoma
Source: Front Genet. 2022 Feb 11;12:778095. doi: 10.3389/fgene.2021.778095 (PMC8873582; doi:10.3389/fgene.2021.778095)
Supplement: Supplementary file 18 [file Table5.XLSX]

## Sheet: S5_Table
Chr	gCount	FisherP	Padj
chr19	11	0.00122781	0.0270117
chr10	22	0.0213703	0.448776
chr16	8	0.0619112	1
chr2	29	0.120519	1
chr4	17	0.258998	1
chr18	7	0.345819	1
chr8	15	0.367921	1
chr7	18	0.517797	1
chr22	9	0.582215	1
chr11	20	0.660744	1
chr5	13	0.691168	1
chr9	12	0.780007	1
chr1	34	0.790233	1
chr6	19	0.808895	1
chr17	22	0.819605	1
chr13	6	0.829277	1
chr20	10	0.867523	1
chr12	17	0.903111	1
chr3	19	0.905043	1
chr14	10	1	1
chr15	10	1	1
chr21	4	1	1
