# Supplementary material for: Comprehensive Genomic and Epigenomic Analyses on Transcriptomic Regulation in Stomach Adenocarcinoma
Source: Front Genet. 2022 Feb 11;12:778095. doi: 10.3389/fgene.2021.778095 (PMC8873582; doi:10.3389/fgene.2021.778095)
Supplement: Supplementary file 19 [file Table7.XLSX]

## Sheet: S7_Table
Samples	Gain	Loss	MetHyper	MetHypo
TCGA-3M-AB46-01	17684	16523	23064	113738
TCGA-B7-5818-01	10895	3110	37684	80402
TCGA-B7-A5TI-01	3606	11884	22628	109298
TCGA-B7-A5TJ-01	7375	2990	25632	96309
TCGA-B7-A5TK-01	0	0	30408	83462
TCGA-BR-6452-01	3665	12	22715	84725
TCGA-BR-6453-01	0	15	28149	96380
TCGA-BR-6455-01	7572	71	30528	85699
TCGA-BR-6456-01	10410	1662	25652	105196
TCGA-BR-6457-01	1201	29	24189	99531
TCGA-BR-6458-01	7203	1074	21357	101715
TCGA-BR-6563-01	6	3	23791	99825
TCGA-BR-6564-01	1636	0	28769	106295
TCGA-BR-6565-01	7681	2537	19130	111795
TCGA-BR-6566-01	0	13	23465	94076
TCGA-BR-6705-01	1087	12	28033	93714
TCGA-BR-6707-01	3653	0	31068	79806
TCGA-BR-6709-01	4052	497	30115	95703
TCGA-BR-6710-01	0	0	27976	116120
TCGA-BR-6801-01	13255	49	29808	106965
TCGA-BR-6802-01	30	13	24767	97677
TCGA-BR-6803-01	86	12	23776	104466
TCGA-BR-6852-01	0	13	25236	87588
TCGA-BR-7196-01	0	7	28231	83718
TCGA-BR-7197-01	11264	5964	21391	110292
TCGA-BR-7704-01	4366	3985	21539	108365
TCGA-BR-7707-01	3893	49	23387	92427
TCGA-BR-7715-01	16717	17345	24677	101922
TCGA-BR-7716-01	5492	2361	19250	109395
TCGA-BR-7717-01	7148	3481	19595	102774
TCGA-BR-7722-01	4791	3765	30248	110441
TCGA-BR-7723-01	12726	4671	24458	110608
TCGA-BR-7851-01	8	584	30066	89954
TCGA-BR-7901-01	8463	2582	16458	114182
TCGA-BR-7957-01	0	6	26489	96054
TCGA-BR-7958-01	2466	1935	28360	84930
TCGA-BR-7959-01	7149	2146	29073	101451
TCGA-BR-8058-01	244	14	27032	102191
TCGA-BR-8059-01	3821	2156	21842	103261
TCGA-BR-8060-01	9725	5236	12512	117373
TCGA-BR-8080-01	3612	5	22240	100234
TCGA-BR-8081-01	0	3	30458	87201
TCGA-BR-8284-01	175	1344	21647	93353
TCGA-BR-8286-01	7903	6139	25740	99565
TCGA-BR-8289-01	7030	4968	28180	103536
TCGA-BR-8291-01	230	2	23309	110863
TCGA-BR-8295-01	11371	9844	16904	118218
TCGA-BR-8296-01	2747	345	28727	88707
TCGA-BR-8297-01	3995	1735	21082	99929
TCGA-BR-8361-01	7161	6117	18175	98177
TCGA-BR-8364-01	5	17	25655	107222
TCGA-BR-8365-01	463	273	25412	103867
TCGA-BR-8367-01	0	5	24191	98861
TCGA-BR-8368-01	3684	1456	18243	99886
TCGA-BR-8369-01	3609	1958	23431	97007
TCGA-BR-8371-01	0	20	28546	104405
TCGA-BR-8372-01	3658	8	29024	90831
TCGA-BR-8373-01	8065	12455	26800	106322
TCGA-BR-8381-01	1390	963	28291	79774
TCGA-BR-8382-01	0	9	23790	92321
TCGA-BR-8384-01	148	2	25462	100589
TCGA-BR-8483-01	19839	22702	36624	104862
TCGA-BR-8484-01	3907	43	23463	105418
TCGA-BR-8485-01	5634	2402	19633	105504
TCGA-BR-8487-01	7529	4	25786	93143
TCGA-BR-8588-01	0	42	28409	95352
TCGA-BR-8589-01	1032	3101	39635	75413
TCGA-BR-8590-01	396	9	23558	104286
TCGA-BR-8591-01	55	128	20973	90400
TCGA-BR-8592-01	0	9	27094	94129
TCGA-BR-8676-01	4657	106	27283	81840
TCGA-BR-8677-01	7	158	29042	96560
TCGA-BR-8678-01	11464	6148	22791	111497
TCGA-BR-8680-01	2626	2150	33730	100595
TCGA-BR-8682-01	3885	2406	26143	99417
TCGA-BR-8683-01	4573	3535	32133	98686
TCGA-BR-8686-01	551	18	30750	72991
TCGA-BR-8687-01	4518	135	19733	108037
TCGA-BR-8690-01	4051	781	24782	102503
TCGA-BR-A44T-01	214	0	30997	102969
TCGA-BR-A44U-01	7271	4822	25484	99654
TCGA-BR-A4CS-01	8733	5191	24492	101558
TCGA-BR-A4IV-01	113	9	25637	106613
TCGA-BR-A4J5-01	5	1	24437	97768
TCGA-BR-A4J7-01	1805	15	27560	99868
TCGA-BR-A4J8-01	7845	4804	26866	91150
TCGA-BR-A4PF-01	6588	50	28192	97751
TCGA-BR-A4QL-01	3770	370	37871	94234
TCGA-CD-5798-01	2	128	23859	102257
TCGA-CD-5799-01	6497	11055	17597	111585
TCGA-CD-5800-01	10015	3658	23638	104865
TCGA-CD-5801-01	5504	1546	30666	72203
TCGA-CD-5803-01	14	35	23005	97949
TCGA-CD-8524-01	3983	1869	21265	99823
TCGA-CD-8525-01	4664	743	22642	107364
TCGA-CD-8526-01	8661	3282	9904	114409
TCGA-CD-8527-01	8958	5194	31044	106009
TCGA-CD-8528-01	3681	13316	24815	97221
TCGA-CD-8529-01	2409	630	21510	105776
TCGA-CD-8530-01	2742	1025	22423	106424
TCGA-CD-8531-01	2219	1311	38880	90433
TCGA-CD-8532-01	1250	922	27770	105648
TCGA-CD-8533-01	13275	21499	31478	99720
TCGA-CD-8534-01	3335	16207	32482	101672
TCGA-CD-8535-01	13354	9358	37541	109028
TCGA-CD-A486-01	14057	8281	19725	115841
TCGA-CD-A487-01	5329	2071	24495	105689
TCGA-CD-A489-01	1953	159	26998	103885
TCGA-CD-A48A-01	15760	14182	33694	101733
TCGA-CD-A48C-01	13530	12118	27717	101735
TCGA-CD-A4MG-01	1311	640	26055	91727
TCGA-CD-A4MH-01	5648	270	21247	105315
TCGA-CG-4437-01	4899	5920	27453	92242
TCGA-CG-4441-01	2449	1247	23360	103044
TCGA-CG-5717-01	351	1	23567	104987
TCGA-CG-5718-01	8279	11497	20317	110211
TCGA-CG-5719-01	3677	5870	23783	100649
TCGA-CG-5720-01	0	1685	25045	94711
TCGA-CG-5721-01	114	2	22574	96004
TCGA-CG-5722-01	0	4	29518	76813
TCGA-CG-5723-01	235	149	24714	101104
TCGA-CG-5724-01	9539	2666	23162	102841
TCGA-CG-5725-01	18602	22130	21125	121570
TCGA-CG-5726-01	9403	2	24363	102881
TCGA-CG-5732-01	5455	8503	18197	105987
TCGA-CG-5734-01	77	1	21159	100688
TCGA-D7-5577-01	4760	1057	36054	74543
TCGA-D7-5578-01	4529	3905	18061	99222
TCGA-D7-6519-01	10649	22098	27884	115514
TCGA-D7-6520-01	7790	9304	22683	115419
TCGA-D7-6521-01	4207	1567	25877	102556
TCGA-D7-6522-01	0	4	26464	103508
TCGA-D7-6524-01	0	0	23677	95804
TCGA-D7-6525-01	6722	12166	27545	96501
TCGA-D7-6526-01	15017	10464	16321	118746
TCGA-D7-6527-01	10518	6402	18518	116413
TCGA-D7-6528-01	16152	11874	21807	106677
TCGA-D7-6815-01	9070	9645	27413	106937
TCGA-D7-6818-01	1949	2140	20116	108881
TCGA-D7-6822-01	17509	7958	32714	104030
TCGA-D7-8570-01	4062	9	32155	77931
TCGA-D7-8572-01	0	832	23882	109930
TCGA-D7-8573-01	5484	5873	33381	81354
TCGA-D7-8574-01	10	13	29117	100385
TCGA-D7-8575-01	5772	14725	32542	102469
TCGA-D7-8576-01	5424	14089	26287	107597
TCGA-D7-8578-01	1899	573	26905	106113
TCGA-D7-8579-01	254	11	25200	97426
TCGA-D7-A4YU-01	4185	539	25024	94668
TCGA-D7-A4YX-01	7742	2112	37442	78000
TCGA-D7-A4Z0-01	2906	7	25500	95716
TCGA-D7-A6EV-01	9518	4853	25103	102664
TCGA-D7-A6EX-01	16354	8487	32248	110306
TCGA-D7-A6EY-01	3	422	22275	99756
TCGA-D7-A6EZ-01	6506	4750	40218	76191
TCGA-D7-A6F0-01	12956	9550	23772	115956
TCGA-D7-A6F2-01	10706	12930	20917	113432
TCGA-D7-A747-01	4	26	22016	106028
TCGA-D7-A748-01	70	0	24895	102377
TCGA-D7-A74A-01	10821	23193	40935	99600
TCGA-EQ-8122-01	12209	4890	22748	109555
TCGA-F1-6874-01	3512	847	18441	102104
TCGA-F1-6875-01	8889	5157	32993	121203
TCGA-F1-A448-01	3332	12	21801	95163
TCGA-F1-A72C-01	117	26	25581	106090
TCGA-FP-7735-01	20035	40	22601	109537
TCGA-FP-7829-01	16200	17095	23613	101642
TCGA-FP-7916-01	14	100	29034	79567
TCGA-FP-7998-01	125	9	26213	82356
TCGA-FP-8099-01	10622	7260	24135	105259
TCGA-FP-8209-01	0	0	31076	109253
TCGA-FP-8210-01	0	0	28569	102910
TCGA-FP-8211-01	6234	20308	33416	108751
TCGA-FP-A4BF-01	5092	1991	28648	96625
TCGA-FP-A9TM-01	2761	23	23544	96772
TCGA-HF-7132-01	218	9	21787	92700
TCGA-HF-7133-01	8353	21538	25631	105861
TCGA-HF-7134-01	7928	429	24762	102002
TCGA-HF-A5NB-01	6109	248	37603	106486
TCGA-HJ-7597-01	3	1607	27090	106405
TCGA-HU-8238-01	2518	10614	27917	100796
TCGA-HU-8244-01	9403	282	38304	107940
TCGA-HU-8249-01	13866	13498	40621	105291
TCGA-HU-8602-01	3669	60	27217	86444
TCGA-HU-8604-01	2714	407	28484	87676
TCGA-HU-8608-01	37	118	33722	79310
TCGA-HU-A4G2-01	4580	417	42497	79210
TCGA-HU-A4G3-01	0	146	24610	97025
TCGA-HU-A4G8-01	6051	1221	26322	96423
TCGA-HU-A4G9-01	10958	8	38142	98613
TCGA-HU-A4GC-01	5391	217	25901	98087
TCGA-HU-A4GD-01	12445	3683	30899	104071
TCGA-HU-A4GF-01	7882	3829	26231	109174
TCGA-HU-A4GH-01	7518	6647	13849	117469
TCGA-HU-A4GJ-01	14	11	27998	91238
TCGA-HU-A4GP-01	7046	7059	22889	101323
TCGA-HU-A4GT-01	3051	101	30131	95728
TCGA-HU-A4GU-01	9465	2775	39463	93831
TCGA-HU-A4GX-01	1	598	31828	94004
TCGA-HU-A4H0-01	3833	2585	41183	72818
TCGA-HU-A4H2-01	5326	2372	16411	101027
TCGA-HU-A4H3-01	8620	905	28763	91758
TCGA-HU-A4H4-01	5674	2836	26905	95174
TCGA-HU-A4H5-01	8871	18096	18092	115608
TCGA-HU-A4H6-01	987	37	27581	89206
TCGA-HU-A4H8-01	3652	31	23895	96463
TCGA-HU-A4HB-01	172	14	27467	99213
TCGA-HU-A4HD-01	10117	1819	23231	111949
TCGA-IN-7806-01	3475	14314	18502	108897
TCGA-IN-7808-01	6091	1136	27124	98071
TCGA-IN-8462-01	5420	10762	25653	100720
TCGA-IN-8663-01	6099	13629	36673	103844
TCGA-IN-A6RI-01	2911	15009	12995	117744
TCGA-IN-A6RJ-01	2431	11	23057	99903
TCGA-IN-A6RL-01	6028	5084	17842	106058
TCGA-IN-A6RN-01	5682	8023	12851	119264
TCGA-IN-A6RR-01	6477	14917	27756	99970
TCGA-IN-A6RS-01	2518	7850	26802	100229
TCGA-IN-A7NR-01	573	1	22196	107166
TCGA-IN-A7NT-01	5041	12808	24984	99732
TCGA-IN-A7NU-01	3572	6322	19736	100606
TCGA-IN-AB1V-01	2356	17	19813	112022
TCGA-IN-AB1X-01	35	5460	23867	93669
TCGA-IP-7968-01	5600	6724	28115	105703
TCGA-KB-A6F7-01	2358	4599	17365	115217
TCGA-KB-A93G-01	164	5	24202	108845
TCGA-KB-A93H-01	12522	11549	15397	114868
TCGA-KB-A93J-01	546	19851	21872	112657
TCGA-MX-A5UG-01	10	9	24210	101235
TCGA-MX-A5UJ-01	3650	32	20420	96127
TCGA-MX-A663-01	1998	114	19690	114302
TCGA-MX-A666-01	5530	320	18833	111777
TCGA-R5-A7O7-01	5490	123	19533	101912
TCGA-R5-A7ZE-01	10056	1838	20348	109334
TCGA-R5-A7ZF-01	1984	2580	26077	103402
TCGA-R5-A7ZI-01	20	2465	26301	102958
TCGA-R5-A7ZR-01	1419	7067	20369	109432
TCGA-R5-A805-01	6612	5991	27959	102217
TCGA-RD-A7BS-01	541	328	22580	105239
TCGA-RD-A7BT-01	11849	11567	22586	108732
TCGA-RD-A7BW-01	137	2	23673	107094
TCGA-RD-A7C1-01	6771	3024	18570	99892
TCGA-RD-A8MV-01	4728	1666	24312	103806
TCGA-RD-A8MW-01	3184	2131	20068	112493
TCGA-RD-A8N0-01	11	10	28578	104316
TCGA-RD-A8N1-01	1921	2767	24054	110423
TCGA-RD-A8N2-01	6	1	29112	113161
TCGA-RD-A8N4-01	155	2	28635	110139
TCGA-RD-A8N5-01	243	9	28670	107144
TCGA-RD-A8N6-01	9498	6452	23623	112816
TCGA-RD-A8N9-01	6501	6589	20308	108399
TCGA-RD-A8NB-01	13	0	25050	96546
TCGA-SW-A7EA-01	4368	1263	29308	91193
TCGA-SW-A7EB-01	3198	1058	24924	111354
TCGA-VQ-A8DT-01	8537	1054	24394	101179
TCGA-VQ-A8DU-01	11394	3008	21529	116854
TCGA-VQ-A8DV-01	15024	7897	20307	117202
TCGA-VQ-A8DZ-01	10366	9946	18291	116382
TCGA-VQ-A8E0-01	13343	2217	32279	108562
TCGA-VQ-A8E2-01	6270	3694	20912	113995
TCGA-VQ-A8E3-01	4097	5105	27192	97024
TCGA-VQ-A8E7-01	11170	7926	28566	102346
TCGA-VQ-A8P2-01	3663	12	42343	97757
TCGA-VQ-A8P3-01	479	838	22844	99352
TCGA-VQ-A8P5-01	10786	3696	24516	103985
TCGA-VQ-A8P8-01	2	3	22488	92897
TCGA-VQ-A8PB-01	7030	0	17395	101758
TCGA-VQ-A8PC-01	1860	663	24805	101589
TCGA-VQ-A8PD-01	128	7	23033	96905
TCGA-VQ-A8PE-01	7911	3477	21929	109739
TCGA-VQ-A8PF-01	0	2	30860	80921
TCGA-VQ-A8PH-01	6977	18228	17944	113261
TCGA-VQ-A8PJ-01	13531	13908	21115	116122
TCGA-VQ-A8PK-01	7319	9756	18862	116976
TCGA-VQ-A8PM-01	1372	27	21350	107367
TCGA-VQ-A8PO-01	5549	1191	21688	96731
TCGA-VQ-A8PP-01	9485	910	25579	97708
TCGA-VQ-A8PQ-01	5	3	26040	110711
TCGA-VQ-A8PU-01	13246	11547	32203	108466
TCGA-VQ-A8PX-01	4370	1395	23479	111822
TCGA-VQ-A91A-01	6447	600	23911	100435
TCGA-VQ-A91D-01	30	950	26295	91338
TCGA-VQ-A91E-01	41	19	23712	94703
TCGA-VQ-A91K-01	1049	2006	33612	94363
TCGA-VQ-A91N-01	13977	11282	20623	105812
TCGA-VQ-A91Q-01	5569	12901	28051	106647
TCGA-VQ-A91S-01	6992	2757	29020	101476
TCGA-VQ-A91U-01	11838	14406	21043	114031
TCGA-VQ-A91V-01	7013	12510	25345	110787
TCGA-VQ-A91X-01	9720	4054	22258	106642
TCGA-VQ-A91Y-01	1905	221	17478	115937
TCGA-VQ-A91Z-01	14833	27097	25535	114925
TCGA-VQ-A922-01	13689	10565	11253	119659
TCGA-VQ-A924-01	23	897	27465	89898
TCGA-VQ-A925-01	11022	11737	21253	114606
TCGA-VQ-A927-01	4	1	22223	108861
TCGA-VQ-A928-01	5168	1195	28175	102950
TCGA-VQ-A92D-01	10905	5060	31425	96469
TCGA-VQ-A94O-01	14915	6734	18541	119257
TCGA-VQ-A94P-01	2	0	24607	109041
TCGA-VQ-A94R-01	12119	5483	17240	103371
TCGA-VQ-A94T-01	21369	13928	30877	109240
TCGA-VQ-A94U-01	12499	3158	23524	107286
TCGA-VQ-AA64-01	9550	17253	24464	108894
TCGA-VQ-AA68-01	7791	10834	24781	99500
TCGA-VQ-AA69-01	0	12	45649	85423
TCGA-VQ-AA6A-01	14894	8405	19962	114769
TCGA-VQ-AA6D-01	7309	9741	21360	113457
TCGA-VQ-AA6F-01	2285	106	21488	106237
TCGA-VQ-AA6G-01	3193	5893	29853	98432
TCGA-VQ-AA6J-01	3256	416	22055	104065
TCGA-VQ-AA6K-01	3225	10006	25142	107869
TCGA-ZA-A8F6-01	0	1845	21987	106712
