# Supplementary material for: Comprehensive Genomic and Epigenomic Analyses on Transcriptomic Regulation in Stomach Adenocarcinoma
Source: Front Genet. 2022 Feb 11;12:778095. doi: 10.3389/fgene.2021.778095 (PMC8873582; doi:10.3389/fgene.2021.778095)
Supplement: Supplementary file 20 [file Table8.XLSX]

## Sheet: S8_Table
barcode	B_cell	CD4_Tcell	CD8_Tcell	Neutrophil	Macrophage	Dendritic	CNVCor_C	METCor_C	iCluster
TCGA-3M-AB46-01	0.0899205	0.121651	0.0603893	0.0781422	0	0.389933	CNVCorC3	METCorC3	iC2
TCGA-B7-5818-01	0	0.116809	0.212095	0.114051	0.0210611	0.6062	CNVCorC1	METCorC3	iC1
TCGA-B7-A5TI-01	0.0618074	0.124219	0.121347	0.0842393	0.0402715	0.436492	CNVCorC3	METCorC3	iC2
TCGA-B7-A5TJ-01	0.0454823	0.102387	0.0957137	0.0705364	0	0.389426	CNVCorC1	METCorC3	iC1
TCGA-B7-A5TK-01	0	0	0.68448	0.244667	0.00159943	0.912303	CNVCorC1	METCorC2	iC3
TCGA-BR-6452-01	0.0213573	0.107534	0.178087	0.101141	0	0.536888	CNVCorC3	METCorC3	iC1
TCGA-BR-6453-01	0.325933	0.554272	0.282101	0.148007	0.191707	0.777686	CNVCorC1	METCorC2	iC3
TCGA-BR-6455-01	0.0192524	0.173679	0.158671	0.1031	0.0183704	0.526054	CNVCorC3	METCorC3	iC1
TCGA-BR-6456-01	0.0195366	0.146969	0.13331	0.102804	0.101589	0.569322	CNVCorC1	METCorC2	iC3
TCGA-BR-6457-01	0.0359533	0.191781	0.165283	0.0931125	0.142722	0.52931	CNVCorC1	METCorC2	iC3
TCGA-BR-6458-01	0.00549396	0.156657	0.221669	0.118407	0.0809975	0.694953	CNVCorC1	METCorC2	iC2
TCGA-BR-6563-01	0.0707444	0.261067	0.369534	0.148347	0.186671	0.722376	CNVCorC1	METCorC2	iC3
TCGA-BR-6564-01	0	0.21115	0.120843	0.118687	0.116232	0.481567	CNVCorC1	METCorC2	iC3
TCGA-BR-6565-01	0.0126505	0.128373	0.196353	0.112044	0.0158924	0.600195	CNVCorC3	METCorC3	iC2
TCGA-BR-6566-01	0	0.0840076	0.174081	0.110792	0.00980438	0.551054	CNVCorC1	METCorC3	iC1
TCGA-BR-6705-01	0.0301928	0.212954	0.130755	0.0897963	0.125026	0.507594	CNVCorC1	METCorC2	iC3
TCGA-BR-6707-01	0	0.045671	0.44178	0.110846	0	0.568976	CNVCorC3	METCorC3	iC3
TCGA-BR-6709-01	0	0.204739	0.46127	0.204374	0.449825	0.62045	CNVCorC3	METCorC2	iC3
TCGA-BR-6710-01	0.0686282	0.120691	0.128649	0.0854903	0.0573182	0.266512	CNVCorC1	METCorC3	iC3
TCGA-BR-6801-01	0.0243296	0.152202	0.0333073	0.0521413	0	0.432538	CNVCorC1	METCorC3	iC2
TCGA-BR-6802-01	0.0053799	0.133646	0.237854	0.121671	0.0139096	0.492387	CNVCorC3	METCorC3	iC3
TCGA-BR-6803-01	0.0383421	0.224074	0.161347	0.0947055	0.0755886	0.546365	CNVCorC1	METCorC2	iC3
TCGA-BR-6852-01	0	0.0728359	0.456513	0.162356	0.000969956	0.750212	CNVCorC3	METCorC3	iC3
TCGA-BR-7196-01	0.0429977	0.183918	0.212194	0.132201	0.164619	0.552432	CNVCorC3	METCorC2	iC3
TCGA-BR-7197-01	0.0490826	0.0916219	0.0892098	0.0701077	0	0.372021	CNVCorC1	METCorC3	iC2
TCGA-BR-7707-01	0.0261173	0.0469181	0.208948	0.113573	0	0.448827	CNVCorC3	METCorC3	iC1
TCGA-BR-7715-01	0.0248248	0.109817	0.0749648	0.0757367	0.0122246	0.429085	CNVCorC1	METCorC2	iC1
TCGA-BR-7716-01	0.00206844	0.177115	0.241224	0.119198	0.0365856	0.640128	CNVCorC3	METCorC2	iC3
TCGA-BR-7717-01	0.0560516	0.124112	0.0784638	0.0810575	0	0.391316	CNVCorC1	METCorC2	iC2
TCGA-BR-7722-01	0.0882816	0.135758	0.138088	0.0977451	0.0292211	0.50956	CNVCorC1	METCorC2	iC2
TCGA-BR-7723-01	0.0451267	0.148709	0.112005	0.0842594	0.00570314	0.53102	CNVCorC1	METCorC1	iC2
TCGA-BR-7851-01	0.0414652	0.135374	0.0994577	0.0899132	0	0.488271	CNVCorC3	METCorC3	iC1
TCGA-BR-7901-01	0.0201989	0.139238	0.137596	0.120299	0.0861498	0.542228	CNVCorC1	METCorC2	iC2
TCGA-BR-7957-01	0.0674968	0.161216	0.0997529	0.0866651	0.0970515	0.507723	CNVCorC3	METCorC2	iC3
TCGA-BR-7958-01	0	0.0584568	0.570296	0.213727	0	0.847901	CNVCorC3	METCorC3	iC1
TCGA-BR-7959-01	0.00707989	0.143629	0.0822581	0.110136	0.136915	0.525373	CNVCorC3	METCorC2	iC3
TCGA-BR-8058-01	0.093581	0.231866	0.284971	0.172587	0.131477	0.741801	CNVCorC3	METCorC2	iC3
TCGA-BR-8059-01	0.0367838	0.0700343	0.163023	0.0897226	0.0271035	0.497087	CNVCorC1	METCorC2	iC3
TCGA-BR-8060-01	0.0242158	0.0919207	0.181872	0.147179	0.0440994	0.556791	CNVCorC3	METCorC2	iC2
TCGA-BR-8080-01	0.0832853	0.158827	0.22221	0.14646	0.130674	0.585863	CNVCorC1	METCorC2	iC3
TCGA-BR-8081-01	0	0.12473	0.307054	0.189103	0.0156769	0.815903	CNVCorC3	METCorC3	iC3
TCGA-BR-8284-01	0.0587385	0.134534	0.372603	0.133033	0.100486	0.628893	CNVCorC3	METCorC2	iC1
TCGA-BR-8286-01	0.0387322	0.0854556	0.203016	0.11197	0.0256312	0.492958	CNVCorC3	METCorC3	iC1
TCGA-BR-8289-01	0.0543824	0.136766	0.0736337	0.0778796	0.0178638	0.507863	CNVCorC3	METCorC2	iC2
TCGA-BR-8291-01	0.0222539	0.200953	0.223603	0.126495	0.262063	0.68343	CNVCorC1	METCorC2	iC3
TCGA-BR-8297-01	0.0736366	0.166759	0.112536	0.0811922	0.0700714	0.433566	CNVCorC1	METCorC2	iC3
TCGA-BR-8361-01	0.0533163	0.101721	0.193968	0.114805	0	0.435221	CNVCorC3	METCorC3	iC1
TCGA-BR-8364-01	0.0730602	0.202581	0.172267	0.106991	0.203828	0.622093	CNVCorC3	METCorC2	iC3
TCGA-BR-8365-01	0.0929792	0.215033	0.196584	0.110708	0.21066	0.514805	CNVCorC1	METCorC2	iC3
TCGA-BR-8367-01	0.0649788	0.162892	0.100309	0.0816369	0.119129	0.431582	CNVCorC3	METCorC2	iC3
TCGA-BR-8368-01	0.0336805	0.122443	0.13872	0.0708657	0	0.356786	CNVCorC3	METCorC3	iC1
TCGA-BR-8369-01	0.0954459	0.150876	0.0819512	0.0721123	0.0104514	0.400868	CNVCorC3	METCorC2	iC3
TCGA-BR-8371-01	0.16555	0.314608	0.10219	0.110051	0.166703	0.448468	CNVCorC1	METCorC2	iC3
TCGA-BR-8372-01	0.000651929	0.0916955	0.231371	0.124495	0.0106212	0.631439	CNVCorC3	METCorC3	iC1
TCGA-BR-8373-01	0.0654321	0.145519	0.0611843	0.0831841	0.0381538	0.408938	CNVCorC3	METCorC2	iC2
TCGA-BR-8381-01	0.0576187	0.214861	0.284035	0.146856	0.0804187	0.706803	CNVCorC3	METCorC2	iC3
TCGA-BR-8382-01	0	0.118581	0.117152	0.15858	0	0.488056	CNVCorC3	METCorC3	iC3
TCGA-BR-8384-01	0.0704539	0.219184	0.164368	0.112008	0.19131	0.473216	CNVCorC3	METCorC2	iC3
TCGA-BR-8483-01	0.0392171	0.0720816	0.111906	0.0855094	0	0.377652	CNVCorC2	METCorC1	iC2
TCGA-BR-8484-01	0.0759743	0.20015	0.199394	0.131549	0.0486005	0.648233	CNVCorC3	METCorC3	iC3
TCGA-BR-8485-01	0.0789312	0.154081	0.183453	0.0986434	0.0169484	0.492716	CNVCorC3	METCorC2	iC2
TCGA-BR-8487-01	0.0747499	0.115228	0.11654	0.08551	0.000623429	0.485856	CNVCorC3	METCorC3	iC1
TCGA-BR-8588-01	0.0560813	0.152235	0.204097	0.149521	0.0697088	0.582874	CNVCorC3	METCorC2	iC3
TCGA-BR-8589-01	0	0.0806858	0.503955	0.162691	0.0685582	0.686372	CNVCorC3	METCorC3	iC1
TCGA-BR-8590-01	0.0834925	0.201122	0.181846	0.124253	0.173262	0.666615	CNVCorC3	METCorC2	iC3
TCGA-BR-8591-01	0.0509301	0.127951	0.120705	0.103839	0	0.493027	CNVCorC3	METCorC3	iC1
TCGA-BR-8592-01	0.12167	0.249161	0.106925	0.102467	0.17191	0.502955	CNVCorC3	METCorC2	iC3
TCGA-BR-8677-01	0	0.193398	0.273221	0.135502	0.0768604	0.570694	CNVCorC3	METCorC2	iC3
TCGA-BR-8678-01	0.0204571	0.106305	0.0578464	0.0828812	0	0.366902	CNVCorC3	METCorC3	iC2
TCGA-BR-8680-01	0.0726914	0.0982181	0.0663221	0.0589561	0	0.346696	CNVCorC3	METCorC3	iC1
TCGA-BR-8682-01	0.0825107	0.180903	0.100353	0.085082	0.0752952	0.552125	CNVCorC3	METCorC2	iC3
TCGA-BR-8683-01	0.0541411	0.139059	0.146124	0.102211	0.00746112	0.504109	CNVCorC3	METCorC2	iC3
TCGA-BR-8686-01	0.126823	0.219576	0.312592	0.143209	0.217436	0.547687	CNVCorC3	METCorC2	iC3
TCGA-BR-8687-01	0.0736092	0.111269	0.0968452	0.0802923	0.0291546	0.385365	CNVCorC1	METCorC3	iC2
TCGA-BR-A44T-01	0.570802	0.655476	0.283137	0.175501	0.140498	0.886834	CNVCorC1	METCorC2	iC3
TCGA-BR-A44U-01	0.0415816	0.108326	0.0580412	0.0712641	0	0.375338	CNVCorC2	METCorC1	iC1
TCGA-BR-A4CS-01	0	0.111458	0.0768051	0.146094	0.0553408	0.431013	CNVCorC1	METCorC2	iC2
TCGA-BR-A4IV-01	0.0460904	0.179646	0.0691012	0.0739327	0.102258	0.525358	CNVCorC3	METCorC2	iC3
TCGA-BR-A4J5-01	0.0606812	0.146652	0.171519	0.107768	0.0893437	0.589556	CNVCorC3	METCorC2	iC3
TCGA-BR-A4J7-01	0	0.15413	0.489278	0.143267	0.0926921	0.746661	CNVCorC1	METCorC2	iC3
TCGA-BR-A4J8-01	0.0741041	0.155241	0.0903953	0.0850397	0.0528205	0.423843	CNVCorC1	METCorC2	iC1
TCGA-BR-A4PF-01	0.00461608	0.119536	0.16847	0.16494	0.0115927	0.560916	CNVCorC3	METCorC3	iC1
TCGA-CD-5798-01	0	0.104016	0.151894	0.110422	0.0644865	0.617892	CNVCorC1	METCorC2	iC3
TCGA-CD-5799-01	0.0387891	0.0945575	0.0475084	0.068028	0	0.349164	CNVCorC2	METCorC1	iC2
TCGA-CD-5800-01	0.0273998	0.142541	0.065167	0.08746	0	0.424336	CNVCorC1	METCorC1	iC2
TCGA-CD-5801-01	0	0	0.669339	0.149717	0	0.749757	CNVCorC1	METCorC3	iC3
TCGA-CD-5803-01	0	0.356787	0.368749	0.19065	0.076921	0.808375	CNVCorC3	METCorC2	iC3
TCGA-CD-8524-01	0.0486519	0.142878	0.123764	0.0995048	0.0209456	0.491735	CNVCorC1	METCorC2	iC3
TCGA-CD-8526-01	0.0406136	0.179731	0.0953253	0.0914305	0.00957832	0.503045	CNVCorC3	METCorC2	iC3
TCGA-CD-8528-01	0.0368211	0.118304	0.0302207	0.0798841	0.0030242	0.394674	CNVCorC3	METCorC3	iC1
TCGA-CD-8529-01	0.0834473	0.227679	0.213319	0.155096	0.143184	0.775589	CNVCorC1	METCorC2	iC3
TCGA-CD-8530-01	0.0167492	0.139282	0.20126	0.12255	0.116312	0.560724	CNVCorC3	METCorC2	iC3
TCGA-CD-8531-01	0.953654	0.300659	0.340682	0.196996	0.0101732	0.908541	CNVCorC3	METCorC2	iC3
TCGA-CD-8532-01	0.0931232	0.213434	0.262702	0.148244	0.0117935	0.671627	CNVCorC3	METCorC3	iC3
TCGA-CD-8533-01	0.0594188	0.119058	0.0598088	0.0642909	0	0.342868	CNVCorC3	METCorC3	iC1
TCGA-CD-8534-01	0.0547841	0.156817	0.164968	0.106193	0	0.523932	CNVCorC3	METCorC3	iC2
TCGA-CD-8535-01	0.0349245	0.111194	0.0230981	0.0609537	0	0.400918	CNVCorC1	METCorC3	iC1
TCGA-CD-A486-01	0.0355988	0.129282	0.0931367	0.113455	0.0166918	0.558119	CNVCorC1	METCorC2	iC2
TCGA-CD-A487-01	0.0468441	0.115459	0.0786605	0.131008	0.014564	0.416026	CNVCorC1	METCorC3	iC3
TCGA-CD-A489-01	0.100862	0.177004	0.184008	0.103663	0.114636	0.56571	CNVCorC1	METCorC2	iC3
TCGA-CD-A48A-01	0.0295663	0.104207	0.103413	0.0924656	0	0.509971	CNVCorC1	METCorC3	iC1
TCGA-CD-A48C-01	0.0532909	0.0738472	0.158987	0.0962526	0	0.503781	CNVCorC1	METCorC2	iC1
TCGA-CD-A4MG-01	0.0588991	0.147876	0.0753524	0.106513	0.0180197	0.536995	CNVCorC3	METCorC3	iC1
TCGA-CD-A4MH-01	0.0568868	0.140008	0.0825228	0.0844063	0	0.403362	CNVCorC1	METCorC3	iC2
TCGA-CG-4437-01	0	0.0878561	0.195896	0.14552	0.0630806	0.583457	CNVCorC1	METCorC3	iC1
TCGA-CG-4441-01	0	0.075336	0.114475	0.140353	0.0123206	0.460972	CNVCorC3	METCorC3	iC2
TCGA-CG-5717-01	0.0679735	0.167219	0.140242	0.116238	0	0.506972	CNVCorC1	METCorC3	iC3
TCGA-CG-5718-01	0	0.117958	0.118832	0.157009	0.0359802	0.515884	CNVCorC1	METCorC3	iC2
TCGA-CG-5719-01	0.0205494	0.14016	0.159618	0.121156	0.0857292	0.582712	CNVCorC1	METCorC2	iC3
TCGA-CG-5720-01	0	0.119273	0.140771	0.155549	0.0283708	0.50674	CNVCorC3	METCorC3	iC1
TCGA-CG-5721-01	0	0	0.695036	0.206161	0.0075183	0.957095	CNVCorC3	METCorC3	iC3
TCGA-CG-5722-01	0.0204687	0.18554	0.45842	0.25621	0	0.839085	CNVCorC3	METCorC2	iC3
TCGA-CG-5723-01	0	0	0.34437	0.21567	0	0.721168	CNVCorC1	METCorC3	iC3
TCGA-CG-5724-01	0.00182019	0.114705	0.0666193	0.103695	0.001562	0.475188	CNVCorC1	METCorC2	iC1
TCGA-CG-5725-01	0.0618333	0.124162	0.0464015	0.0566684	0	0.354043	CNVCorC1	METCorC2	iC2
TCGA-CG-5726-01	0.0551736	0.0843485	0.0575235	0.0614981	0	0.286692	CNVCorC3	METCorC3	iC1
TCGA-CG-5732-01	0.0999265	0.144791	0.187305	0.121341	0	0.491179	CNVCorC1	METCorC3	iC2
TCGA-CG-5734-01	0.0325175	0.0968594	0.301867	0.146823	0	0.632233	CNVCorC1	METCorC3	iC2
TCGA-D7-5577-01	0	0.0442285	0.367132	0.147183	0.019378	0.709487	CNVCorC1	METCorC3	iC1
TCGA-D7-5578-01	0.0281516	0.138094	0.133261	0.0978436	0	0.526462	CNVCorC3	METCorC3	iC1
TCGA-D7-6519-01	0.0692934	0.094496	0.125222	0.082832	0	0.478206	CNVCorC1	METCorC3	iC2
TCGA-D7-6520-01	0	0.0986678	0.132487	0.112946	0.0209233	0.503077	CNVCorC1	METCorC2	iC2
TCGA-D7-6521-01	0.0288282	0.200676	0.179396	0.116155	0.0747883	0.634305	CNVCorC1	METCorC2	iC3
TCGA-D7-6522-01	0.0233204	0.420552	0.34812	0.187268	0.195479	1.04473	CNVCorC1	METCorC2	iC3
TCGA-D7-6524-01	0	0.0843989	0.177002	0.228945	0.0113065	0.624007	CNVCorC3	METCorC2	iC3
TCGA-D7-6525-01	0	0.0593181	0.163163	0.125309	0.022575	0.553077	CNVCorC1	METCorC2	iC1
TCGA-D7-6526-01	0.0217021	0.0898812	0.111053	0.0870601	0	0.414124	CNVCorC3	METCorC3	iC2
TCGA-D7-6527-01	0.0378766	0.0855068	0.1229	0.0856435	0	0.407014	CNVCorC1	METCorC3	iC2
TCGA-D7-6528-01	0.0476141	0.0937554	0.0724564	0.0710662	0	0.317506	CNVCorC3	METCorC3	iC1
TCGA-D7-6815-01	0.0482102	0.11144	0.0851947	0.0760919	0	0.426505	CNVCorC2	METCorC1	iC2
TCGA-D7-6818-01	0	0.16303	0.075545	0.137147	0.167572	0.678625	CNVCorC3	METCorC2	iC2
TCGA-D7-6822-01	0.036016	0.111292	0.0654771	0.0909011	0	0.389088	CNVCorC1	METCorC3	iC1
TCGA-D7-8570-01	0	0.149545	0.357288	0.196707	0.0725226	0.9077	CNVCorC1	METCorC2	iC3
TCGA-D7-8572-01	0.0336483	0.145078	0.129187	0.135731	0.0167768	0.643518	CNVCorC3	METCorC2	iC3
TCGA-D7-8573-01	0.0764472	0.0730413	0.125095	0.0829032	0	0.36744	CNVCorC2	METCorC1	iC1
TCGA-D7-8574-01	0.442295	0.533367	0.293958	0.166952	0.140134	0.928746	CNVCorC3	METCorC2	iC3
TCGA-D7-8575-01	0.0843844	0.118099	0.193015	0.152656	0.0364822	0.640886	CNVCorC3	METCorC3	iC2
TCGA-D7-8576-01	0.0520266	0.103291	0.115013	0.0908908	0.0198568	0.490729	CNVCorC1	METCorC3	iC2
TCGA-D7-8578-01	0.0730289	0.133577	0.107318	0.0995241	0.0806664	0.4832	CNVCorC1	METCorC2	iC3
TCGA-D7-8579-01	0.0641244	0.164732	0.128794	0.14522	0.0546699	0.53472	CNVCorC3	METCorC2	iC3
TCGA-D7-A4YU-01	0.0974079	0.253716	0.179327	0.166248	0.0317749	0.731846	CNVCorC3	METCorC3	iC1
TCGA-D7-A4YX-01	0.0267194	0.0914723	0.22883	0.108256	0	0.504616	CNVCorC3	METCorC3	iC1
TCGA-D7-A4Z0-01	0.13171	0.160086	0.197902	0.154088	0	0.630665	CNVCorC3	METCorC3	iC3
TCGA-D7-A6EV-01	0.0540866	0.0980349	0.0497306	0.0606148	0	0.320709	CNVCorC3	METCorC3	iC1
TCGA-D7-A6EX-01	0.0722924	0.122039	0.0576569	0.0506936	0	0.339098	CNVCorC1	METCorC2	iC2
TCGA-D7-A6EY-01	0.117107	0.214128	0.203277	0.146744	0	0.646924	CNVCorC3	METCorC3	iC3
TCGA-D7-A6EZ-01	0	0.0288049	0.300955	0.157914	0	0.61302	CNVCorC3	METCorC3	iC1
TCGA-D7-A6F0-01	0	0.131026	0.133194	0.0887193	0.0359499	0.482524	CNVCorC3	METCorC2	iC2
TCGA-D7-A6F2-01	0.0400906	0.175134	0.109683	0.0826918	0.00986952	0.519578	CNVCorC2	METCorC3	iC2
TCGA-D7-A747-01	0.152171	0.24188	0.158926	0.0959247	0.100336	0.567647	CNVCorC1	METCorC2	iC3
TCGA-D7-A748-01	0	0.135435	0.218882	0.180742	0.371505	0.89604	CNVCorC1	METCorC2	iC3
TCGA-D7-A74A-01	0.064512	0.0748116	0.134274	0.0688312	0	0.353743	CNVCorC1	METCorC3	iC1
TCGA-EQ-8122-01	0.0335698	0.124196	0.0557528	0.0839237	0	0.40293	CNVCorC2	METCorC1	iC2
TCGA-F1-6874-01	0.0134329	0.125762	0.142416	0.164467	0.0129344	0.499813	CNVCorC3	METCorC3	iC2
TCGA-F1-6875-01	0.0664983	0.113147	0.020382	0.0507381	0	0.347915	CNVCorC1	METCorC3	iC2
TCGA-F1-A448-01	0.0168164	0.0702327	0.247822	0.244022	0.0241155	0.593978	CNVCorC3	METCorC3	iC3
TCGA-F1-A72C-01	0.0214784	0.138418	0.149656	0.123759	0.0889682	0.42069	CNVCorC1	METCorC3	iC2
TCGA-FP-7735-01	0.010384	0.177963	0.158398	0.098311	0.029734	0.500454	CNVCorC1	METCorC1	iC2
TCGA-FP-7829-01	0.0412525	0.101472	0.0797891	0.0785678	0	0.4481	CNVCorC3	METCorC3	iC1
TCGA-FP-7916-01	0.0348125	0.187281	0.296731	0.159934	0.0545023	0.774137	CNVCorC3	METCorC2	iC3
TCGA-FP-7998-01	0	0.239448	0.457383	0.193853	0.131031	1.02863	CNVCorC3	METCorC2	iC3
TCGA-FP-8099-01	0.0293201	0.121972	0.077258	0.100252	0	0.521627	CNVCorC3	METCorC3	iC1
TCGA-FP-8209-01	0.236848	0.406288	0.250608	0.140181	0.252045	0.661115	CNVCorC3	METCorC2	iC3
TCGA-FP-8210-01	0.227675	0.361262	0.30713	0.146982	0.125144	0.860144	CNVCorC3	METCorC2	iC3
TCGA-FP-8211-01	0.0741829	0.119926	0.194499	0.0900303	0	0.435054	CNVCorC1	METCorC3	iC2
TCGA-FP-A4BF-01	0.0183331	0.0592174	0.537534	0.218502	0.225138	0.834309	CNVCorC3	METCorC2	iC3
TCGA-FP-A9TM-01	0.379531	0.302699	0.0683332	0.114505	0	0.518279	CNVCorC3	METCorC3	iC1
TCGA-HF-7132-01	0.0878373	0.223326	0.1949	0.112401	0.0103289	0.630947	CNVCorC3	METCorC3	iC1
TCGA-HF-7133-01	0.0034802	0.145194	0.140811	0.129982	0.0181664	0.610357	CNVCorC3	METCorC3	iC2
TCGA-HF-7134-01	0.0565608	0.106263	0.0866331	0.0950615	0	0.373176	CNVCorC3	METCorC3	iC1
TCGA-HF-A5NB-01	0.0563332	0.0883935	0.117983	0.0810204	0	0.37618	CNVCorC3	METCorC3	iC1
TCGA-HU-8238-01	0.0094375	0.0868427	0.163645	0.140795	0	0.478721	CNVCorC3	METCorC3	iC1
TCGA-HU-8244-01	0.0635599	0.0847494	0.0795296	0.0572505	0	0.29224	CNVCorC3	METCorC3	iC1
TCGA-HU-8249-01	0.00384533	0.0888306	0.168609	0.0961259	0	0.390323	CNVCorC3	METCorC3	iC1
TCGA-HU-8602-01	0	0.0887994	0.131512	0.203701	0	0.592394	CNVCorC3	METCorC3	iC1
TCGA-HU-8604-01	0	0.114646	0.297564	0.171002	0.000170592	0.66795	CNVCorC3	METCorC3	iC3
TCGA-HU-8608-01	0.0650618	0.216384	0.33099	0.179896	0	0.979794	CNVCorC3	METCorC3	iC3
TCGA-HU-A4G2-01	0.0398457	0.0900493	0.210872	0.0962931	0	0.456074	CNVCorC3	METCorC3	iC1
TCGA-HU-A4G3-01	0.0699462	0.102022	0.0853537	0.0762241	0	0.381578	CNVCorC3	METCorC3	iC1
TCGA-HU-A4G8-01	0.0734361	0.154699	0.101751	0.10974	0	0.472369	CNVCorC3	METCorC3	iC1
TCGA-HU-A4G9-01	0.0766609	0.0884077	0.043471	0.0508658	0	0.26299	CNVCorC3	METCorC3	iC1
TCGA-HU-A4GC-01	0.0502388	0.106678	0.143306	0.0798444	0	0.404139	CNVCorC1	METCorC3	iC1
TCGA-HU-A4GD-01	0.0507251	0.127387	0.0422038	0.0802388	0	0.320849	CNVCorC3	METCorC3	iC2
TCGA-HU-A4GF-01	0.0270586	0.132688	0.0767982	0.105897	0	0.400106	CNVCorC2	METCorC1	iC2
TCGA-HU-A4GH-01	0.071287	0.0950975	0.128992	0.0807266	0	0.369943	CNVCorC2	METCorC1	iC2
TCGA-HU-A4GJ-01	0.899313	0.711433	0.420535	0.221912	0.0420605	0.998492	CNVCorC3	METCorC2	iC3
TCGA-HU-A4GP-01	0.0825576	0.104525	0.0689694	0.0641492	0	0.337424	CNVCorC3	METCorC3	iC1
TCGA-HU-A4GT-01	0.0550859	0.0911764	0.0956808	0.0750048	0	0.366654	CNVCorC3	METCorC3	iC1
TCGA-HU-A4GU-01	0.0200727	0.0754	0.122067	0.0842994	0	0.373429	CNVCorC3	METCorC3	iC1
TCGA-HU-A4GX-01	0	0.0742521	0.327668	0.130861	0	0.576437	CNVCorC3	METCorC3	iC1
TCGA-HU-A4H0-01	0.020145	0.126126	0.23392	0.115606	0.00297566	0.563834	CNVCorC3	METCorC3	iC1
TCGA-HU-A4H2-01	0.0475327	0.0847403	0.184527	0.097326	0	0.471893	CNVCorC3	METCorC3	iC1
TCGA-HU-A4H3-01	0.0257587	0.0720229	0.134431	0.097639	0	0.371605	CNVCorC3	METCorC3	iC1
TCGA-HU-A4H4-01	0	0.14192	0.236439	0.143525	0	0.566982	CNVCorC3	METCorC3	iC3
TCGA-HU-A4H5-01	0.0702142	0.104461	0.091256	0.0842004	0	0.37542	CNVCorC1	METCorC3	iC2
TCGA-HU-A4H6-01	0.0871562	0.174178	0.101379	0.147643	0	0.440825	CNVCorC1	METCorC3	iC3
TCGA-HU-A4H8-01	0.0719188	0.11473	0.0660491	0.0760397	0	0.342095	CNVCorC3	METCorC3	iC1
TCGA-HU-A4HB-01	0.415177	0.376256	0.197946	0.151479	0.00322238	0.737275	CNVCorC3	METCorC3	iC3
TCGA-HU-A4HD-01	0.0443748	0.10106	0.103137	0.0755095	0	0.430851	CNVCorC2	METCorC1	iC2
TCGA-IN-7806-01	0.0756588	0.125525	0.0830943	0.0748466	0.00837194	0.366443	CNVCorC3	METCorC3	iC2
TCGA-IN-7808-01	0.39437	0.643736	0.351079	0.18755	0.0312502	0.864455	CNVCorC1	METCorC2	iC3
TCGA-IN-8462-01	0.0802031	0.116352	0.117776	0.0924848	0.0121619	0.434313	CNVCorC1	METCorC2	iC1
TCGA-IN-8663-01	0.0685696	0.131634	0.0746997	0.0890088	0	0.449696	CNVCorC1	METCorC2	iC1
TCGA-IN-A6RI-01	0.0556829	0.0975584	0.0850611	0.0683688	0	0.34116	CNVCorC3	METCorC3	iC2
TCGA-IN-A6RJ-01	0.0879595	0.119524	0.0562884	0.0730824	0	0.348184	CNVCorC1	METCorC3	iC3
TCGA-IN-A6RL-01	0.0737592	0.108211	0.145276	0.0941563	0.0248648	0.427378	CNVCorC1	METCorC3	iC2
TCGA-IN-A6RN-01	0.0707989	0.105443	0.10325	0.0722858	0	0.357647	CNVCorC1	METCorC3	iC2
TCGA-IN-A6RR-01	0.0778439	0.0954142	0.138527	0.0765891	0	0.37683	CNVCorC1	METCorC3	iC1
TCGA-IN-A6RS-01	0.00318216	0.082665	0.198604	0.0993964	0	0.428264	CNVCorC3	METCorC3	iC1
TCGA-IN-A7NR-01	0.0830997	0.136922	0.206557	0.103447	0	0.515804	CNVCorC1	METCorC3	iC2
TCGA-IN-A7NT-01	0	0.0782974	0.119542	0.113733	0	0.531472	CNVCorC1	METCorC2	iC3
TCGA-IN-A7NU-01	0.012828	0.0584031	0.308909	0.152394	0.0795342	0.575952	CNVCorC1	METCorC2	iC2
TCGA-IN-AB1V-01	0.097837	0.139588	0.10675	0.0841038	0	0.392792	CNVCorC1	METCorC3	iC2
TCGA-IN-AB1X-01	0	0.193366	0.181505	0.169565	0	0.472766	CNVCorC3	METCorC3	iC3
TCGA-IP-7968-01	0.0348198	0.0743266	0.2463	0.109407	0.0104544	0.550536	CNVCorC3	METCorC3	iC1
TCGA-KB-A6F7-01	0	0.0486759	0.32248	0.127863	0.0279285	0.634219	CNVCorC1	METCorC3	iC3
TCGA-KB-A93G-01	0.0327363	0.125212	0.0470145	0.0680396	0	0.309127	CNVCorC3	METCorC2	iC3
TCGA-KB-A93H-01	0	0.116222	0.111566	0.242424	0.175606	0.489533	CNVCorC1	METCorC3	iC2
TCGA-KB-A93J-01	0	0.134647	0.226674	0.113764	0.0279259	0.729791	CNVCorC3	METCorC3	iC2
TCGA-MX-A5UG-01	0.309853	0.322082	0.203852	0.171731	0.168227	0.660525	CNVCorC3	METCorC2	iC3
TCGA-MX-A5UJ-01	0.0590498	0.157088	0.0650707	0.0828521	0.021795	0.430365	CNVCorC3	METCorC3	iC1
TCGA-MX-A663-01	0.0260907	0.142384	0.0917081	0.0980173	0.0636688	0.453919	CNVCorC3	METCorC2	iC3
TCGA-MX-A666-01	0.21324	0.224023	0.0349948	0.0786535	0	0.428212	CNVCorC3	METCorC3	iC2
TCGA-R5-A7O7-01	0	0.0976506	0.231743	0.12184	0	0.459841	CNVCorC1	METCorC3	iC3
TCGA-R5-A7ZE-01	0.0567918	0.0944488	0.0586004	0.0571392	0	0.322211	CNVCorC2	METCorC1	iC2
TCGA-R5-A7ZF-01	0.0274055	0.0945682	0.0795341	0.0623948	0	0.332514	CNVCorC3	METCorC3	iC3
TCGA-R5-A7ZI-01	0	0.0806938	0.437898	0.131786	0.0294634	0.632781	CNVCorC1	METCorC3	iC3
TCGA-R5-A7ZR-01	0.0570705	0.110038	0.0648703	0.0655442	0	0.346314	CNVCorC1	METCorC3	iC2
TCGA-R5-A805-01	0	0.0994515	0.0987046	0.312786	0.0187619	0.684033	CNVCorC3	METCorC3	iC2
TCGA-RD-A7BS-01	0.106869	0.137515	0.190651	0.142662	0.0542969	0.504782	CNVCorC1	METCorC3	iC3
TCGA-RD-A7BT-01	0.0498512	0.10004	0.10661	0.0682196	0	0.327143	CNVCorC2	METCorC1	iC2
TCGA-RD-A7BW-01	0	0.127748	0.533933	0.169378	0.25808	0.812798	CNVCorC1	METCorC2	iC3
TCGA-RD-A7C1-01	0	0.0107435	0.311286	0.233223	0	0.610653	CNVCorC1	METCorC3	iC3
TCGA-RD-A8MV-01	0	0.194626	0.240478	0.229368	0	0.615875	CNVCorC3	METCorC3	iC3
TCGA-RD-A8MW-01	0.0532462	0.107897	0.237905	0.172777	0.122383	0.641623	CNVCorC1	METCorC2	iC3
TCGA-RD-A8N0-01	0.353002	0.299012	0.414749	0.158717	0.0504391	0.764432	CNVCorC3	METCorC2	iC3
TCGA-RD-A8N1-01	0.126407	0.289429	0.333536	0.14763	0.0555428	0.754011	CNVCorC3	METCorC3	iC3
TCGA-RD-A8N2-01	0.0749346	0.199898	0.0766274	0.0620555	0.107973	0.47522	CNVCorC1	METCorC2	iC3
TCGA-RD-A8N4-01	0.0926632	0.219726	0.117206	0.102589	0.126131	0.451108	CNVCorC1	METCorC2	iC3
TCGA-RD-A8N5-01	0	0.085176	0.161505	0.278459	0.205528	0.481357	CNVCorC1	METCorC2	iC3
TCGA-RD-A8N6-01	0.0688585	0.153338	0.0761618	0.0739778	0.101491	0.357046	CNVCorC1	METCorC2	iC2
TCGA-RD-A8N9-01	0.0440111	0.177728	0.223595	0.101219	0.0699737	0.712707	CNVCorC3	METCorC2	iC2
TCGA-RD-A8NB-01	0.0346212	0.182581	0.187346	0.145489	0	0.590885	CNVCorC3	METCorC3	iC3
TCGA-SW-A7EA-01	0	0.0528184	0.198367	0.123351	0	0.430591	CNVCorC1	METCorC3	iC1
TCGA-SW-A7EB-01	0.0875699	0.161988	0.182493	0.0841678	0	0.478053	CNVCorC1	METCorC2	iC2
TCGA-VQ-A8DT-01	0.062467	0.0797302	0.107988	0.0761943	0	0.34017	CNVCorC3	METCorC3	iC1
TCGA-VQ-A8DU-01	0.0727305	0.120533	0.107836	0.0778643	0	0.401182	CNVCorC1	METCorC2	iC2
TCGA-VQ-A8DV-01	0.052467	0.102609	0.0551978	0.0571209	0	0.329293	CNVCorC1	METCorC2	iC2
TCGA-VQ-A8DZ-01	0.0333488	0.102368	0.0813081	0.0795374	0	0.393813	CNVCorC2	METCorC1	iC2
TCGA-VQ-A8E0-01	0.0352564	0.109558	0.113982	0.0994606	0.0306659	0.438581	CNVCorC1	METCorC3	iC2
TCGA-VQ-A8E2-01	0.0456671	0.148499	0.116305	0.0868826	0.0695011	0.365402	CNVCorC1	METCorC2	iC2
TCGA-VQ-A8E3-01	0.0178807	0.139904	0.17477	0.11447	0	0.405279	CNVCorC3	METCorC3	iC1
TCGA-VQ-A8E7-01	0.0418908	0.0982887	0.0886983	0.0693527	0	0.352149	CNVCorC3	METCorC3	iC2
TCGA-VQ-A8P2-01	0.0622097	0.0871237	0.0771936	0.0576702	0	0.314054	CNVCorC3	METCorC3	iC1
TCGA-VQ-A8P3-01	0.0030222	0.0994797	0.170993	0.071048	0	0.45942	CNVCorC1	METCorC3	iC1
TCGA-VQ-A8P5-01	0	0.0954387	0.132439	0.120267	0.0162395	0.462041	CNVCorC2	METCorC1	iC2
TCGA-VQ-A8P8-01	0.200749	0.183845	0.127288	0.103091	0	0.509773	CNVCorC3	METCorC3	iC3
TCGA-VQ-A8PB-01	0.0456812	0.106585	0.0850487	0.081764	0	0.373147	CNVCorC3	METCorC3	iC1
TCGA-VQ-A8PC-01	0.098511	0.199638	0.0987235	0.146821	0.116288	0.513338	CNVCorC3	METCorC3	iC3
TCGA-VQ-A8PD-01	0.219459	0.307999	0.256595	0.154116	0.0472133	0.645906	CNVCorC3	METCorC3	iC3
TCGA-VQ-A8PE-01	0.0870625	0.155471	0.104346	0.0787666	0	0.467311	CNVCorC3	METCorC3	iC2
TCGA-VQ-A8PF-01	0.0146721	0.215927	0.326567	0.161719	0.14223	0.711467	CNVCorC3	METCorC3	iC3
TCGA-VQ-A8PH-01	0.0563747	0.142766	0.132347	0.0638046	0	0.360658	CNVCorC3	METCorC3	iC2
TCGA-VQ-A8PJ-01	0.0489795	0.104531	0.076584	0.0644776	0	0.348249	CNVCorC2	METCorC1	iC2
TCGA-VQ-A8PK-01	0.0325485	0.108895	0.0943692	0.0841676	0	0.423902	CNVCorC1	METCorC3	iC2
TCGA-VQ-A8PM-01	0.169339	0.205585	0.182378	0.108245	0	0.590074	CNVCorC1	METCorC2	iC3
TCGA-VQ-A8PO-01	0.0949516	0.147577	0.182865	0.102119	0	0.503664	CNVCorC3	METCorC3	iC1
TCGA-VQ-A8PP-01	0.0962787	0.121526	0.141489	0.0964554	0	0.507639	CNVCorC3	METCorC3	iC1
TCGA-VQ-A8PQ-01	0.474966	0.983895	0.253132	0.192092	0.0640055	1.01423	CNVCorC3	METCorC2	iC3
TCGA-VQ-A8PU-01	0.0671309	0.0875729	0.0693068	0.0599436	0	0.322031	CNVCorC1	METCorC3	iC2
TCGA-VQ-A8PX-01	0.0823331	0.127329	0.0790258	0.0700778	0	0.350811	CNVCorC3	METCorC3	iC2
TCGA-VQ-A91A-01	0.0240833	0.100974	0.121198	0.150972	0.0710419	0.543865	CNVCorC3	METCorC2	iC3
TCGA-VQ-A91D-01	0.0345475	0.108015	0.084093	0.108493	0	0.446067	CNVCorC3	METCorC3	iC1
TCGA-VQ-A91E-01	0.123815	0.122401	0.135121	0.0893936	0	0.38268	CNVCorC3	METCorC3	iC1
TCGA-VQ-A91K-01	0.0432719	0.141307	0.104304	0.104303	0	0.536519	CNVCorC3	METCorC3	iC1
TCGA-VQ-A91N-01	0.0710097	0.114625	0.0808585	0.0539924	0	0.35107	CNVCorC3	METCorC3	iC2
TCGA-VQ-A91Q-01	0.0523612	0.12908	0.0658726	0.0824148	0.0234514	0.395273	CNVCorC3	METCorC2	iC2
TCGA-VQ-A91S-01	0.0841623	0.126942	0.143432	0.0916796	0	0.448625	CNVCorC3	METCorC3	iC2
TCGA-VQ-A91U-01	0.0583264	0.138319	0.128073	0.0809527	0	0.432673	CNVCorC3	METCorC3	iC2
TCGA-VQ-A91V-01	0.0546744	0.0864106	0.100397	0.083905	0	0.33009	CNVCorC3	METCorC3	iC1
TCGA-VQ-A91X-01	0.0604629	0.0782745	0.0788856	0.0532682	0	0.302972	CNVCorC2	METCorC1	iC1
TCGA-VQ-A91Y-01	0.0815529	0.201102	0.181573	0.120081	0.108667	0.580835	CNVCorC1	METCorC2	iC3
TCGA-VQ-A91Z-01	0.0275721	0.109798	0.0379164	0.0519605	0	0.324878	CNVCorC3	METCorC3	iC2
TCGA-VQ-A922-01	0.0503748	0.153915	0.0404059	0.0700164	0.0197737	0.418699	CNVCorC3	METCorC2	iC2
TCGA-VQ-A924-01	0.00923671	0.159232	0.07358	0.112901	0	0.454659	CNVCorC3	METCorC3	iC1
TCGA-VQ-A925-01	0.065317	0.079422	0.18234	0.0888621	0	0.433984	CNVCorC3	METCorC3	iC2
TCGA-VQ-A927-01	0.0974682	0.129302	0.110112	0.0869345	0	0.402693	CNVCorC3	METCorC3	iC2
TCGA-VQ-A928-01	0.0338373	0.131634	0.0392041	0.0789584	0	0.413567	CNVCorC3	METCorC2	iC2
TCGA-VQ-A92D-01	0.0855358	0.101453	0.0641378	0.0642712	0	0.33434	CNVCorC3	METCorC3	iC1
TCGA-VQ-A94O-01	0.0376923	0.14081	0.104694	0.0725688	0	0.36196	CNVCorC1	METCorC3	iC2
TCGA-VQ-A94P-01	0.148318	0.171582	0.146769	0.0840238	0.125059	0.56765	CNVCorC3	METCorC2	iC3
TCGA-VQ-A94R-01	0.0579156	0.173064	0.0818562	0.0789607	0.0307186	0.459403	CNVCorC3	METCorC3	iC1
TCGA-VQ-A94T-01	0.0396095	0.0891565	0.0742809	0.0488591	0	0.362007	CNVCorC1	METCorC3	iC2
TCGA-VQ-A94U-01	0.0320759	0.128708	0.136766	0.0929117	0.0226041	0.446952	CNVCorC3	METCorC2	iC1
TCGA-VQ-AA64-01	0.0574834	0.116047	0.115976	0.0818049	0.0596753	0.416462	CNVCorC1	METCorC2	iC2
TCGA-VQ-AA68-01	0.0635966	0.117973	0.130345	0.0795533	0	0.416365	CNVCorC3	METCorC3	iC1
TCGA-VQ-AA69-01	0.0366816	0.0833473	0.143298	0.0926734	0	0.407839	CNVCorC3	METCorC3	iC1
TCGA-VQ-AA6A-01	0.079661	0.0893175	0.0916315	0.0680549	0	0.333291	CNVCorC3	METCorC3	iC2
TCGA-VQ-AA6D-01	0.0281745	0.124321	0.0144865	0.0651209	0	0.360915	CNVCorC3	METCorC3	iC2
TCGA-VQ-AA6F-01	0.10613	0.141699	0.149463	0.101868	0	0.45978	CNVCorC3	METCorC3	iC3
TCGA-VQ-AA6G-01	0.0525428	0.0551714	0.137738	0.0873044	0	0.37465	CNVCorC2	METCorC1	iC1
TCGA-VQ-AA6J-01	0.0856955	0.230595	0.140051	0.130831	0	0.712551	CNVCorC3	METCorC3	iC3
TCGA-VQ-AA6K-01	0.0346172	0.116743	0.183963	0.107447	0.0243732	0.439183	CNVCorC1	METCorC3	iC2
TCGA-ZA-A8F6-01	0.024628	0.150273	0.155075	0.106261	0.116107	0.662277	CNVCorC3	METCorC2	iC3
